# Supplementary material for: Enriched atlas of lncRNA and protein-coding genes for the GRCg7b chicken assembly and its functional annotation across 47 tissues
Source: Sci Rep. 2024 Mar 19;14:6588. doi: 10.1038/s41598-024-56705-y (PMC10951430; doi:10.1038/s41598-024-56705-y)
Supplement: Supplementary file 11 — Supplementary Table 8. [file 41598_2024_56705_MOESM11_ESM.xlsx]

## Sheet: Details
Provider	Study Accession	Secondary Study Accession	Sample Accession	Experiment Accession	Run Accession	Submission Accession	Tissue	Assignation
Roslin Institute, University of Edinburgh	PRJEB12891	ERP014416	SAMEA3882856	ERX1369841	ERR1298509	ERA568428	mscB	1
Roslin Institute, University of Edinburgh	PRJEB12891	ERP014416	SAMEA3882856	ERX1369837	ERR1298505	ERA568428	mscB	1		*Each sample correspond to "tissue x assignation"
Roslin Institute, University of Edinburgh	PRJEB12891	ERP014416	SAMEA3882856	ERX1369839	ERR1298507	ERA568428	mscB	1
Roslin Institute, University of Edinburgh	PRJEB12891	ERP014416	SAMEA3882856	ERX1369842	ERR1298510	ERA568428	mscB	1
Roslin Institute, University of Edinburgh	PRJEB12891	ERP014416	SAMEA3882856	ERX1369843	ERR1298511	ERA568428	mscB	1
Roslin Institute, University of Edinburgh	PRJEB12891	ERP014416	SAMEA3882856	ERX1369844	ERR1298512	ERA568428	mscB	1
Roslin Institute, University of Edinburgh	PRJEB12891	ERP014416	SAMEA3882856	ERX1369838	ERR1298506	ERA568428	mscB	1
Roslin Institute, University of Edinburgh	PRJEB12891	ERP014416	SAMEA3882856	ERX1369840	ERR1298508	ERA568428	mscB	1
Roslin Institute, University of Edinburgh	PRJEB12891	ERP014416	SAMEA3882856	ERX1369845	ERR1298513	ERA568428	mscB	1
Roslin Institute, University of Edinburgh	PRJEB12891	ERP014416	SAMEA3882857	ERX1369846	ERR1298514	ERA568428	burs	1
Roslin Institute, University of Edinburgh	PRJEB12891	ERP014416	SAMEA3882857	ERX1369849	ERR1298517	ERA568428	burs	1
Roslin Institute, University of Edinburgh	PRJEB12891	ERP014416	SAMEA3882857	ERX1369847	ERR1298515	ERA568428	burs	1
Roslin Institute, University of Edinburgh	PRJEB12891	ERP014416	SAMEA3882857	ERX1369851	ERR1298519	ERA568428	burs	1
Roslin Institute, University of Edinburgh	PRJEB12891	ERP014416	SAMEA3882857	ERX1369852	ERR1298520	ERA568428	burs	1
Roslin Institute, University of Edinburgh	PRJEB12891	ERP014416	SAMEA3882857	ERX1369848	ERR1298516	ERA568428	burs	1
Roslin Institute, University of Edinburgh	PRJEB12891	ERP014416	SAMEA3882857	ERX1369850	ERR1298518	ERA568428	burs	1
Roslin Institute, University of Edinburgh	PRJEB12891	ERP014416	SAMEA3882857	ERX1369853	ERR1298521	ERA568428	burs	1
Roslin Institute, University of Edinburgh	PRJEB12891	ERP014416	SAMEA3882858	ERX1369854	ERR1298522	ERA568428	cctl	1
Roslin Institute, University of Edinburgh	PRJEB12891	ERP014416	SAMEA3882858	ERX1369856	ERR1298524	ERA568428	cctl	1
Roslin Institute, University of Edinburgh	PRJEB12891	ERP014416	SAMEA3882858	ERX1369858	ERR1298526	ERA568428	cctl	1
Roslin Institute, University of Edinburgh	PRJEB12891	ERP014416	SAMEA3882858	ERX1369861	ERR1298529	ERA568428	cctl	1
Roslin Institute, University of Edinburgh	PRJEB12891	ERP014416	SAMEA3882858	ERX1369855	ERR1298523	ERA568428	cctl	1
Roslin Institute, University of Edinburgh	PRJEB12891	ERP014416	SAMEA3882858	ERX1369857	ERR1298525	ERA568428	cctl	1
Roslin Institute, University of Edinburgh	PRJEB12891	ERP014416	SAMEA3882858	ERX1369859	ERR1298527	ERA568428	cctl	1
Roslin Institute, University of Edinburgh	PRJEB12891	ERP014416	SAMEA3882858	ERX1369860	ERR1298528	ERA568428	cctl	1
Roslin Institute, University of Edinburgh	PRJEB12891	ERP014416	SAMEA3882859	ERX1369862	ERR1298530	ERA568428	crbl	1
Roslin Institute, University of Edinburgh	PRJEB12891	ERP014416	SAMEA3882859	ERX1369864	ERR1298532	ERA568428	crbl	1
Roslin Institute, University of Edinburgh	PRJEB12891	ERP014416	SAMEA3882859	ERX1369863	ERR1298531	ERA568428	crbl	1
Roslin Institute, University of Edinburgh	PRJEB12891	ERP014416	SAMEA3882859	ERX1369865	ERR1298533	ERA568428	crbl	1
Roslin Institute, University of Edinburgh	PRJEB12891	ERP014416	SAMEA3882859	ERX1369868	ERR1298536	ERA568428	crbl	1
Roslin Institute, University of Edinburgh	PRJEB12891	ERP014416	SAMEA3882859	ERX1369866	ERR1298534	ERA568428	crbl	1
Roslin Institute, University of Edinburgh	PRJEB12891	ERP014416	SAMEA3882859	ERX1369867	ERR1298535	ERA568428	crbl	1
Roslin Institute, University of Edinburgh	PRJEB12891	ERP014416	SAMEA3882859	ERX1369869	ERR1298537	ERA568428	crbl	1
Roslin Institute, University of Edinburgh	PRJEB12891	ERP014416	SAMEA3882860	ERX1369873	ERR1298541	ERA568428	duod	1
Roslin Institute, University of Edinburgh	PRJEB12891	ERP014416	SAMEA3882860	ERX1369874	ERR1298542	ERA568428	duod	1
Roslin Institute, University of Edinburgh	PRJEB12891	ERP014416	SAMEA3882860	ERX1369876	ERR1298544	ERA568428	duod	1
Roslin Institute, University of Edinburgh	PRJEB12891	ERP014416	SAMEA3882860	ERX1369877	ERR1298545	ERA568428	duod	1
Roslin Institute, University of Edinburgh	PRJEB12891	ERP014416	SAMEA3882860	ERX1369870	ERR1298538	ERA568428	duod	1
Roslin Institute, University of Edinburgh	PRJEB12891	ERP014416	SAMEA3882860	ERX1369871	ERR1298539	ERA568428	duod	1
Roslin Institute, University of Edinburgh	PRJEB12891	ERP014416	SAMEA3882860	ERX1369872	ERR1298540	ERA568428	duod	1
Roslin Institute, University of Edinburgh	PRJEB12891	ERP014416	SAMEA3882860	ERX1369875	ERR1298543	ERA568428	duod	1
Roslin Institute, University of Edinburgh	PRJEB12891	ERP014416	SAMEA3882861	ERX1369878	ERR1298546	ERA568428	gizz	1
Roslin Institute, University of Edinburgh	PRJEB12891	ERP014416	SAMEA3882861	ERX1369880	ERR1298548	ERA568428	gizz	1
Roslin Institute, University of Edinburgh	PRJEB12891	ERP014416	SAMEA3882861	ERX1369883	ERR1298551	ERA568428	gizz	1
Roslin Institute, University of Edinburgh	PRJEB12891	ERP014416	SAMEA3882861	ERX1369884	ERR1298552	ERA568428	gizz	1
Roslin Institute, University of Edinburgh	PRJEB12891	ERP014416	SAMEA3882861	ERX1369885	ERR1298553	ERA568428	gizz	1
Roslin Institute, University of Edinburgh	PRJEB12891	ERP014416	SAMEA3882861	ERX1369879	ERR1298547	ERA568428	gizz	1
Roslin Institute, University of Edinburgh	PRJEB12891	ERP014416	SAMEA3882861	ERX1369881	ERR1298549	ERA568428	gizz	1
Roslin Institute, University of Edinburgh	PRJEB12891	ERP014416	SAMEA3882861	ERX1369882	ERR1298550	ERA568428	gizz	1
Roslin Institute, University of Edinburgh	PRJEB12891	ERP014416	SAMEA3882862	ERX1369889	ERR1298557	ERA568428	hard	1
Roslin Institute, University of Edinburgh	PRJEB12891	ERP014416	SAMEA3882862	ERX1369891	ERR1298559	ERA568428	hard	1
Roslin Institute, University of Edinburgh	PRJEB12891	ERP014416	SAMEA3882862	ERX1369892	ERR1298560	ERA568428	hard	1
Roslin Institute, University of Edinburgh	PRJEB12891	ERP014416	SAMEA3882862	ERX1369886	ERR1298554	ERA568428	hard	1
Roslin Institute, University of Edinburgh	PRJEB12891	ERP014416	SAMEA3882862	ERX1369887	ERR1298555	ERA568428	hard	1
Roslin Institute, University of Edinburgh	PRJEB12891	ERP014416	SAMEA3882862	ERX1369888	ERR1298556	ERA568428	hard	1
Roslin Institute, University of Edinburgh	PRJEB12891	ERP014416	SAMEA3882862	ERX1369890	ERR1298558	ERA568428	hard	1
Roslin Institute, University of Edinburgh	PRJEB12891	ERP014416	SAMEA3882862	ERX1369893	ERR1298561	ERA568428	hard	1
Roslin Institute, University of Edinburgh	PRJEB12891	ERP014416	SAMEA3882863	ERX1369896	ERR1298564	ERA568428	hert	1
Roslin Institute, University of Edinburgh	PRJEB12891	ERP014416	SAMEA3882863	ERX1369897	ERR1298565	ERA568428	hert	1
Roslin Institute, University of Edinburgh	PRJEB12891	ERP014416	SAMEA3882863	ERX1369900	ERR1298568	ERA568428	hert	1
Roslin Institute, University of Edinburgh	PRJEB12891	ERP014416	SAMEA3882863	ERX1369899	ERR1298567	ERA568428	hert	1
Roslin Institute, University of Edinburgh	PRJEB12891	ERP014416	SAMEA3882863	ERX1369901	ERR1298569	ERA568428	hert	1
Roslin Institute, University of Edinburgh	PRJEB12891	ERP014416	SAMEA3882863	ERX1369894	ERR1298562	ERA568428	hert	1
Roslin Institute, University of Edinburgh	PRJEB12891	ERP014416	SAMEA3882863	ERX1369895	ERR1298563	ERA568428	hert	1
Roslin Institute, University of Edinburgh	PRJEB12891	ERP014416	SAMEA3882863	ERX1369898	ERR1298566	ERA568428	hert	1
Roslin Institute, University of Edinburgh	PRJEB12891	ERP014416	SAMEA3882864	ERX1369903	ERR1298571	ERA568428	ileu	1
Roslin Institute, University of Edinburgh	PRJEB12891	ERP014416	SAMEA3882864	ERX1369909	ERR1298577	ERA568428	ileu	1
Roslin Institute, University of Edinburgh	PRJEB12891	ERP014416	SAMEA3882864	ERX1369902	ERR1298570	ERA568428	ileu	1
Roslin Institute, University of Edinburgh	PRJEB12891	ERP014416	SAMEA3882864	ERX1369907	ERR1298575	ERA568428	ileu	1
Roslin Institute, University of Edinburgh	PRJEB12891	ERP014416	SAMEA3882864	ERX1369904	ERR1298572	ERA568428	ileu	1
Roslin Institute, University of Edinburgh	PRJEB12891	ERP014416	SAMEA3882864	ERX1369905	ERR1298573	ERA568428	ileu	1
Roslin Institute, University of Edinburgh	PRJEB12891	ERP014416	SAMEA3882864	ERX1369906	ERR1298574	ERA568428	ileu	1
Roslin Institute, University of Edinburgh	PRJEB12891	ERP014416	SAMEA3882864	ERX1369908	ERR1298576	ERA568428	ileu	1
Roslin Institute, University of Edinburgh	PRJEB12891	ERP014416	SAMEA3882865	ERX1369911	ERR1298579	ERA568428	kdny	1
Roslin Institute, University of Edinburgh	PRJEB12891	ERP014416	SAMEA3882865	ERX1369913	ERR1298581	ERA568428	kdny	1
Roslin Institute, University of Edinburgh	PRJEB12891	ERP014416	SAMEA3882865	ERX1369915	ERR1298583	ERA568428	kdny	1
Roslin Institute, University of Edinburgh	PRJEB12891	ERP014416	SAMEA3882865	ERX1369910	ERR1298578	ERA568428	kdny	1
Roslin Institute, University of Edinburgh	PRJEB12891	ERP014416	SAMEA3882865	ERX1369912	ERR1298580	ERA568428	kdny	1
Roslin Institute, University of Edinburgh	PRJEB12891	ERP014416	SAMEA3882865	ERX1369914	ERR1298582	ERA568428	kdny	1
Roslin Institute, University of Edinburgh	PRJEB12891	ERP014416	SAMEA3882865	ERX1369917	ERR1298585	ERA568428	kdny	1
Roslin Institute, University of Edinburgh	PRJEB12891	ERP014416	SAMEA3882865	ERX1369916	ERR1298584	ERA568428	kdny	1
Roslin Institute, University of Edinburgh	PRJEB12891	ERP014416	SAMEA3882866	ERX1369919	ERR1298587	ERA568428	optc	1
Roslin Institute, University of Edinburgh	PRJEB12891	ERP014416	SAMEA3882866	ERX1369921	ERR1298589	ERA568428	optc	1
Roslin Institute, University of Edinburgh	PRJEB12891	ERP014416	SAMEA3882866	ERX1369918	ERR1298586	ERA568428	optc	1
Roslin Institute, University of Edinburgh	PRJEB12891	ERP014416	SAMEA3882866	ERX1369920	ERR1298588	ERA568428	optc	1
Roslin Institute, University of Edinburgh	PRJEB12891	ERP014416	SAMEA3882866	ERX1369922	ERR1298590	ERA568428	optc	1
Roslin Institute, University of Edinburgh	PRJEB12891	ERP014416	SAMEA3882866	ERX1369923	ERR1298591	ERA568428	optc	1
Roslin Institute, University of Edinburgh	PRJEB12891	ERP014416	SAMEA3882866	ERX1369924	ERR1298592	ERA568428	optc	1
Roslin Institute, University of Edinburgh	PRJEB12891	ERP014416	SAMEA3882866	ERX1369925	ERR1298593	ERA568428	optc	1
Roslin Institute, University of Edinburgh	PRJEB12891	ERP014416	SAMEA3882867	ERX1369926	ERR1298594	ERA568428	livr	1
Roslin Institute, University of Edinburgh	PRJEB12891	ERP014416	SAMEA3882867	ERX1369927	ERR1298595	ERA568428	livr	1
Roslin Institute, University of Edinburgh	PRJEB12891	ERP014416	SAMEA3882867	ERX1369928	ERR1298596	ERA568428	livr	1
Roslin Institute, University of Edinburgh	PRJEB12891	ERP014416	SAMEA3882867	ERX1369929	ERR1298597	ERA568428	livr	1
Roslin Institute, University of Edinburgh	PRJEB12891	ERP014416	SAMEA3882867	ERX1369931	ERR1298599	ERA568428	livr	1
Roslin Institute, University of Edinburgh	PRJEB12891	ERP014416	SAMEA3882867	ERX1369932	ERR1298600	ERA568428	livr	1
Roslin Institute, University of Edinburgh	PRJEB12891	ERP014416	SAMEA3882867	ERX1369930	ERR1298598	ERA568428	livr	1
Roslin Institute, University of Edinburgh	PRJEB12891	ERP014416	SAMEA3882867	ERX1369933	ERR1298601	ERA568428	livr	1
Roslin Institute, University of Edinburgh	PRJEB12891	ERP014416	SAMEA3882868	ERX1369934	ERR1298602	ERA568428	lung	1
Roslin Institute, University of Edinburgh	PRJEB12891	ERP014416	SAMEA3882868	ERX1369935	ERR1298603	ERA568428	lung	1
Roslin Institute, University of Edinburgh	PRJEB12891	ERP014416	SAMEA3882868	ERX1369940	ERR1298608	ERA568428	lung	1
Roslin Institute, University of Edinburgh	PRJEB12891	ERP014416	SAMEA3882868	ERX1369936	ERR1298604	ERA568428	lung	1
Roslin Institute, University of Edinburgh	PRJEB12891	ERP014416	SAMEA3882868	ERX1369938	ERR1298606	ERA568428	lung	1
Roslin Institute, University of Edinburgh	PRJEB12891	ERP014416	SAMEA3882868	ERX1369937	ERR1298605	ERA568428	lung	1
Roslin Institute, University of Edinburgh	PRJEB12891	ERP014416	SAMEA3882868	ERX1369939	ERR1298607	ERA568428	lung	1
Roslin Institute, University of Edinburgh	PRJEB12891	ERP014416	SAMEA3882868	ERX1369941	ERR1298609	ERA568428	lung	1
Roslin Institute, University of Edinburgh	PRJEB12891	ERP014416	SAMEA3882869	ERX1369943	ERR1298611	ERA568428	ovry	1
Roslin Institute, University of Edinburgh	PRJEB12891	ERP014416	SAMEA3882869	ERX1369944	ERR1298612	ERA568428	ovry	1
Roslin Institute, University of Edinburgh	PRJEB12891	ERP014416	SAMEA3882869	ERX1369947	ERR1298615	ERA568428	ovry	1
Roslin Institute, University of Edinburgh	PRJEB12891	ERP014416	SAMEA3882869	ERX1369949	ERR1298617	ERA568428	ovry	1
Roslin Institute, University of Edinburgh	PRJEB12891	ERP014416	SAMEA3882869	ERX1369942	ERR1298610	ERA568428	ovry	1
Roslin Institute, University of Edinburgh	PRJEB12891	ERP014416	SAMEA3882869	ERX1369945	ERR1298613	ERA568428	ovry	1
Roslin Institute, University of Edinburgh	PRJEB12891	ERP014416	SAMEA3882869	ERX1369946	ERR1298614	ERA568428	ovry	1
Roslin Institute, University of Edinburgh	PRJEB12891	ERP014416	SAMEA3882869	ERX1369948	ERR1298616	ERA568428	ovry	1
Roslin Institute, University of Edinburgh	PRJEB12891	ERP014416	SAMEA3882870	ERX1369952	ERR1298620	ERA568428	pcrs	1
Roslin Institute, University of Edinburgh	PRJEB12891	ERP014416	SAMEA3882870	ERX1369953	ERR1298621	ERA568428	pcrs	1
Roslin Institute, University of Edinburgh	PRJEB12891	ERP014416	SAMEA3882870	ERX1369954	ERR1298622	ERA568428	pcrs	1
Roslin Institute, University of Edinburgh	PRJEB12891	ERP014416	SAMEA3882870	ERX1369950	ERR1298618	ERA568428	pcrs	1
Roslin Institute, University of Edinburgh	PRJEB12891	ERP014416	SAMEA3882870	ERX1369951	ERR1298619	ERA568428	pcrs	1
Roslin Institute, University of Edinburgh	PRJEB12891	ERP014416	SAMEA3882870	ERX1369956	ERR1298624	ERA568428	pcrs	1
Roslin Institute, University of Edinburgh	PRJEB12891	ERP014416	SAMEA3882870	ERX1369957	ERR1298625	ERA568428	pcrs	1
Roslin Institute, University of Edinburgh	PRJEB12891	ERP014416	SAMEA3882870	ERX1369955	ERR1298623	ERA568428	pcrs	1
Roslin Institute, University of Edinburgh	PRJEB12891	ERP014416	SAMEA3882871	ERX1369965	ERR1298633	ERA568428	pvtc	1
Roslin Institute, University of Edinburgh	PRJEB12891	ERP014416	SAMEA3882871	ERX1369958	ERR1298626	ERA568428	pvtc	1
Roslin Institute, University of Edinburgh	PRJEB12891	ERP014416	SAMEA3882871	ERX1369959	ERR1298627	ERA568428	pvtc	1
Roslin Institute, University of Edinburgh	PRJEB12891	ERP014416	SAMEA3882871	ERX1369960	ERR1298628	ERA568428	pvtc	1
Roslin Institute, University of Edinburgh	PRJEB12891	ERP014416	SAMEA3882871	ERX1369961	ERR1298629	ERA568428	pvtc	1
Roslin Institute, University of Edinburgh	PRJEB12891	ERP014416	SAMEA3882871	ERX1369962	ERR1298630	ERA568428	pvtc	1
Roslin Institute, University of Edinburgh	PRJEB12891	ERP014416	SAMEA3882871	ERX1369963	ERR1298631	ERA568428	pvtc	1
Roslin Institute, University of Edinburgh	PRJEB12891	ERP014416	SAMEA3882871	ERX1369964	ERR1298632	ERA568428	pvtc	1
Roslin Institute, University of Edinburgh	PRJEB12891	ERP014416	SAMEA3882872	ERX1369969	ERR1298637	ERA568428	skin	1
Roslin Institute, University of Edinburgh	PRJEB12891	ERP014416	SAMEA3882872	ERX1369966	ERR1298634	ERA568428	skin	1
Roslin Institute, University of Edinburgh	PRJEB12891	ERP014416	SAMEA3882872	ERX1369967	ERR1298635	ERA568428	skin	1
Roslin Institute, University of Edinburgh	PRJEB12891	ERP014416	SAMEA3882872	ERX1369968	ERR1298636	ERA568428	skin	1
Roslin Institute, University of Edinburgh	PRJEB12891	ERP014416	SAMEA3882872	ERX1369970	ERR1298638	ERA568428	skin	1
Roslin Institute, University of Edinburgh	PRJEB12891	ERP014416	SAMEA3882872	ERX1369971	ERR1298639	ERA568428	skin	1
Roslin Institute, University of Edinburgh	PRJEB12891	ERP014416	SAMEA3882872	ERX1369973	ERR1298641	ERA568428	skin	1
Roslin Institute, University of Edinburgh	PRJEB12891	ERP014416	SAMEA3882872	ERX1369972	ERR1298640	ERA568428	skin	1
Roslin Institute, University of Edinburgh	PRJEB12891	ERP014416	SAMEA3882873	ERX1369976	ERR1298644	ERA568428	spln	1
Roslin Institute, University of Edinburgh	PRJEB12891	ERP014416	SAMEA3882873	ERX1369977	ERR1298645	ERA568428	spln	1
Roslin Institute, University of Edinburgh	PRJEB12891	ERP014416	SAMEA3882873	ERX1369979	ERR1298647	ERA568428	spln	1
Roslin Institute, University of Edinburgh	PRJEB12891	ERP014416	SAMEA3882873	ERX1369981	ERR1298649	ERA568428	spln	1
Roslin Institute, University of Edinburgh	PRJEB12891	ERP014416	SAMEA3882873	ERX1369974	ERR1298642	ERA568428	spln	1
Roslin Institute, University of Edinburgh	PRJEB12891	ERP014416	SAMEA3882873	ERX1369975	ERR1298643	ERA568428	spln	1
Roslin Institute, University of Edinburgh	PRJEB12891	ERP014416	SAMEA3882873	ERX1369978	ERR1298646	ERA568428	spln	1
Roslin Institute, University of Edinburgh	PRJEB12891	ERP014416	SAMEA3882873	ERX1369980	ERR1298648	ERA568428	spln	1
Roslin Institute, University of Edinburgh	PRJEB12891	ERP014416	SAMEA3882874	ERX1369988	ERR1298656	ERA568428	thym	1
Roslin Institute, University of Edinburgh	PRJEB12891	ERP014416	SAMEA3882874	ERX1369989	ERR1298657	ERA568428	thym	1
Roslin Institute, University of Edinburgh	PRJEB12891	ERP014416	SAMEA3882874	ERX1369982	ERR1298650	ERA568428	thym	1
Roslin Institute, University of Edinburgh	PRJEB12891	ERP014416	SAMEA3882874	ERX1369986	ERR1298654	ERA568428	thym	1
Roslin Institute, University of Edinburgh	PRJEB12891	ERP014416	SAMEA3882874	ERX1369983	ERR1298651	ERA568428	thym	1
Roslin Institute, University of Edinburgh	PRJEB12891	ERP014416	SAMEA3882874	ERX1369984	ERR1298652	ERA568428	thym	1
Roslin Institute, University of Edinburgh	PRJEB12891	ERP014416	SAMEA3882874	ERX1369985	ERR1298653	ERA568428	thym	1
Roslin Institute, University of Edinburgh	PRJEB12891	ERP014416	SAMEA3882874	ERX1369987	ERR1298655	ERA568428	thym	1
Roslin Institute, University of Edinburgh	PRJEB12891	ERP014416	SAMEA3882875	ERX1369996	ERR1298664	ERA568428	thyr	1
Roslin Institute, University of Edinburgh	PRJEB12891	ERP014416	SAMEA3882875	ERX1369997	ERR1298665	ERA568428	thyr	1
Roslin Institute, University of Edinburgh	PRJEB12891	ERP014416	SAMEA3882875	ERX1369990	ERR1298658	ERA568428	thyr	1
Roslin Institute, University of Edinburgh	PRJEB12891	ERP014416	SAMEA3882875	ERX1369992	ERR1298660	ERA568428	thyr	1
Roslin Institute, University of Edinburgh	PRJEB12891	ERP014416	SAMEA3882875	ERX1369993	ERR1298661	ERA568428	thyr	1
Roslin Institute, University of Edinburgh	PRJEB12891	ERP014416	SAMEA3882875	ERX1369995	ERR1298663	ERA568428	thyr	1
Roslin Institute, University of Edinburgh	PRJEB12891	ERP014416	SAMEA3882875	ERX1369991	ERR1298659	ERA568428	thyr	1
Roslin Institute, University of Edinburgh	PRJEB12891	ERP014416	SAMEA3882875	ERX1369994	ERR1298662	ERA568428	thyr	1
Roslin Institute, University of Edinburgh	PRJEB12891	ERP014416	SAMEA3882876	ERX1369999	ERR1298667	ERA568428	trch	1
Roslin Institute, University of Edinburgh	PRJEB12891	ERP014416	SAMEA3882876	ERX1370003	ERR1298671	ERA568428	trch	1
Roslin Institute, University of Edinburgh	PRJEB12891	ERP014416	SAMEA3882876	ERX1370005	ERR1298673	ERA568428	trch	1
Roslin Institute, University of Edinburgh	PRJEB12891	ERP014416	SAMEA3882876	ERX1370000	ERR1298668	ERA568428	trch	1
Roslin Institute, University of Edinburgh	PRJEB12891	ERP014416	SAMEA3882876	ERX1370002	ERR1298670	ERA568428	trch	1
Roslin Institute, University of Edinburgh	PRJEB12891	ERP014416	SAMEA3882876	ERX1370004	ERR1298672	ERA568428	trch	1
Roslin Institute, University of Edinburgh	PRJEB12891	ERP014416	SAMEA3882876	ERX1369998	ERR1298666	ERA568428	trch	1
Roslin Institute, University of Edinburgh	PRJEB12891	ERP014416	SAMEA3882876	ERX1370001	ERR1298669	ERA568428	trch	1
Roslin Institute, University of Edinburgh	PRJEB22373	ERP104052	SAMEA104283581	ERX2170417	ERR2113173	ERA1086382	bmdm	1
Roslin Institute, University of Edinburgh	PRJEB22373	ERP104052	SAMEA104283581	ERX2170418	ERR2113174	ERA1086382	bmdm	1
Roslin Institute, University of Edinburgh	PRJEB22373	ERP104052	SAMEA104283590	ERX2170420	ERR2113176	ERA1086382	bmdm	2
Roslin Institute, University of Edinburgh	PRJEB22373	ERP104052	SAMEA104283590	ERX2170419	ERR2113175	ERA1086382	bmdm	2
Roslin Institute, University of Edinburgh	PRJEB22373	ERP104052	SAMEA104283582	ERX2170421	ERR2113177	ERA1086382	bmdm	3
Roslin Institute, University of Edinburgh	PRJEB22373	ERP104052	SAMEA104283582	ERX2170422	ERR2113178	ERA1086382	bmdm	3
Roslin Institute, University of Edinburgh	PRJEB22373	ERP104052	SAMEA104283591	ERX2170423	ERR2113179	ERA1086382	bmdm	4
Roslin Institute, University of Edinburgh	PRJEB22373	ERP104052	SAMEA104283591	ERX2170424	ERR2113180	ERA1086382	bmdm	4
Roslin Institute, University of Edinburgh	PRJEB22373	ERP104052	SAMEA104283583	ERX2170426	ERR2113182	ERA1086382	bmdm	5
Roslin Institute, University of Edinburgh	PRJEB22373	ERP104052	SAMEA104283583	ERX2170425	ERR2113181	ERA1086382	bmdm	5
Roslin Institute, University of Edinburgh	PRJEB22373	ERP104052	SAMEA104283592	ERX2170427	ERR2113183	ERA1086382	bmdm	6
Roslin Institute, University of Edinburgh	PRJEB22373	ERP104052	SAMEA104283592	ERX2170428	ERR2113184	ERA1086382	bmdm	6
Roslin Institute, University of Edinburgh	PRJEB22373	ERP104052	SAMEA104283589	ERX2170449	ERR2113205	ERA1086382	bmdm	7
Roslin Institute, University of Edinburgh	PRJEB22373	ERP104052	SAMEA104283589	ERX2170452	ERR2113208	ERA1086382	bmdm	7
Roslin Institute, University of Edinburgh	PRJEB22373	ERP104052	SAMEA104283589	ERX2170450	ERR2113206	ERA1086382	bmdm	7
Roslin Institute, University of Edinburgh	PRJEB22373	ERP104052	SAMEA104283589	ERX2170451	ERR2113207	ERA1086382	bmdm	7
Roslin Institute, University of Edinburgh	PRJEB22373	ERP104052	SAMEA104283598	ERX2170455	ERR2113211	ERA1086382	bmdm	8
Roslin Institute, University of Edinburgh	PRJEB22373	ERP104052	SAMEA104283598	ERX2170456	ERR2113212	ERA1086382	bmdm	8
Roslin Institute, University of Edinburgh	PRJEB22373	ERP104052	SAMEA104283598	ERX2170453	ERR2113209	ERA1086382	bmdm	8
Roslin Institute, University of Edinburgh	PRJEB22373	ERP104052	SAMEA104283598	ERX2170454	ERR2113210	ERA1086382	bmdm	8
Roslin Institute, University of Edinburgh	PRJEB22373	ERP104052	SAMEA104283584	ERX2170430	ERR2113186	ERA1086382	bmdm	9
Roslin Institute, University of Edinburgh	PRJEB22373	ERP104052	SAMEA104283584	ERX2170429	ERR2113185	ERA1086382	bmdm	9
Roslin Institute, University of Edinburgh	PRJEB22373	ERP104052	SAMEA104283593	ERX2170431	ERR2113187	ERA1086382	bmdm	10
Roslin Institute, University of Edinburgh	PRJEB22373	ERP104052	SAMEA104283593	ERX2170432	ERR2113188	ERA1086382	bmdm	10
Roslin Institute, University of Edinburgh	PRJEB22373	ERP104052	SAMEA104283587	ERX2170434	ERR2113190	ERA1086382	bmdm	11
Roslin Institute, University of Edinburgh	PRJEB22373	ERP104052	SAMEA104283587	ERX2170433	ERR2113189	ERA1086382	bmdm	11
Roslin Institute, University of Edinburgh	PRJEB22373	ERP104052	SAMEA104283596	ERX2170435	ERR2113191	ERA1086382	bmdm	12
Roslin Institute, University of Edinburgh	PRJEB22373	ERP104052	SAMEA104283596	ERX2170436	ERR2113192	ERA1086382	bmdm	12
Roslin Institute, University of Edinburgh	PRJEB22373	ERP104052	SAMEA104283588	ERX2170437	ERR2113193	ERA1086382	bmdm	13
Roslin Institute, University of Edinburgh	PRJEB22373	ERP104052	SAMEA104283588	ERX2170438	ERR2113194	ERA1086382	bmdm	13
Roslin Institute, University of Edinburgh	PRJEB22373	ERP104052	SAMEA104283597	ERX2170439	ERR2113195	ERA1086382	bmdm	14
Roslin Institute, University of Edinburgh	PRJEB22373	ERP104052	SAMEA104283597	ERX2170440	ERR2113196	ERA1086382	bmdm	14
Roslin Institute, University of Edinburgh	PRJEB22373	ERP104052	SAMEA104283585	ERX2170442	ERR2113198	ERA1086382	bmdm	15
Roslin Institute, University of Edinburgh	PRJEB22373	ERP104052	SAMEA104283585	ERX2170441	ERR2113197	ERA1086382	bmdm	15
Roslin Institute, University of Edinburgh	PRJEB22373	ERP104052	SAMEA104283594	ERX2170443	ERR2113199	ERA1086382	bmdm	16
Roslin Institute, University of Edinburgh	PRJEB22373	ERP104052	SAMEA104283594	ERX2170444	ERR2113200	ERA1086382	bmdm	16
Roslin Institute, University of Edinburgh	PRJEB22373	ERP104052	SAMEA104283586	ERX2170445	ERR2113201	ERA1086382	bmdm	17
Roslin Institute, University of Edinburgh	PRJEB22373	ERP104052	SAMEA104283586	ERX2170446	ERR2113202	ERA1086382	bmdm	17
Roslin Institute, University of Edinburgh	PRJEB22373	ERP104052	SAMEA104283595	ERX2170447	ERR2113203	ERA1086382	bmdm	18
Roslin Institute, University of Edinburgh	PRJEB22373	ERP104052	SAMEA104283595	ERX2170448	ERR2113204	ERA1086382	bmdm	18
Iowa State University Department of Animal Science	PRJEB23810	ERP105588	SAMEA104419807	ERX2269618	ERR2214760	ERA1152122	burs	1
Iowa State University Department of Animal Science	PRJEB23810	ERP105588	SAMEA104419807	ERX2269618	ERR2214759	ERA1152122	burs	1
Iowa State University Department of Animal Science	PRJEB23810	ERP105588	SAMEA104419808	ERX2269619	ERR2214762	ERA1152122	burs	2
Iowa State University Department of Animal Science	PRJEB23810	ERP105588	SAMEA104419808	ERX2269619	ERR2214761	ERA1152122	burs	2
Iowa State University Department of Animal Science	PRJEB23810	ERP105588	SAMEA104419823	ERX2269634	ERR2214791	ERA1152122	burs	3
Iowa State University Department of Animal Science	PRJEB23810	ERP105588	SAMEA104419823	ERX2269634	ERR2214792	ERA1152122	burs	3
Iowa State University Department of Animal Science	PRJEB23810	ERP105588	SAMEA104419824	ERX2269635	ERR2214794	ERA1152122	burs	4
Iowa State University Department of Animal Science	PRJEB23810	ERP105588	SAMEA104419824	ERX2269635	ERR2214793	ERA1152122	burs	4
Iowa State University Department of Animal Science	PRJEB23810	ERP105588	SAMEA104419815	ERX2269626	ERR2214776	ERA1152122	burs	5
Iowa State University Department of Animal Science	PRJEB23810	ERP105588	SAMEA104419815	ERX2269626	ERR2214775	ERA1152122	burs	5
Iowa State University Department of Animal Science	PRJEB23810	ERP105588	SAMEA104419816	ERX2269627	ERR2214777	ERA1152122	burs	6
Iowa State University Department of Animal Science	PRJEB23810	ERP105588	SAMEA104419816	ERX2269627	ERR2214778	ERA1152122	burs	6
Iowa State University Department of Animal Science	PRJEB23810	ERP105588	SAMEA104419830	ERX2269641	ERR2214805	ERA1152122	burs	7
Iowa State University Department of Animal Science	PRJEB23810	ERP105588	SAMEA104419830	ERX2269641	ERR2214806	ERA1152122	burs	7
Iowa State University Department of Animal Science	PRJEB23810	ERP105588	SAMEA104419831	ERX2269642	ERR2214807	ERA1152122	burs	8
Iowa State University Department of Animal Science	PRJEB23810	ERP105588	SAMEA104419831	ERX2269642	ERR2214808	ERA1152122	burs	8
Iowa State University Department of Animal Science	PRJEB23810	ERP105588	SAMEA104419812	ERX2269623	ERR2214769	ERA1152122	burs	9
Iowa State University Department of Animal Science	PRJEB23810	ERP105588	SAMEA104419812	ERX2269623	ERR2214770	ERA1152122	burs	9
Iowa State University Department of Animal Science	PRJEB23810	ERP105588	SAMEA104419813	ERX2269624	ERR2214772	ERA1152122	burs	10
Iowa State University Department of Animal Science	PRJEB23810	ERP105588	SAMEA104419813	ERX2269624	ERR2214771	ERA1152122	burs	10
Iowa State University Department of Animal Science	PRJEB23810	ERP105588	SAMEA104419826	ERX2269637	ERR2214797	ERA1152122	burs	11
Iowa State University Department of Animal Science	PRJEB23810	ERP105588	SAMEA104419826	ERX2269637	ERR2214798	ERA1152122	burs	11
Iowa State University Department of Animal Science	PRJEB23810	ERP105588	SAMEA104419827	ERX2269638	ERR2214799	ERA1152122	burs	12
Iowa State University Department of Animal Science	PRJEB23810	ERP105588	SAMEA104419827	ERX2269638	ERR2214800	ERA1152122	burs	12
Iowa State University Department of Animal Science	PRJEB23810	ERP105588	SAMEA104419819	ERX2269630	ERR2214784	ERA1152122	burs	13
Iowa State University Department of Animal Science	PRJEB23810	ERP105588	SAMEA104419819	ERX2269630	ERR2214783	ERA1152122	burs	13
Iowa State University Department of Animal Science	PRJEB23810	ERP105588	SAMEA104419820	ERX2269631	ERR2214785	ERA1152122	burs	14
Iowa State University Department of Animal Science	PRJEB23810	ERP105588	SAMEA104419820	ERX2269631	ERR2214786	ERA1152122	burs	14
Iowa State University Department of Animal Science	PRJEB23810	ERP105588	SAMEA104419834	ERX2269645	ERR2214814	ERA1152122	burs	15
Iowa State University Department of Animal Science	PRJEB23810	ERP105588	SAMEA104419834	ERX2269645	ERR2214813	ERA1152122	burs	15
Iowa State University Department of Animal Science	PRJEB23810	ERP105588	SAMEA104419835	ERX2269646	ERR2214815	ERA1152122	burs	16
Iowa State University Department of Animal Science	PRJEB23810	ERP105588	SAMEA104419835	ERX2269646	ERR2214816	ERA1152122	burs	16
Iowa State University Department of Animal Science	PRJEB23810	ERP105588	SAMEA104419809	ERX2269620	ERR2214763	ERA1152122	burs	17
Iowa State University Department of Animal Science	PRJEB23810	ERP105588	SAMEA104419809	ERX2269620	ERR2214764	ERA1152122	burs	17
Iowa State University Department of Animal Science	PRJEB23810	ERP105588	SAMEA104419810	ERX2269621	ERR2214766	ERA1152122	burs	18
Iowa State University Department of Animal Science	PRJEB23810	ERP105588	SAMEA104419810	ERX2269621	ERR2214765	ERA1152122	burs	18
Iowa State University Department of Animal Science	PRJEB23810	ERP105588	SAMEA104419811	ERX2269622	ERR2214767	ERA1152122	burs	19
Iowa State University Department of Animal Science	PRJEB23810	ERP105588	SAMEA104419811	ERX2269622	ERR2214768	ERA1152122	burs	19
Iowa State University Department of Animal Science	PRJEB23810	ERP105588	SAMEA104419825	ERX2269636	ERR2214795	ERA1152122	burs	20
Iowa State University Department of Animal Science	PRJEB23810	ERP105588	SAMEA104419825	ERX2269636	ERR2214796	ERA1152122	burs	20
Iowa State University Department of Animal Science	PRJEB23810	ERP105588	SAMEA104419817	ERX2269628	ERR2214780	ERA1152122	burs	21
Iowa State University Department of Animal Science	PRJEB23810	ERP105588	SAMEA104419817	ERX2269628	ERR2214779	ERA1152122	burs	21
Iowa State University Department of Animal Science	PRJEB23810	ERP105588	SAMEA104419818	ERX2269629	ERR2214781	ERA1152122	burs	22
Iowa State University Department of Animal Science	PRJEB23810	ERP105588	SAMEA104419818	ERX2269629	ERR2214782	ERA1152122	burs	22
Iowa State University Department of Animal Science	PRJEB23810	ERP105588	SAMEA104419832	ERX2269643	ERR2214810	ERA1152122	burs	23
Iowa State University Department of Animal Science	PRJEB23810	ERP105588	SAMEA104419832	ERX2269643	ERR2214809	ERA1152122	burs	23
Iowa State University Department of Animal Science	PRJEB23810	ERP105588	SAMEA104419833	ERX2269644	ERR2214811	ERA1152122	burs	24
Iowa State University Department of Animal Science	PRJEB23810	ERP105588	SAMEA104419833	ERX2269644	ERR2214812	ERA1152122	burs	24
Iowa State University Department of Animal Science	PRJEB23810	ERP105588	SAMEA104419814	ERX2269625	ERR2214774	ERA1152122	burs	25
Iowa State University Department of Animal Science	PRJEB23810	ERP105588	SAMEA104419814	ERX2269625	ERR2214773	ERA1152122	burs	25
Iowa State University Department of Animal Science	PRJEB23810	ERP105588	SAMEA104419828	ERX2269639	ERR2214801	ERA1152122	burs	26
Iowa State University Department of Animal Science	PRJEB23810	ERP105588	SAMEA104419828	ERX2269639	ERR2214802	ERA1152122	burs	26
Iowa State University Department of Animal Science	PRJEB23810	ERP105588	SAMEA104419829	ERX2269640	ERR2214804	ERA1152122	burs	27
Iowa State University Department of Animal Science	PRJEB23810	ERP105588	SAMEA104419829	ERX2269640	ERR2214803	ERA1152122	burs	27
Iowa State University Department of Animal Science	PRJEB23810	ERP105588	SAMEA104419821	ERX2269632	ERR2214787	ERA1152122	burs	28
Iowa State University Department of Animal Science	PRJEB23810	ERP105588	SAMEA104419821	ERX2269632	ERR2214788	ERA1152122	burs	28
Iowa State University Department of Animal Science	PRJEB23810	ERP105588	SAMEA104419822	ERX2269633	ERR2214789	ERA1152122	burs	29
Iowa State University Department of Animal Science	PRJEB23810	ERP105588	SAMEA104419822	ERX2269633	ERR2214790	ERA1152122	burs	29
Iowa State University Department of Animal Science	PRJEB23810	ERP105588	SAMEA104419836	ERX2269647	ERR2214817	ERA1152122	burs	30
Iowa State University Department of Animal Science	PRJEB23810	ERP105588	SAMEA104419836	ERX2269647	ERR2214818	ERA1152122	burs	30
Iowa State University Department of Animal Science	PRJEB23810	ERP105588	SAMEA104419837	ERX2269648	ERR2214819	ERA1152122	burs	31
Iowa State University Department of Animal Science	PRJEB23810	ERP105588	SAMEA104419837	ERX2269648	ERR2214820	ERA1152122	burs	31
University of Heidelberg	PRJEB26695	ERP108704	SAMEA4659282	ERX2593409	ERR2576416	ERA1484840	brai	1
University of Heidelberg	PRJEB26695	ERP108704	SAMEA4659294	ERX2593421	ERR2576428	ERA1484840	brai	2
University of Heidelberg	PRJEB26695	ERP108704	SAMEA4659295	ERX2593422	ERR2576429	ERA1484840	brai	3
University of Heidelberg	PRJEB26695	ERP108704	SAMEA4659319	ERX2593446	ERR2576453	ERA1484840	brai	4
University of Heidelberg	PRJEB26695	ERP108704	SAMEA4659331	ERX2593458	ERR2576465	ERA1484840	brai	5
University of Heidelberg	PRJEB26695	ERP108704	SAMEA4659355	ERX2593482	ERR2576489	ERA1484840	brai	6
University of Heidelberg	PRJEB26695	ERP108704	SAMEA4659391	ERX2593518	ERR2576525	ERA1484840	brai	7
University of Heidelberg	PRJEB26695	ERP108704	SAMEA4659403	ERX2593530	ERR2576537	ERA1484840	brai	8
University of Heidelberg	PRJEB26695	ERP108704	SAMEA4659246	ERX2593373	ERR2576380	ERA1484840	brai	9
University of Heidelberg	PRJEB26695	ERP108704	SAMEA4659257	ERX2593384	ERR2576391	ERA1484840	brai	10
University of Heidelberg	PRJEB26695	ERP108704	SAMEA4659427	ERX2593553	ERR2576560	ERA1484840	brai	11
University of Heidelberg	PRJEB26695	ERP108704	SAMEA4659258	ERX2593385	ERR2576392	ERA1484840	brai	12
University of Heidelberg	PRJEB26695	ERP108704	SAMEA4659428	ERX2593554	ERR2576561	ERA1484840	brai	13
University of Heidelberg	PRJEB26695	ERP108704	SAMEA4659270	ERX2593397	ERR2576404	ERA1484840	brai	14
University of Heidelberg	PRJEB26695	ERP108704	SAMEA4659271	ERX2593398	ERR2576405	ERA1484840	brai	15
University of Heidelberg	PRJEB26695	ERP108704	SAMEA4659439	ERX2593565	ERR2576572	ERA1484840	brai	16
University of Heidelberg	PRJEB26695	ERP108704	SAMEA4659440	ERX2593566	ERR2576573	ERA1484840	brai	17
University of Heidelberg	PRJEB26695	ERP108704	SAMEA4659451	ERX2593577	ERR2576584	ERA1484840	brai	18
University of Heidelberg	PRJEB26695	ERP108704	SAMEA4659318	ERX2593445	ERR2576452	ERA1484840	brai	19
University of Heidelberg	PRJEB26695	ERP108704	SAMEA4659342	ERX2593469	ERR2576476	ERA1484840	brai	20
University of Heidelberg	PRJEB26695	ERP108704	SAMEA4659343	ERX2593470	ERR2576477	ERA1484840	brai	21
University of Heidelberg	PRJEB26695	ERP108704	SAMEA4659354	ERX2593481	ERR2576488	ERA1484840	brai	22
University of Heidelberg	PRJEB26695	ERP108704	SAMEA4659367	ERX2593494	ERR2576501	ERA1484840	brai	23
University of Heidelberg	PRJEB26695	ERP108704	SAMEA4659378	ERX2593505	ERR2576512	ERA1484840	brai	24
University of Heidelberg	PRJEB26695	ERP108704	SAMEA4659379	ERX2593506	ERR2576513	ERA1484840	brai	25
University of Heidelberg	PRJEB26695	ERP108704	SAMEA4659452	ERX2593578	ERR2576585	ERA1484840	brai	26
University of Heidelberg	PRJEB26695	ERP108704	SAMEA4659245	ERX2593372	ERR2576379	ERA1484840	brai	27
University of Heidelberg	PRJEB26695	ERP108704	SAMEA4659283	ERX2593410	ERR2576417	ERA1484840	brai	28
University of Heidelberg	PRJEB26695	ERP108704	SAMEA4659306	ERX2593433	ERR2576440	ERA1484840	brai	29
University of Heidelberg	PRJEB26695	ERP108704	SAMEA4659307	ERX2593434	ERR2576441	ERA1484840	brai	30
University of Heidelberg	PRJEB26695	ERP108704	SAMEA4659330	ERX2593457	ERR2576464	ERA1484840	brai	31
University of Heidelberg	PRJEB26695	ERP108704	SAMEA4659366	ERX2593493	ERR2576500	ERA1484840	brai	32
University of Heidelberg	PRJEB26695	ERP108704	SAMEA4659390	ERX2593517	ERR2576524	ERA1484840	brai	33
University of Heidelberg	PRJEB26695	ERP108704	SAMEA4659402	ERX2593529	ERR2576536	ERA1484840	brai	34
University of Heidelberg	PRJEB26695	ERP108704	SAMEA4659414	ERX2593541	ERR2576548	ERA1484840	brai	35
University of Heidelberg	PRJEB26695	ERP108704	SAMEA4659415	ERX2593542	ERR2576549	ERA1484840	brai	36
University of Heidelberg	PRJEB26695	ERP108704	SAMEA4659259	ERX2593386	ERR2576393	ERA1484840	crbl	1
University of Heidelberg	PRJEB26695	ERP108704	SAMEA4659260	ERX2593387	ERR2576394	ERA1484840	crbl	2
University of Heidelberg	PRJEB26695	ERP108704	SAMEA4659284	ERX2593411	ERR2576418	ERA1484840	crbl	3
University of Heidelberg	PRJEB26695	ERP108704	SAMEA4659296	ERX2593423	ERR2576430	ERA1484840	crbl	4
University of Heidelberg	PRJEB26695	ERP108704	SAMEA4659345	ERX2593472	ERR2576479	ERA1484840	crbl	5
University of Heidelberg	PRJEB26695	ERP108704	SAMEA4659356	ERX2593483	ERR2576490	ERA1484840	crbl	6
University of Heidelberg	PRJEB26695	ERP108704	SAMEA4659380	ERX2593507	ERR2576514	ERA1484840	crbl	7
University of Heidelberg	PRJEB26695	ERP108704	SAMEA4659404	ERX2593531	ERR2576538	ERA1484840	crbl	8
University of Heidelberg	PRJEB26695	ERP108704	SAMEA4659405	ERX2593532	ERR2576539	ERA1484840	crbl	9
University of Heidelberg	PRJEB26695	ERP108704	SAMEA4659248	ERX2593375	ERR2576382	ERA1484840	crbl	10
University of Heidelberg	PRJEB26695	ERP108704	SAMEA4659273	ERX2593400	ERR2576407	ERA1484840	crbl	11
University of Heidelberg	PRJEB26695	ERP108704	SAMEA4659320	ERX2593447	ERR2576454	ERA1484840	crbl	12
University of Heidelberg	PRJEB26695	ERP108704	SAMEA4659332	ERX2593459	ERR2576466	ERA1484840	crbl	13
University of Heidelberg	PRJEB26695	ERP108704	SAMEA4659368	ERX2593495	ERR2576502	ERA1484840	crbl	14
University of Heidelberg	PRJEB26695	ERP108704	SAMEA4659416	ERX2593543	ERR2576550	ERA1484840	crbl	15
University of Heidelberg	PRJEB26695	ERP108704	SAMEA4659454	ERX2593580	ERR2576587	ERA1484840	crbl	16
University of Heidelberg	PRJEB26695	ERP108704	SAMEA4659285	ERX2593412	ERR2576419	ERA1484840	crbl	17
University of Heidelberg	PRJEB26695	ERP108704	SAMEA4659297	ERX2593424	ERR2576431	ERA1484840	crbl	18
University of Heidelberg	PRJEB26695	ERP108704	SAMEA4659308	ERX2593435	ERR2576442	ERA1484840	crbl	19
University of Heidelberg	PRJEB26695	ERP108704	SAMEA4659309	ERX2593436	ERR2576443	ERA1484840	crbl	20
University of Heidelberg	PRJEB26695	ERP108704	SAMEA4659321	ERX2593448	ERR2576455	ERA1484840	crbl	21
University of Heidelberg	PRJEB26695	ERP108704	SAMEA4659333	ERX2593460	ERR2576467	ERA1484840	crbl	22
University of Heidelberg	PRJEB26695	ERP108704	SAMEA4659344	ERX2593471	ERR2576478	ERA1484840	crbl	23
University of Heidelberg	PRJEB26695	ERP108704	SAMEA4659357	ERX2593484	ERR2576491	ERA1484840	crbl	24
University of Heidelberg	PRJEB26695	ERP108704	SAMEA4659369	ERX2593496	ERR2576503	ERA1484840	crbl	25
University of Heidelberg	PRJEB26695	ERP108704	SAMEA4659381	ERX2593508	ERR2576515	ERA1484840	crbl	26
University of Heidelberg	PRJEB26695	ERP108704	SAMEA4659392	ERX2593519	ERR2576526	ERA1484840	crbl	27
University of Heidelberg	PRJEB26695	ERP108704	SAMEA4659393	ERX2593520	ERR2576527	ERA1484840	crbl	28
University of Heidelberg	PRJEB26695	ERP108704	SAMEA4659417	ERX2593544	ERR2576551	ERA1484840	crbl	29
University of Heidelberg	PRJEB26695	ERP108704	SAMEA4659429	ERX2593555	ERR2576562	ERA1484840	crbl	30
University of Heidelberg	PRJEB26695	ERP108704	SAMEA4659441	ERX2593567	ERR2576574	ERA1484840	crbl	31
University of Heidelberg	PRJEB26695	ERP108704	SAMEA4659442	ERX2593568	ERR2576575	ERA1484840	crbl	32
University of Heidelberg	PRJEB26695	ERP108704	SAMEA4659453	ERX2593579	ERR2576586	ERA1484840	crbl	33
University of Heidelberg	PRJEB26695	ERP108704	SAMEA4659247	ERX2593374	ERR2576381	ERA1484840	crbl	34
University of Heidelberg	PRJEB26695	ERP108704	SAMEA4659272	ERX2593399	ERR2576406	ERA1484840	crbl	35
University of Heidelberg	PRJEB26695	ERP108704	SAMEA4659430	ERX2593556	ERR2576563	ERA1484840	crbl	36
University of Heidelberg	PRJEB26695	ERP108704	SAMEA4659250	ERX2593377	ERR2576384	ERA1484840	hert	1
University of Heidelberg	PRJEB26695	ERP108704	SAMEA4659263	ERX2593390	ERR2576397	ERA1484840	hert	2
University of Heidelberg	PRJEB26695	ERP108704	SAMEA4659274	ERX2593401	ERR2576408	ERA1484840	hert	3
University of Heidelberg	PRJEB26695	ERP108704	SAMEA4659310	ERX2593437	ERR2576444	ERA1484840	hert	4
University of Heidelberg	PRJEB26695	ERP108704	SAMEA4659311	ERX2593438	ERR2576445	ERA1484840	hert	5
University of Heidelberg	PRJEB26695	ERP108704	SAMEA4659323	ERX2593450	ERR2576457	ERA1484840	hert	6
University of Heidelberg	PRJEB26695	ERP108704	SAMEA4659334	ERX2593461	ERR2576468	ERA1484840	hert	7
University of Heidelberg	PRJEB26695	ERP108704	SAMEA4659346	ERX2593473	ERR2576480	ERA1484840	hert	8
University of Heidelberg	PRJEB26695	ERP108704	SAMEA4659347	ERX2593474	ERR2576481	ERA1484840	hert	9
University of Heidelberg	PRJEB26695	ERP108704	SAMEA4659358	ERX2593485	ERR2576492	ERA1484840	hert	10
University of Heidelberg	PRJEB26695	ERP108704	SAMEA4659359	ERX2593486	ERR2576493	ERA1484840	hert	11
University of Heidelberg	PRJEB26695	ERP108704	SAMEA4659419	ERX2593545	ERR2576552	ERA1484840	hert	12
University of Heidelberg	PRJEB26695	ERP108704	SAMEA4659261	ERX2593388	ERR2576395	ERA1484840	hert	13
University of Heidelberg	PRJEB26695	ERP108704	SAMEA4659431	ERX2593557	ERR2576564	ERA1484840	hert	14
University of Heidelberg	PRJEB26695	ERP108704	SAMEA4659262	ERX2593389	ERR2576396	ERA1484840	hert	15
University of Heidelberg	PRJEB26695	ERP108704	SAMEA4659455	ERX2593581	ERR2576588	ERA1484840	hert	16
University of Heidelberg	PRJEB26695	ERP108704	SAMEA4659286	ERX2593413	ERR2576420	ERA1484840	hert	17
University of Heidelberg	PRJEB26695	ERP108704	SAMEA4659287	ERX2593414	ERR2576421	ERA1484840	hert	18
University of Heidelberg	PRJEB26695	ERP108704	SAMEA4659322	ERX2593449	ERR2576456	ERA1484840	hert	19
University of Heidelberg	PRJEB26695	ERP108704	SAMEA4659335	ERX2593462	ERR2576469	ERA1484840	hert	20
University of Heidelberg	PRJEB26695	ERP108704	SAMEA4659382	ERX2593509	ERR2576516	ERA1484840	hert	21
University of Heidelberg	PRJEB26695	ERP108704	SAMEA4659395	ERX2593522	ERR2576529	ERA1484840	hert	22
University of Heidelberg	PRJEB26695	ERP108704	SAMEA4659407	ERX2593534	ERR2576541	ERA1484840	hert	23
University of Heidelberg	PRJEB26695	ERP108704	SAMEA4659420	ERX2593546	ERR2576553	ERA1484840	hert	24
University of Heidelberg	PRJEB26695	ERP108704	SAMEA4659432	ERX2593558	ERR2576565	ERA1484840	hert	25
University of Heidelberg	PRJEB26695	ERP108704	SAMEA4659443	ERX2593569	ERR2576576	ERA1484840	hert	26
University of Heidelberg	PRJEB26695	ERP108704	SAMEA4659456	ERX2593582	ERR2576589	ERA1484840	hert	27
University of Heidelberg	PRJEB26695	ERP108704	SAMEA4659249	ERX2593376	ERR2576383	ERA1484840	hert	28
University of Heidelberg	PRJEB26695	ERP108704	SAMEA4659275	ERX2593402	ERR2576409	ERA1484840	hert	29
University of Heidelberg	PRJEB26695	ERP108704	SAMEA4659298	ERX2593425	ERR2576432	ERA1484840	hert	30
University of Heidelberg	PRJEB26695	ERP108704	SAMEA4659299	ERX2593426	ERR2576433	ERA1484840	hert	31
University of Heidelberg	PRJEB26695	ERP108704	SAMEA4659370	ERX2593497	ERR2576504	ERA1484840	hert	32
University of Heidelberg	PRJEB26695	ERP108704	SAMEA4659371	ERX2593498	ERR2576505	ERA1484840	hert	33
University of Heidelberg	PRJEB26695	ERP108704	SAMEA4659383	ERX2593510	ERR2576517	ERA1484840	hert	34
University of Heidelberg	PRJEB26695	ERP108704	SAMEA4659394	ERX2593521	ERR2576528	ERA1484840	hert	35
University of Heidelberg	PRJEB26695	ERP108704	SAMEA4659406	ERX2593533	ERR2576540	ERA1484840	hert	36
University of Heidelberg	PRJEB26695	ERP108704	SAMEA4659444	ERX2593570	ERR2576577	ERA1484840	hert	37
University of Heidelberg	PRJEB26695	ERP108704	SAMEA4659251	ERX2593378	ERR2576385	ERA1484840	kdny	1
University of Heidelberg	PRJEB26695	ERP108704	SAMEA4659265	ERX2593392	ERR2576399	ERA1484840	kdny	2
University of Heidelberg	PRJEB26695	ERP108704	SAMEA4659288	ERX2593415	ERR2576422	ERA1484840	kdny	3
University of Heidelberg	PRJEB26695	ERP108704	SAMEA4659300	ERX2593427	ERR2576434	ERA1484840	kdny	4
University of Heidelberg	PRJEB26695	ERP108704	SAMEA4659324	ERX2593451	ERR2576458	ERA1484840	kdny	5
University of Heidelberg	PRJEB26695	ERP108704	SAMEA4659325	ERX2593452	ERR2576459	ERA1484840	kdny	6
University of Heidelberg	PRJEB26695	ERP108704	SAMEA4659336	ERX2593463	ERR2576470	ERA1484840	kdny	7
University of Heidelberg	PRJEB26695	ERP108704	SAMEA4659337	ERX2593464	ERR2576471	ERA1484840	kdny	8
University of Heidelberg	PRJEB26695	ERP108704	SAMEA4659385	ERX2593512	ERR2576519	ERA1484840	kdny	9
University of Heidelberg	PRJEB26695	ERP108704	SAMEA4659397	ERX2593524	ERR2576531	ERA1484840	kdny	10
University of Heidelberg	PRJEB26695	ERP108704	SAMEA4659409	ERX2593536	ERR2576543	ERA1484840	kdny	11
University of Heidelberg	PRJEB26695	ERP108704	SAMEA4659252	ERX2593379	ERR2576386	ERA1484840	kdny	12
University of Heidelberg	PRJEB26695	ERP108704	SAMEA4659433	ERX2593559	ERR2576566	ERA1484840	kdny	13
University of Heidelberg	PRJEB26695	ERP108704	SAMEA4659434	ERX2593560	ERR2576567	ERA1484840	kdny	14
University of Heidelberg	PRJEB26695	ERP108704	SAMEA4659276	ERX2593403	ERR2576410	ERA1484840	kdny	15
University of Heidelberg	PRJEB26695	ERP108704	SAMEA4659446	ERX2593572	ERR2576579	ERA1484840	kdny	16
University of Heidelberg	PRJEB26695	ERP108704	SAMEA4659301	ERX2593428	ERR2576435	ERA1484840	kdny	17
University of Heidelberg	PRJEB26695	ERP108704	SAMEA4659312	ERX2593439	ERR2576446	ERA1484840	kdny	18
University of Heidelberg	PRJEB26695	ERP108704	SAMEA4659348	ERX2593475	ERR2576482	ERA1484840	kdny	19
University of Heidelberg	PRJEB26695	ERP108704	SAMEA4659372	ERX2593499	ERR2576506	ERA1484840	kdny	20
University of Heidelberg	PRJEB26695	ERP108704	SAMEA4659396	ERX2593523	ERR2576530	ERA1484840	kdny	21
University of Heidelberg	PRJEB26695	ERP108704	SAMEA4659421	ERX2593547	ERR2576554	ERA1484840	kdny	22
University of Heidelberg	PRJEB26695	ERP108704	SAMEA4659422	ERX2593548	ERR2576555	ERA1484840	kdny	23
University of Heidelberg	PRJEB26695	ERP108704	SAMEA4659445	ERX2593571	ERR2576578	ERA1484840	kdny	24
University of Heidelberg	PRJEB26695	ERP108704	SAMEA4659264	ERX2593391	ERR2576398	ERA1484840	kdny	25
University of Heidelberg	PRJEB26695	ERP108704	SAMEA4659277	ERX2593404	ERR2576411	ERA1484840	kdny	26
University of Heidelberg	PRJEB26695	ERP108704	SAMEA4659289	ERX2593416	ERR2576423	ERA1484840	kdny	27
University of Heidelberg	PRJEB26695	ERP108704	SAMEA4659313	ERX2593440	ERR2576447	ERA1484840	kdny	28
University of Heidelberg	PRJEB26695	ERP108704	SAMEA4659349	ERX2593476	ERR2576483	ERA1484840	kdny	29
University of Heidelberg	PRJEB26695	ERP108704	SAMEA4659360	ERX2593487	ERR2576494	ERA1484840	kdny	30
University of Heidelberg	PRJEB26695	ERP108704	SAMEA4659361	ERX2593488	ERR2576495	ERA1484840	kdny	31
University of Heidelberg	PRJEB26695	ERP108704	SAMEA4659373	ERX2593500	ERR2576507	ERA1484840	kdny	32
University of Heidelberg	PRJEB26695	ERP108704	SAMEA4659384	ERX2593511	ERR2576518	ERA1484840	kdny	33
University of Heidelberg	PRJEB26695	ERP108704	SAMEA4659408	ERX2593535	ERR2576542	ERA1484840	kdny	34
University of Heidelberg	PRJEB26695	ERP108704	SAMEA4659457	ERX2593583	ERR2576590	ERA1484840	kdny	35
University of Heidelberg	PRJEB26695	ERP108704	SAMEA4659458	ERX2593584	ERR2576591	ERA1484840	kdny	36
University of Heidelberg	PRJEB26695	ERP108704	SAMEA4659253	ERX2593380	ERR2576387	ERA1484840	livr	1
University of Heidelberg	PRJEB26695	ERP108704	SAMEA4659291	ERX2593418	ERR2576425	ERA1484840	livr	2
University of Heidelberg	PRJEB26695	ERP108704	SAMEA4659302	ERX2593429	ERR2576436	ERA1484840	livr	3
University of Heidelberg	PRJEB26695	ERP108704	SAMEA4659303	ERX2593430	ERR2576437	ERA1484840	livr	4
University of Heidelberg	PRJEB26695	ERP108704	SAMEA4659326	ERX2593453	ERR2576460	ERA1484840	livr	5
University of Heidelberg	PRJEB26695	ERP108704	SAMEA4659327	ERX2593454	ERR2576461	ERA1484840	livr	6
University of Heidelberg	PRJEB26695	ERP108704	SAMEA4659338	ERX2593465	ERR2576472	ERA1484840	livr	7
University of Heidelberg	PRJEB26695	ERP108704	SAMEA4659339	ERX2593466	ERR2576473	ERA1484840	livr	8
University of Heidelberg	PRJEB26695	ERP108704	SAMEA4659351	ERX2593478	ERR2576485	ERA1484840	livr	9
University of Heidelberg	PRJEB26695	ERP108704	SAMEA4659362	ERX2593489	ERR2576496	ERA1484840	livr	10
University of Heidelberg	PRJEB26695	ERP108704	SAMEA4659363	ERX2593490	ERR2576497	ERA1484840	livr	11
University of Heidelberg	PRJEB26695	ERP108704	SAMEA4659374	ERX2593501	ERR2576508	ERA1484840	livr	12
University of Heidelberg	PRJEB26695	ERP108704	SAMEA4659387	ERX2593514	ERR2576521	ERA1484840	livr	13
University of Heidelberg	PRJEB26695	ERP108704	SAMEA4659398	ERX2593525	ERR2576532	ERA1484840	livr	14
University of Heidelberg	PRJEB26695	ERP108704	SAMEA4659266	ERX2593393	ERR2576400	ERA1484840	livr	15
University of Heidelberg	PRJEB26695	ERP108704	SAMEA4659435	ERX2593561	ERR2576568	ERA1484840	livr	16
University of Heidelberg	PRJEB26695	ERP108704	SAMEA4659436	ERX2593562	ERR2576569	ERA1484840	livr	17
University of Heidelberg	PRJEB26695	ERP108704	SAMEA4659278	ERX2593405	ERR2576412	ERA1484840	livr	18
University of Heidelberg	PRJEB26695	ERP108704	SAMEA4659448	ERX2593574	ERR2576581	ERA1484840	livr	19
University of Heidelberg	PRJEB26695	ERP108704	SAMEA4659459	ERX2593585	ERR2576592	ERA1484840	livr	20
University of Heidelberg	PRJEB26695	ERP108704	SAMEA4659279	ERX2593406	ERR2576413	ERA1484840	livr	21
University of Heidelberg	PRJEB26695	ERP108704	SAMEA4659314	ERX2593441	ERR2576448	ERA1484840	livr	22
University of Heidelberg	PRJEB26695	ERP108704	SAMEA4659315	ERX2593442	ERR2576449	ERA1484840	livr	23
University of Heidelberg	PRJEB26695	ERP108704	SAMEA4659399	ERX2593526	ERR2576533	ERA1484840	livr	24
University of Heidelberg	PRJEB26695	ERP108704	SAMEA4659410	ERX2593537	ERR2576544	ERA1484840	livr	25
University of Heidelberg	PRJEB26695	ERP108704	SAMEA4659411	ERX2593538	ERR2576545	ERA1484840	livr	26
University of Heidelberg	PRJEB26695	ERP108704	SAMEA4659424	ERX2593550	ERR2576557	ERA1484840	livr	27
University of Heidelberg	PRJEB26695	ERP108704	SAMEA4659447	ERX2593573	ERR2576580	ERA1484840	livr	28
University of Heidelberg	PRJEB26695	ERP108704	SAMEA4659460	ERX2593586	ERR2576593	ERA1484840	livr	29
University of Heidelberg	PRJEB26695	ERP108704	SAMEA4659254	ERX2593381	ERR2576388	ERA1484840	livr	30
University of Heidelberg	PRJEB26695	ERP108704	SAMEA4659267	ERX2593394	ERR2576401	ERA1484840	livr	31
University of Heidelberg	PRJEB26695	ERP108704	SAMEA4659290	ERX2593417	ERR2576424	ERA1484840	livr	32
University of Heidelberg	PRJEB26695	ERP108704	SAMEA4659350	ERX2593477	ERR2576484	ERA1484840	livr	33
University of Heidelberg	PRJEB26695	ERP108704	SAMEA4659375	ERX2593502	ERR2576509	ERA1484840	livr	34
University of Heidelberg	PRJEB26695	ERP108704	SAMEA4659386	ERX2593513	ERR2576520	ERA1484840	livr	35
University of Heidelberg	PRJEB26695	ERP108704	SAMEA4659423	ERX2593549	ERR2576556	ERA1484840	livr	36
University of Heidelberg	PRJEB26695	ERP108704	SAMEA4659305	ERX2593432	ERR2576439	ERA1484840	ovry	1
University of Heidelberg	PRJEB26695	ERP108704	SAMEA4659328	ERX2593455	ERR2576462	ERA1484840	ovry	2
University of Heidelberg	PRJEB26695	ERP108704	SAMEA4659377	ERX2593504	ERR2576511	ERA1484840	ovry	3
University of Heidelberg	PRJEB26695	ERP108704	SAMEA4659281	ERX2593408	ERR2576415	ERA1484840	ovry	4
University of Heidelberg	PRJEB26695	ERP108704	SAMEA4659304	ERX2593431	ERR2576438	ERA1484840	ovry	5
University of Heidelberg	PRJEB26695	ERP108704	SAMEA4659329	ERX2593456	ERR2576463	ERA1484840	ovry	6
University of Heidelberg	PRJEB26695	ERP108704	SAMEA4659352	ERX2593479	ERR2576486	ERA1484840	ovry	7
University of Heidelberg	PRJEB26695	ERP108704	SAMEA4659400	ERX2593527	ERR2576534	ERA1484840	ovry	8
University of Heidelberg	PRJEB26695	ERP108704	SAMEA4659401	ERX2593528	ERR2576535	ERA1484840	ovry	9
University of Heidelberg	PRJEB26695	ERP108704	SAMEA4659426	ERX2593552	ERR2576559	ERA1484840	ovry	10
University of Heidelberg	PRJEB26695	ERP108704	SAMEA4659450	ERX2593576	ERR2576583	ERA1484840	ovry	11
University of Heidelberg	PRJEB26695	ERP108704	SAMEA4659255	ERX2593382	ERR2576389	ERA1484840	ovry	12
University of Heidelberg	PRJEB26695	ERP108704	SAMEA4659256	ERX2593383	ERR2576390	ERA1484840	ovry	13
University of Heidelberg	PRJEB26695	ERP108704	SAMEA4659280	ERX2593407	ERR2576414	ERA1484840	ovry	14
University of Heidelberg	PRJEB26695	ERP108704	SAMEA4659353	ERX2593480	ERR2576487	ERA1484840	ovry	15
University of Heidelberg	PRJEB26695	ERP108704	SAMEA4659376	ERX2593503	ERR2576510	ERA1484840	ovry	16
University of Heidelberg	PRJEB26695	ERP108704	SAMEA4659425	ERX2593551	ERR2576558	ERA1484840	ovry	17
University of Heidelberg	PRJEB26695	ERP108704	SAMEA4659449	ERX2593575	ERR2576582	ERA1484840	ovry	18
University of Heidelberg	PRJEB26695	ERP108704	SAMEA4659269	ERX2593396	ERR2576403	ERA1484840	test	1
University of Heidelberg	PRJEB26695	ERP108704	SAMEA4659340	ERX2593467	ERR2576474	ERA1484840	test	2
University of Heidelberg	PRJEB26695	ERP108704	SAMEA4659388	ERX2593515	ERR2576522	ERA1484840	test	3
University of Heidelberg	PRJEB26695	ERP108704	SAMEA4659412	ERX2593539	ERR2576546	ERA1484840	test	4
University of Heidelberg	PRJEB26695	ERP108704	SAMEA4659413	ERX2593540	ERR2576547	ERA1484840	test	5
University of Heidelberg	PRJEB26695	ERP108704	SAMEA4659438	ERX2593564	ERR2576571	ERA1484840	test	6
University of Heidelberg	PRJEB26695	ERP108704	SAMEA4659293	ERX2593420	ERR2576427	ERA1484840	test	7
University of Heidelberg	PRJEB26695	ERP108704	SAMEA4659316	ERX2593443	ERR2576450	ERA1484840	test	8
University of Heidelberg	PRJEB26695	ERP108704	SAMEA4659389	ERX2593516	ERR2576523	ERA1484840	test	9
University of Heidelberg	PRJEB26695	ERP108704	SAMEA4659268	ERX2593395	ERR2576402	ERA1484840	test	10
University of Heidelberg	PRJEB26695	ERP108704	SAMEA4659292	ERX2593419	ERR2576426	ERA1484840	test	11
University of Heidelberg	PRJEB26695	ERP108704	SAMEA4659317	ERX2593444	ERR2576451	ERA1484840	test	12
University of Heidelberg	PRJEB26695	ERP108704	SAMEA4659341	ERX2593468	ERR2576475	ERA1484840	test	13
University of Heidelberg	PRJEB26695	ERP108704	SAMEA4659364	ERX2593491	ERR2576498	ERA1484840	test	14
University of Heidelberg	PRJEB26695	ERP108704	SAMEA4659365	ERX2593492	ERR2576499	ERA1484840	test	15
University of Heidelberg	PRJEB26695	ERP108704	SAMEA4659437	ERX2593563	ERR2576570	ERA1484840	test	16
University of Heidelberg	PRJEB26695	ERP108704	SAMEA4659461	ERX2593587	ERR2576594	ERA1484840	test	17
University of Heidelberg	PRJEB26695	ERP108704	SAMEA4659462	ERX2593588	ERR2576595	ERA1484840	test	18
INRAe Toulouse	PRJEB27455	ERP109534	SAMEA1088310	ERX2680009	ERR2664197	ERA1526542	lymT	1
INRAe Toulouse	PRJEB27455	ERP109534	SAMEA1088344	ERX2680010	ERR2664198	ERA1526542	lymT	2
INRAe Toulouse	PRJEB27455	ERP109534	SAMEA1088352	ERX2680011	ERR2664180	ERA1526542	lymT	3
INRAe Toulouse	PRJEB27455	ERP109534	SAMEA103992344	ERX2680012	ERR2664214	ERA1526542	livr	1
INRAe Toulouse	PRJEB27455	ERP109534	SAMEA103992362	ERX2680013	ERR2664215	ERA1526542	livr	2
INRAe Toulouse	PRJEB27455	ERP109534	SAMEA103992351	ERX2680014	ERR2664216	ERA1526542	livr	3
INRAe Toulouse	PRJEB27455	ERP109534	SAMEA103992467	ERX2680015	ERR2664217	ERA1526542	livr	4
INRAe - Institut Agro, Rennes	PRJEB28745	ERP110992	SAMEA4936685	ERX2816908	ERR2809766	ERA1610938	embr	1
INRAe - Institut Agro, Rennes	PRJEB28745	ERP110992	SAMEA4936686	ERX2816909	ERR2809767	ERA1610938	embr	2
INRAe - Institut Agro, Rennes	PRJEB28745	ERP110992	SAMEA4936687	ERX2816910	ERR2809768	ERA1610938	embr	3
INRAe - Institut Agro, Rennes	PRJEB28745	ERP110992	SAMEA4936688	ERX2816911	ERR2809769	ERA1610938	embr	4
INRAe - Institut Agro, Rennes	PRJEB28745	ERP110992	SAMEA4936689	ERX2816912	ERR2809770	ERA1610938	embr	5
INRAe - Institut Agro, Rennes	PRJEB28745	ERP110992	SAMEA4936690	ERX2816913	ERR2809771	ERA1610938	embr	6
INRAe - Institut Agro, Rennes	PRJEB28745	ERP110992	SAMEA4936691	ERX2816914	ERR2809772	ERA1610938	embr	7
INRAe - Institut Agro, Rennes	PRJEB28745	ERP110992	SAMEA4936692	ERX2816915	ERR2809773	ERA1610938	embr	8
INRAe - Institut Agro, Rennes	PRJEB28745	ERP110992	SAMEA4936693	ERX2816916	ERR2809774	ERA1610938	embr	9
INRAe - Institut Agro, Rennes	PRJEB28745	ERP110992	SAMEA4936694	ERX2816917	ERR2809775	ERA1610938	embr	10
INRAe - Institut Agro, Rennes	PRJEB28745	ERP110992	SAMEA4936695	ERX2816918	ERR2809776	ERA1610938	embr	11
INRAe - Institut Agro, Rennes	PRJEB28745	ERP110992	SAMEA4936696	ERX2816919	ERR2809777	ERA1610938	embr	12
INRAe - Institut Agro, Rennes	PRJEB28745	ERP110992	SAMEA4936697	ERX2816920	ERR2809778	ERA1610938	embr	13
INRAe - Institut Agro, Rennes	PRJEB28745	ERP110992	SAMEA4936698	ERX2816921	ERR2809779	ERA1610938	embr	14
INRAe - Institut Agro, Rennes	PRJEB28745	ERP110992	SAMEA4936699	ERX2816922	ERR2809780	ERA1610938	embr	15
INRAe - Institut Agro, Rennes	PRJEB28745	ERP110992	SAMEA4936700	ERX2816923	ERR2809781	ERA1610938	embr	16
INRAe - Institut Agro, Rennes	PRJEB28745	ERP110992	SAMEA4936701	ERX2816924	ERR2809782	ERA1610938	embr	17
INRAe - Institut Agro, Rennes	PRJEB28745	ERP110992	SAMEA4936702	ERX2816925	ERR2809783	ERA1610938	embr	18
INRAe - Institut Agro, Rennes	PRJEB28745	ERP110992	SAMEA4936703	ERX2816926	ERR2809784	ERA1610938	embr	19
INRAe - Institut Agro, Rennes	PRJEB28745	ERP110992	SAMEA4936704	ERX2816927	ERR2809785	ERA1610938	embr	20
INRAe - Institut Agro, Rennes	PRJEB28745	ERP110992	SAMEA4936705	ERX2816928	ERR2809786	ERA1610938	embr	21
INRAe - Institut Agro, Rennes	PRJEB28745	ERP110992	SAMEA4936706	ERX2816929	ERR2809787	ERA1610938	embr	22
INRAe - Institut Agro, Rennes	PRJEB28745	ERP110992	SAMEA4936707	ERX2816930	ERR2809788	ERA1610938	embr	23
INRAe - Institut Agro, Rennes	PRJEB28745	ERP110992	SAMEA4936708	ERX2816931	ERR2809789	ERA1610938	embr	24
INRAe - Institut Agro, Rennes	PRJEB28745	ERP110992	SAMEA4963375	ERX2838234	ERR2831480	ERA1619038	adip	1
INRAe - Institut Agro, Rennes	PRJEB28745	ERP110992	SAMEA4963376	ERX2838235	ERR2831481	ERA1619038	adip	2
INRAe - Institut Agro, Rennes	PRJEB28745	ERP110992	SAMEA4963377	ERX2838237	ERR2831483	ERA1619038	adip	3
INRAe - Institut Agro, Rennes	PRJEB28745	ERP110992	SAMEA4963378	ERX2838238	ERR2831484	ERA1619038	adip	4
INRAe - Institut Agro, Rennes	PRJEB28745	ERP110992	SAMEA4963379	ERX2838240	ERR2831486	ERA1619038	adip	5
INRAe - Institut Agro, Rennes	PRJEB28745	ERP110992	SAMEA4963380	ERX2838241	ERR2831487	ERA1619038	adip	6
INRAe - Institut Agro, Rennes	PRJEB28745	ERP110992	SAMEA4963381	ERX2838246	ERR2831492	ERA1619038	adip	7
INRAe - Institut Agro, Rennes	PRJEB28745	ERP110992	SAMEA4963382	ERX2838248	ERR2831494	ERA1619038	adip	8
INRAe - Institut Agro, Rennes	PRJEB28745	ERP110992	SAMEA4963383	ERX2838250	ERR2831496	ERA1619038	adip	9
INRAe - Institut Agro, Rennes	PRJEB28745	ERP110992	SAMEA4963384	ERX2838251	ERR2831497	ERA1619038	adip	10
INRAe - Institut Agro, Rennes	PRJEB28745	ERP110992	SAMEA4963385	ERX2838252	ERR2831498	ERA1619038	adip	11
INRAe - Institut Agro, Rennes	PRJEB28745	ERP110992	SAMEA4963386	ERX2838253	ERR2831499	ERA1619038	adip	12
INRAe - Institut Agro, Rennes	PRJEB28745	ERP110992	SAMEA4963387	ERX2838254	ERR2831500	ERA1619038	adip	13
INRAe - Institut Agro, Rennes	PRJEB28745	ERP110992	SAMEA4963388	ERX2838255	ERR2831501	ERA1619038	adip	14
INRAe - Institut Agro, Rennes	PRJEB28745	ERP110992	SAMEA4963389	ERX2838256	ERR2831502	ERA1619038	adip	15
INRAe - Institut Agro, Rennes	PRJEB28745	ERP110992	SAMEA4963390	ERX2838257	ERR2831503	ERA1619038	adip	16
INRAe - Institut Agro, Rennes	PRJEB28745	ERP110992	SAMEA4963391	ERX2838236	ERR2831482	ERA1619038	adip	17
INRAe - Institut Agro, Rennes	PRJEB28745	ERP110992	SAMEA4963392	ERX2838239	ERR2831485	ERA1619038	adip	18
INRAe - Institut Agro, Rennes	PRJEB28745	ERP110992	SAMEA4963393	ERX2838242	ERR2831488	ERA1619038	adip	19
INRAe - Institut Agro, Rennes	PRJEB28745	ERP110992	SAMEA4963394	ERX2838243	ERR2831489	ERA1619038	adip	20
INRAe - Institut Agro, Rennes	PRJEB28745	ERP110992	SAMEA4963395	ERX2838244	ERR2831490	ERA1619038	adip	21
INRAe - Institut Agro, Rennes	PRJEB28745	ERP110992	SAMEA4963396	ERX2838245	ERR2831491	ERA1619038	adip	22
INRAe - Institut Agro, Rennes	PRJEB28745	ERP110992	SAMEA4963397	ERX2838247	ERR2831493	ERA1619038	adip	23
INRAe - Institut Agro, Rennes	PRJEB28745	ERP110992	SAMEA4963398	ERX2838249	ERR2831495	ERA1619038	adip	24
INRAe - Institut Agro, Rennes	PRJEB28745	ERP110992	SAMEA4963399	ERX2838226	ERR2831472	ERA1619038	adip	25
INRAe - Institut Agro, Rennes	PRJEB28745	ERP110992	SAMEA4963400	ERX2838227	ERR2831473	ERA1619038	adip	26
INRAe - Institut Agro, Rennes	PRJEB28745	ERP110992	SAMEA4963401	ERX2838228	ERR2831474	ERA1619038	adip	27
INRAe - Institut Agro, Rennes	PRJEB28745	ERP110992	SAMEA4963402	ERX2838229	ERR2831475	ERA1619038	adip	28
INRAe - Institut Agro, Rennes	PRJEB28745	ERP110992	SAMEA4963403	ERX2838230	ERR2831476	ERA1619038	adip	29
INRAe - Institut Agro, Rennes	PRJEB28745	ERP110992	SAMEA4963404	ERX2838231	ERR2831477	ERA1619038	adip	30
INRAe - Institut Agro, Rennes	PRJEB28745	ERP110992	SAMEA4963405	ERX2838232	ERR2831478	ERA1619038	adip	31
INRAe - Institut Agro, Rennes	PRJEB28745	ERP110992	SAMEA4963406	ERX2838233	ERR2831479	ERA1619038	adip	32
INRAe - Institut Agro, Rennes	PRJEB28745	ERP110992	SAMEA4939685	ERX2819277	ERR2812446	ERA1612104	hypt	1
INRAe - Institut Agro, Rennes	PRJEB28745	ERP110992	SAMEA4939686	ERX2819278	ERR2812447	ERA1612104	hypt	2
INRAe - Institut Agro, Rennes	PRJEB28745	ERP110992	SAMEA4939687	ERX2819279	ERR2812448	ERA1612104	hypt	3
INRAe - Institut Agro, Rennes	PRJEB28745	ERP110992	SAMEA4939688	ERX2819280	ERR2812449	ERA1612104	hypt	4
INRAe - Institut Agro, Rennes	PRJEB28745	ERP110992	SAMEA4939689	ERX2819281	ERR2812450	ERA1612104	hypt	5
INRAe - Institut Agro, Rennes	PRJEB28745	ERP110992	SAMEA4939690	ERX2819282	ERR2812451	ERA1612104	hypt	6
INRAe - Institut Agro, Rennes	PRJEB28745	ERP110992	SAMEA4939691	ERX2819283	ERR2812452	ERA1612104	hypt	7
INRAe - Institut Agro, Rennes	PRJEB28745	ERP110992	SAMEA4939692	ERX2819284	ERR2812453	ERA1612104	hypt	8
INRAe - Institut Agro, Rennes	PRJEB28745	ERP110992	SAMEA4939693	ERX2819285	ERR2812454	ERA1612104	hypt	9
INRAe - Institut Agro, Rennes	PRJEB28745	ERP110992	SAMEA4939694	ERX2819286	ERR2812455	ERA1612104	hypt	10
INRAe - Institut Agro, Rennes	PRJEB28745	ERP110992	SAMEA4939695	ERX2819287	ERR2812456	ERA1612104	hypt	11
INRAe - Institut Agro, Rennes	PRJEB28745	ERP110992	SAMEA4939696	ERX2819288	ERR2812457	ERA1612104	hypt	12
INRAe - Institut Agro, Rennes	PRJEB28745	ERP110992	SAMEA4939697	ERX2819289	ERR2812458	ERA1612104	hypt	13
INRAe - Institut Agro, Rennes	PRJEB28745	ERP110992	SAMEA4939698	ERX2819290	ERR2812459	ERA1612104	hypt	14
INRAe - Institut Agro, Rennes	PRJEB28745	ERP110992	SAMEA4939699	ERX2819291	ERR2812460	ERA1612104	hypt	15
INRAe - Institut Agro, Rennes	PRJEB28745	ERP110992	SAMEA4939700	ERX2819292	ERR2812461	ERA1612104	hypt	16
INRAe - Institut Agro, Rennes	PRJEB28745	ERP110992	SAMEA4939701	ERX2819293	ERR2812462	ERA1612104	hypt	17
INRAe - Institut Agro, Rennes	PRJEB28745	ERP110992	SAMEA4939702	ERX2819294	ERR2812463	ERA1612104	hypt	18
INRAe - Institut Agro, Rennes	PRJEB28745	ERP110992	SAMEA4939703	ERX2819295	ERR2812464	ERA1612104	hypt	19
INRAe - Institut Agro, Rennes	PRJEB28745	ERP110992	SAMEA4939704	ERX2819296	ERR2812465	ERA1612104	hypt	20
INRAe - Institut Agro, Rennes	PRJEB28745	ERP110992	SAMEA4939705	ERX2819297	ERR2812466	ERA1612104	hypt	21
INRAe - Institut Agro, Rennes	PRJEB28745	ERP110992	SAMEA4939706	ERX2819298	ERR2812467	ERA1612104	hypt	22
INRAe - Institut Agro, Rennes	PRJEB28745	ERP110992	SAMEA4939707	ERX2819299	ERR2812468	ERA1612104	hypt	23
INRAe - Institut Agro, Rennes	PRJEB28745	ERP110992	SAMEA4939708	ERX2819300	ERR2812469	ERA1612104	hypt	24
INRAe - Institut Agro, Rennes	PRJEB28745	ERP110992	SAMEA4939709	ERX2819301	ERR2812470	ERA1612104	hypt	25
INRAe - Institut Agro, Rennes	PRJEB28745	ERP110992	SAMEA4939710	ERX2819302	ERR2812471	ERA1612104	hypt	26
INRAe - Institut Agro, Rennes	PRJEB28745	ERP110992	SAMEA4939711	ERX2819303	ERR2812472	ERA1612104	hypt	27
INRAe - Institut Agro, Rennes	PRJEB28745	ERP110992	SAMEA4939712	ERX2819304	ERR2812473	ERA1612104	hypt	28
INRAe - Institut Agro, Rennes	PRJEB28745	ERP110992	SAMEA4939713	ERX2819305	ERR2812474	ERA1612104	hypt	29
INRAe - Institut Agro, Rennes	PRJEB28745	ERP110992	SAMEA4939714	ERX2819306	ERR2812475	ERA1612104	hypt	30
INRAe - Institut Agro, Rennes	PRJEB28745	ERP110992	SAMEA4939715	ERX2819307	ERR2812476	ERA1612104	hypt	31
INRAe - Institut Agro, Rennes	PRJEB28745	ERP110992	SAMEA4939716	ERX2819308	ERR2812477	ERA1612104	hypt	32
INRAe - Institut Agro, Rennes	PRJEB28745	ERP110992	SAMEA4939717	ERX2819309	ERR2812478	ERA1612104	hypt	33
INRAe - Institut Agro, Rennes	PRJEB28745	ERP110992	SAMEA4939718	ERX2819310	ERR2812479	ERA1612104	hypt	34
INRAe - Institut Agro, Rennes	PRJEB28745	ERP110992	SAMEA4939719	ERX2819311	ERR2812480	ERA1612104	hypt	35
INRAe - Institut Agro, Rennes	PRJEB28745	ERP110992	SAMEA4939720	ERX2819312	ERR2812481	ERA1612104	hypt	36
INRAe - Institut Agro, Rennes	PRJEB28745	ERP110992	SAMEA4939721	ERX2819313	ERR2812482	ERA1612104	hypt	37
INRAe - Institut Agro, Rennes	PRJEB28745	ERP110992	SAMEA4939722	ERX2819314	ERR2812483	ERA1612104	hypt	38
INRAe - Institut Agro, Rennes	PRJEB28745	ERP110992	SAMEA4939723	ERX2819315	ERR2812484	ERA1612104	hypt	39
INRAe - Institut Agro, Rennes	PRJEB28745	ERP110992	SAMEA4939724	ERX2819316	ERR2812485	ERA1612104	hypt	40
INRAe - Institut Agro, Rennes	PRJEB28745	ERP110992	SAMEA4939725	ERX2819317	ERR2812486	ERA1612104	hypt	41
INRAe - Institut Agro, Rennes	PRJEB28745	ERP110992	SAMEA4939726	ERX2819318	ERR2812487	ERA1612104	hypt	42
INRAe - Institut Agro, Rennes	PRJEB28745	ERP110992	SAMEA4939727	ERX2819319	ERR2812488	ERA1612104	hypt	43
INRAe - Institut Agro, Rennes	PRJEB28745	ERP110992	SAMEA4939728	ERX2819320	ERR2812489	ERA1612104	hypt	44
INRAe - Institut Agro, Rennes	PRJEB28745	ERP110992	SAMEA4939729	ERX2819321	ERR2812490	ERA1612104	hypt	45
INRAe - Institut Agro, Rennes	PRJEB28745	ERP110992	SAMEA4939730	ERX2819322	ERR2812491	ERA1612104	hypt	46
INRAe - Institut Agro, Rennes	PRJEB28745	ERP110992	SAMEA4939731	ERX2819323	ERR2812492	ERA1612104	hypt	47
INRAe - Institut Agro, Rennes	PRJEB28745	ERP110992	SAMEA4939732	ERX2819324	ERR2812493	ERA1612104	hypt	48
INRAe - Institut Agro, Rennes	PRJEB28745	ERS2883668	SAMEA5072300	ERX2887167	ERR2882218	ERA1651032	blod	1
INRAe - Institut Agro, Rennes	PRJEB28745	ERS2883669	SAMEA5072301	ERX2887168	ERR2882219	ERA1651032	blod	2
INRAe - Institut Agro, Rennes	PRJEB28745	ERS2883670	SAMEA5072302	ERX2887169	ERR2882220	ERA1651032	blod	3
INRAe - Institut Agro, Rennes	PRJEB28745	ERS2883671	SAMEA5072303	ERX2887170	ERR2882221	ERA1651032	blod	4
INRAe - Institut Agro, Rennes	PRJEB28745	ERS2883672	SAMEA5072304	ERX2887171	ERR2882222	ERA1651032	blod	5
INRAe - Institut Agro, Rennes	PRJEB28745	ERS2883673	SAMEA5072305	ERX2887172	ERR2882223	ERA1651032	blod	6
INRAe - Institut Agro, Rennes	PRJEB28745	ERS2883674	SAMEA5072306	ERX2887173	ERR2882224	ERA1651032	blod	7
INRAe - Institut Agro, Rennes	PRJEB28745	ERS2883675	SAMEA5072307	ERX2887174	ERR2882225	ERA1651032	blod	8
INRAe - Institut Agro, Rennes	PRJEB28745	ERS2883676	SAMEA5072308	ERX2887175	ERR2882226	ERA1651032	blod	9
INRAe - Institut Agro, Rennes	PRJEB28745	ERS2883677	SAMEA5072309	ERX2887176	ERR2882227	ERA1651032	blod	10
INRAe - Institut Agro, Rennes	PRJEB28745	ERS2883678	SAMEA5072310	ERX2887177	ERR2882228	ERA1651032	blod	11
INRAe - Institut Agro, Rennes	PRJEB28745	ERS2883679	SAMEA5072311	ERX2887178	ERR2882229	ERA1651032	blod	12
INRAe - Institut Agro, Rennes	PRJEB28745	ERS2883680	SAMEA5072312	ERX2887179	ERR2882230	ERA1651032	blod	13
INRAe - Institut Agro, Rennes	PRJEB28745	ERS2883681	SAMEA5072313	ERX2887180	ERR2882231	ERA1651032	blod	14
INRAe - Institut Agro, Rennes	PRJEB28745	ERS2883682	SAMEA5072314	ERX2887181	ERR2882232	ERA1651032	blod	15
INRAe - Institut Agro, Rennes	PRJEB28745	ERS2883683	SAMEA5072315	ERX2887182	ERR2882233	ERA1651032	blod	16
INRAe - Institut Agro, Rennes	PRJEB28745	ERS2883684	SAMEA5072316	ERX2887183	ERR2882234	ERA1651032	blod	17
INRAe - Institut Agro, Rennes	PRJEB28745	ERS2883685	SAMEA5072317	ERX2887184	ERR2882235	ERA1651032	blod	18
INRAe - Institut Agro, Rennes	PRJEB28745	ERS2883686	SAMEA5072318	ERX2887185	ERR2882236	ERA1651032	blod	19
INRAe - Institut Agro, Rennes	PRJEB28745	ERS2883687	SAMEA5072319	ERX2887186	ERR2882237	ERA1651032	blod	20
INRAe - Institut Agro, Rennes	PRJEB28745	ERS2883688	SAMEA5072320	ERX2887187	ERR2882238	ERA1651032	blod	21
INRAe - Institut Agro, Rennes	PRJEB28745	ERS2883689	SAMEA5072321	ERX2887188	ERR2882239	ERA1651032	blod	22
INRAe - Institut Agro, Rennes	PRJEB28745	ERS2883690	SAMEA5072322	ERX2887189	ERR2882240	ERA1651032	blod	23
INRAe - Institut Agro, Rennes	PRJEB28745	ERS2883691	SAMEA5072323	ERX2887190	ERR2882241	ERA1651032	blod	24
INRAe - Institut Agro, Rennes	PRJEB28745	ERS2883692	SAMEA5072324	ERX2887191	ERR2882242	ERA1651032	blod	25
INRAe - Institut Agro, Rennes	PRJEB28745	ERS2883693	SAMEA5072325	ERX2887192	ERR2882243	ERA1651032	blod	26
INRAe - Institut Agro, Rennes	PRJEB28745	ERS2883694	SAMEA5072326	ERX2887193	ERR2882244	ERA1651032	blod	27
INRAe - Institut Agro, Rennes	PRJEB28745	ERS2883695	SAMEA5072327	ERX2887194	ERR2882245	ERA1651032	blod	28
INRAe - Institut Agro, Rennes	PRJEB28745	ERS2883696	SAMEA5072328	ERX2887195	ERR2882246	ERA1651032	blod	29
INRAe - Institut Agro, Rennes	PRJEB28745	ERS2883697	SAMEA5072329	ERX2887196	ERR2882247	ERA1651032	blod	30
INRAe - Institut Agro, Rennes	PRJEB28745	ERS2883698	SAMEA5072330	ERX2887197	ERR2882248	ERA1651032	blod	31
INRAe - Institut Agro, Rennes	PRJEB28745	ERS2883699	SAMEA5072331	ERX2887198	ERR2882249	ERA1651032	blod	32
INRAe - Institut Agro, Rennes	PRJEB28745	ERS2883700	SAMEA5072332	ERX2887199	ERR2882250	ERA1651032	blod	33
INRAe - Institut Agro, Rennes	PRJEB28745	ERS2911802	SAMEA5127415	ERX2932317	ERR2929430	ERA1663539	blod	34
INRAe - Institut Agro, Rennes	PRJEB28745	ERS2883701	SAMEA5072333	ERX2887200	ERR2882251	ERA1651032	blod	35
INRAe - Institut Agro, Rennes	PRJEB28745	ERS2911803	SAMEA5127416	ERX2932318	ERR2929431	ERA1663539	blod	36
INRAe - Institut Agro, Rennes	PRJEB28745	ERS2883702	SAMEA5072334	ERX2887201	ERR2882252	ERA1651032	blod	37
INRAe - Institut Agro, Rennes	PRJEB28745	ERS2911804	SAMEA5127417	ERX2932319	ERR2929432	ERA1663539	blod	38
INRAe - Institut Agro, Rennes	PRJEB28745	ERS2883703	SAMEA5072335	ERX2887202	ERR2882253	ERA1651032	blod	39
INRAe - Institut Agro, Rennes	PRJEB28745	ERS2911805	SAMEA5127419	ERX2932320	ERR2929433	ERA1663539	blod	40
INRAe - Institut Agro, Rennes	PRJEB28745	ERS2911806	SAMEA5127420	ERX2932321	ERR2929434	ERA1663539	blod	41
INRAe - Institut Agro, Rennes	PRJEB28745	ERS2883705	SAMEA5072337	ERX2887204	ERR2882255	ERA1651032	blod	42
INRAe - Institut Agro, Rennes	PRJEB28745	ERS2911807	SAMEA5127421	ERX2932322	ERR2929435	ERA1663539	blod	43
INRAe - Institut Agro, Rennes	PRJEB28745	ERS2883706	SAMEA5072338	ERX2887205	ERR2882256	ERA1651032	blod	44
INRAe - Institut Agro, Rennes	PRJEB28745	ERS2911808	SAMEA5127422	ERX2932323	ERR2929436	ERA1663539	blod	45
INRAe - Institut Agro, Rennes	PRJEB28745	ERS2883707	SAMEA5072339	ERX2887206	ERR2882257	ERA1651032	blod	46
INRAe - Institut Agro, Rennes	PRJEB28745	ERS2911809	SAMEA5127423	ERX2932324	ERR2929437	ERA1663539	blod	47
INRAe - Institut Agro, Rennes	PRJEB28745	ERS2883708	SAMEA5072340	ERX2887207	ERR2882258	ERA1651032	blod	48
INRAe - Institut Agro, Rennes	PRJEB28745	ERS2911810	SAMEA5127424	ERX2932325	ERR2929438	ERA1663539	blod	49
INRAe - Institut Agro, Rennes	PRJEB28745	ERS2883709	SAMEA5072341	ERX2887208	ERR2882259	ERA1651032	blod	50
INRAe - Institut Agro, Rennes	PRJEB28745	ERS2911811	SAMEA5127425	ERX2932326	ERR2929439	ERA1663539	blod	51
INRAe - Institut Agro, Rennes	PRJEB28745	ERS2883710	SAMEA5072342	ERX2887209	ERR2882260	ERA1651032	blod	52
INRAe - Institut Agro, Rennes	PRJEB28745	ERS2911812	SAMEA5127426	ERX2932327	ERR2929440	ERA1663539	blod	53
INRAe - Institut Agro, Rennes	PRJEB28745	ERS2883711	SAMEA5072343	ERX2887210	ERR2882261	ERA1651032	blod	54
INRAe - Institut Agro, Rennes	PRJEB28745	ERS2911813	SAMEA5127427	ERX2932328	ERR2929441	ERA1663539	blod	55
INRAe - Institut Agro, Rennes	PRJEB28745	ERS2883712	SAMEA5072344	ERX2887211	ERR2882262	ERA1651032	blod	56
INRAe - Institut Agro, Rennes	PRJEB28745	ERS2911814	SAMEA5127428	ERX2932329	ERR2929442	ERA1663539	blod	57
INRAe - Institut Agro, Rennes	PRJEB28745	ERS2883713	SAMEA5072345	ERX2887212	ERR2882263	ERA1651032	blod	58
INRAe - Institut Agro, Rennes	PRJEB28745	ERS2911815	SAMEA5127429	ERX2932330	ERR2929443	ERA1663539	blod	59
INRAe - Institut Agro, Rennes	PRJEB28745	ERS2883714	SAMEA5072346	ERX2887213	ERR2882264	ERA1651032	blod	60
INRAe - Institut Agro, Rennes	PRJEB28745	ERS2911816	SAMEA5127430	ERX2932331	ERR2929444	ERA1663539	blod	61
INRAe - Institut Agro, Rennes	PRJEB28745	ERS2883715	SAMEA5072347	ERX2887214	ERR2882265	ERA1651032	blod	62
INRAe - Institut Agro, Rennes	PRJEB28745	ERS2911817	SAMEA5127431	ERX2932332	ERR2929445	ERA1663539	blod	63
INRAe - Institut Agro, Rennes	PRJEB28745	ERS2770792	SAMEA4952205	ERX2828533	ERR2821731	ERA1616076	livr	1
INRAe - Institut Agro, Rennes	PRJEB28745	ERS2770793	SAMEA4952206	ERX2828534	ERR2821732	ERA1616076	livr	2
INRAe - Institut Agro, Rennes	PRJEB28745	ERS2770794	SAMEA4952207	ERX2828535	ERR2821733	ERA1616076	livr	3
INRAe - Institut Agro, Rennes	PRJEB28745	ERS2770795	SAMEA4952208	ERX2828536	ERR2821734	ERA1616076	livr	4
INRAe - Institut Agro, Rennes	PRJEB28745	ERS2770796	SAMEA4952209	ERX2828537	ERR2821735	ERA1616076	livr	5
INRAe - Institut Agro, Rennes	PRJEB28745	ERS2770797	SAMEA4952210	ERX2828538	ERR2821736	ERA1616076	livr	6
INRAe - Institut Agro, Rennes	PRJEB28745	ERS2770798	SAMEA4952211	ERX2828539	ERR2821737	ERA1616076	livr	7
INRAe - Institut Agro, Rennes	PRJEB28745	ERS2770799	SAMEA4952212	ERX2828540	ERR2821738	ERA1616076	livr	8
INRAe - Institut Agro, Rennes	PRJEB28745	ERS2770760	SAMEA4952173	ERX2828541	ERR2821739	ERA1616076	livr	9
INRAe - Institut Agro, Rennes	PRJEB28745	ERS2770761	SAMEA4952174	ERX2828542	ERR2821740	ERA1616076	livr	10
INRAe - Institut Agro, Rennes	PRJEB28745	ERS2770784	SAMEA4952197	ERX2828543	ERR2821741	ERA1616076	livr	11
INRAe - Institut Agro, Rennes	PRJEB28745	ERS2770762	SAMEA4952175	ERX2828544	ERR2821742	ERA1616076	livr	12
INRAe - Institut Agro, Rennes	PRJEB28745	ERS2770763	SAMEA4952176	ERX2828545	ERR2821743	ERA1616076	livr	13
INRAe - Institut Agro, Rennes	PRJEB28745	ERS2770785	SAMEA4952198	ERX2828546	ERR2821744	ERA1616076	livr	14
INRAe - Institut Agro, Rennes	PRJEB28745	ERS2770764	SAMEA4952177	ERX2828547	ERR2821745	ERA1616076	livr	15
INRAe - Institut Agro, Rennes	PRJEB28745	ERS2770765	SAMEA4952178	ERX2828548	ERR2821746	ERA1616076	livr	16
INRAe - Institut Agro, Rennes	PRJEB28745	ERS2770786	SAMEA4952199	ERX2828549	ERR2821747	ERA1616076	livr	17
INRAe - Institut Agro, Rennes	PRJEB28745	ERS2770787	SAMEA4952200	ERX2828550	ERR2821748	ERA1616076	livr	18
INRAe - Institut Agro, Rennes	PRJEB28745	ERS2770788	SAMEA4952201	ERX2828551	ERR2821749	ERA1616076	livr	19
INRAe - Institut Agro, Rennes	PRJEB28745	ERS2770789	SAMEA4952202	ERX2828552	ERR2821750	ERA1616076	livr	20
INRAe - Institut Agro, Rennes	PRJEB28745	ERS2770766	SAMEA4952179	ERX2828553	ERR2821751	ERA1616076	livr	21
INRAe - Institut Agro, Rennes	PRJEB28745	ERS2770790	SAMEA4952203	ERX2828554	ERR2821752	ERA1616076	livr	22
INRAe - Institut Agro, Rennes	PRJEB28745	ERS2770767	SAMEA4952180	ERX2828555	ERR2821753	ERA1616076	livr	23
INRAe - Institut Agro, Rennes	PRJEB28745	ERS2770791	SAMEA4952204	ERX2828556	ERR2821754	ERA1616076	livr	24
INRAe - Institut Agro, Rennes	PRJEB28745	ERS2770768	SAMEA4952181	ERX2828557	ERR2821755	ERA1616076	livr	25
INRAe - Institut Agro, Rennes	PRJEB28745	ERS2770769	SAMEA4952182	ERX2828558	ERR2821756	ERA1616076	livr	26
INRAe - Institut Agro, Rennes	PRJEB28745	ERS2770770	SAMEA4952183	ERX2828559	ERR2821757	ERA1616076	livr	27
INRAe - Institut Agro, Rennes	PRJEB28745	ERS2770771	SAMEA4952184	ERX2828560	ERR2821758	ERA1616076	livr	28
INRAe - Institut Agro, Rennes	PRJEB28745	ERS2770772	SAMEA4952185	ERX2828561	ERR2821759	ERA1616076	livr	29
INRAe - Institut Agro, Rennes	PRJEB28745	ERS2770773	SAMEA4952186	ERX2828562	ERR2821760	ERA1616076	livr	30
INRAe - Institut Agro, Rennes	PRJEB28745	ERS2770774	SAMEA4952187	ERX2828563	ERR2821761	ERA1616076	livr	31
INRAe - Institut Agro, Rennes	PRJEB28745	ERS2770775	SAMEA4952188	ERX2828564	ERR2821762	ERA1616076	livr	32
INRAe - Institut Agro, Rennes	PRJEB28745	ERS2770776	SAMEA4952189	ERX2828565	ERR2821763	ERA1616076	livr	33
INRAe - Institut Agro, Rennes	PRJEB28745	ERS2770777	SAMEA4952190	ERX2828566	ERR2821764	ERA1616076	livr	34
INRAe - Institut Agro, Rennes	PRJEB28745	ERS2770800	SAMEA4952213	ERX2828567	ERR2821765	ERA1616076	livr	35
INRAe - Institut Agro, Rennes	PRJEB28745	ERS2770801	SAMEA4952214	ERX2828568	ERR2821766	ERA1616076	livr	36
INRAe - Institut Agro, Rennes	PRJEB28745	ERS2770778	SAMEA4952191	ERX2828569	ERR2821767	ERA1616076	livr	37
INRAe - Institut Agro, Rennes	PRJEB28745	ERS2770779	SAMEA4952192	ERX2828570	ERR2821768	ERA1616076	livr	38
INRAe - Institut Agro, Rennes	PRJEB28745	ERS2770780	SAMEA4952193	ERX2828571	ERR2821769	ERA1616076	livr	39
INRAe - Institut Agro, Rennes	PRJEB28745	ERS2770781	SAMEA4952194	ERX2828572	ERR2821770	ERA1616076	livr	40
INRAe - Institut Agro, Rennes	PRJEB28745	ERS2770802	SAMEA4952215	ERX2828573	ERR2821771	ERA1616076	livr	41
INRAe - Institut Agro, Rennes	PRJEB28745	ERS2770803	SAMEA4952216	ERX2828574	ERR2821772	ERA1616076	livr	42
INRAe - Institut Agro, Rennes	PRJEB28745	ERS2770804	SAMEA4952217	ERX2828575	ERR2821773	ERA1616076	livr	43
INRAe - Institut Agro, Rennes	PRJEB28745	ERS2770782	SAMEA4952195	ERX2828576	ERR2821774	ERA1616076	livr	44
INRAe - Institut Agro, Rennes	PRJEB28745	ERS2770805	SAMEA4952218	ERX2828577	ERR2821775	ERA1616076	livr	45
INRAe - Institut Agro, Rennes	PRJEB28745	ERS2770783	SAMEA4952196	ERX2828578	ERR2821776	ERA1616076	livr	46
INRAe - Institut Agro, Rennes	PRJEB28745	ERS2770806	SAMEA4952219	ERX2828579	ERR2821777	ERA1616076	livr	47
INRAe - Institut Agro, Rennes	PRJEB28745	ERS2770807	SAMEA4952220	ERX2828580	ERR2821778	ERA1616076	livr	48
Roslin Institute, University of Edinburgh	PRJEB29321	ERP111617	SAMEA5042663	ERX2862302	ERR2855713	ERA1632329	bmdm	1
Roslin Institute, University of Edinburgh	PRJEB29321	ERP111617	SAMEA5042663	ERX2862303	ERR2855714	ERA1632329	bmdm	1
Roslin Institute, University of Edinburgh	PRJEB29321	ERP111617	SAMEA5042663	ERX2862304	ERR2855715	ERA1632329	bmdm	1
Roslin Institute, University of Edinburgh	PRJEB29321	ERP111617	SAMEA5042663	ERX2862305	ERR2855716	ERA1632329	bmdm	2
Roslin Institute, University of Edinburgh	PRJEB29321	ERP111617	SAMEA5042663	ERX2862306	ERR2855717	ERA1632329	bmdm	3
Roslin Institute, University of Edinburgh	PRJEB29321	ERP111617	SAMEA5042663	ERX2862307	ERR2855718	ERA1632329	bmdm	3
Roslin Institute, University of Edinburgh	PRJEB29321	ERP111617	SAMEA5042663	ERX2862308	ERR2855719	ERA1632329	bmdm	3
Roslin Institute, University of Edinburgh	PRJEB29321	ERP111617	SAMEA5042663	ERX2862309	ERR2855720	ERA1632329	bmdm	4
Roslin Institute, University of Edinburgh	PRJEB29321	ERP111617	SAMEA5042663	ERX2862310	ERR2855721	ERA1632329	bmdm	4
Roslin Institute, University of Edinburgh	PRJEB29321	ERP111617	SAMEA5042663	ERX2862311	ERR2855722	ERA1632329	bmdm	5
Roslin Institute, University of Edinburgh	PRJEB29321	ERP111617	SAMEA5042663	ERX2862312	ERR2855723	ERA1632329	bmdm	5
Roslin Institute, University of Edinburgh	PRJEB29321	ERP111617	SAMEA5042663	ERX2862313	ERR2855724	ERA1632329	bmdm	5
Roslin Institute, University of Edinburgh	PRJEB29321	ERP111617	SAMEA5042663	ERX2862314	ERR2855725	ERA1632329	bmdm	6
Roslin Institute, University of Edinburgh	PRJEB29321	ERP111617	SAMEA5042663	ERX2862315	ERR2855726	ERA1632329	bmdm	7
Roslin Institute, University of Edinburgh	PRJEB29321	ERP111617	SAMEA5042663	ERX2862316	ERR2855727	ERA1632329	bmdm	7
Roslin Institute, University of Edinburgh	PRJEB29321	ERP111617	SAMEA5042663	ERX2862317	ERR2855728	ERA1632329	bmdm	8
Roslin Institute, University of Edinburgh	PRJEB29321	ERP111617	SAMEA5042663	ERX2862318	ERR2855729	ERA1632329	bmdm	9
Roslin Institute, University of Edinburgh	PRJEB29321	ERP111617	SAMEA5042663	ERX2862319	ERR2855730	ERA1632329	bmdm	10
Roslin Institute, University of Edinburgh	PRJEB29321	ERP111617	SAMEA5042663	ERX2862320	ERR2855731	ERA1632329	bmdm	11
Roslin Institute, University of Edinburgh	PRJEB29321	ERP111617	SAMEA5042663	ERX2862321	ERR2855732	ERA1632329	bmdm	12
University of Connecticut	PRJEB31142	ERP113659	SAMEA5329209	ERX3176943	ERR3147977	ERA1735446	trch	1
University of Connecticut	PRJEB31142	ERP113659	SAMEA5329220	ERX3176954	ERR3147988	ERA1735446	trch	2
University of Connecticut	PRJEB31142	ERP113659	SAMEA5329231	ERX3176965	ERR3147999	ERA1735446	trch	3
University of Connecticut	PRJEB31142	ERP113659	SAMEA5329242	ERX3176976	ERR3148010	ERA1735446	trch	4
University of Connecticut	PRJEB31142	ERP113659	SAMEA5329243	ERX3176977	ERR3148011	ERA1735446	trch	5
University of Connecticut	PRJEB31142	ERP113659	SAMEA5329244	ERX3176978	ERR3148012	ERA1735446	trch	6
University of Connecticut	PRJEB31142	ERP113659	SAMEA5329245	ERX3176979	ERR3148013	ERA1735446	trch	7
University of Connecticut	PRJEB31142	ERP113659	SAMEA5329246	ERX3176980	ERR3148014	ERA1735446	trch	8
University of Connecticut	PRJEB31142	ERP113659	SAMEA5329247	ERX3176981	ERR3148015	ERA1735446	trch	9
University of Connecticut	PRJEB31142	ERP113659	SAMEA5329210	ERX3176944	ERR3147978	ERA1735446	trch	10
University of Connecticut	PRJEB31142	ERP113659	SAMEA5329211	ERX3176945	ERR3147979	ERA1735446	trch	11
University of Connecticut	PRJEB31142	ERP113659	SAMEA5329212	ERX3176946	ERR3147980	ERA1735446	trch	12
University of Connecticut	PRJEB31142	ERP113659	SAMEA5329213	ERX3176947	ERR3147981	ERA1735446	trch	13
University of Connecticut	PRJEB31142	ERP113659	SAMEA5329214	ERX3176948	ERR3147982	ERA1735446	trch	14
University of Connecticut	PRJEB31142	ERP113659	SAMEA5329215	ERX3176949	ERR3147983	ERA1735446	trch	15
University of Connecticut	PRJEB31142	ERP113659	SAMEA5329216	ERX3176950	ERR3147984	ERA1735446	trch	16
University of Connecticut	PRJEB31142	ERP113659	SAMEA5329217	ERX3176951	ERR3147985	ERA1735446	trch	17
University of Connecticut	PRJEB31142	ERP113659	SAMEA5329218	ERX3176952	ERR3147986	ERA1735446	trch	18
University of Connecticut	PRJEB31142	ERP113659	SAMEA5329219	ERX3176953	ERR3147987	ERA1735446	trch	19
University of Connecticut	PRJEB31142	ERP113659	SAMEA5329221	ERX3176955	ERR3147989	ERA1735446	trch	20
University of Connecticut	PRJEB31142	ERP113659	SAMEA5329222	ERX3176956	ERR3147990	ERA1735446	trch	21
University of Connecticut	PRJEB31142	ERP113659	SAMEA5329223	ERX3176957	ERR3147991	ERA1735446	trch	22
University of Connecticut	PRJEB31142	ERP113659	SAMEA5329224	ERX3176958	ERR3147992	ERA1735446	trch	23
University of Connecticut	PRJEB31142	ERP113659	SAMEA5329225	ERX3176959	ERR3147993	ERA1735446	trch	24
University of Connecticut	PRJEB31142	ERP113659	SAMEA5329226	ERX3176960	ERR3147994	ERA1735446	trch	25
University of Connecticut	PRJEB31142	ERP113659	SAMEA5329227	ERX3176961	ERR3147995	ERA1735446	trch	26
University of Connecticut	PRJEB31142	ERP113659	SAMEA5329228	ERX3176962	ERR3147996	ERA1735446	trch	27
University of Connecticut	PRJEB31142	ERP113659	SAMEA5329229	ERX3176963	ERR3147997	ERA1735446	trch	28
University of Connecticut	PRJEB31142	ERP113659	SAMEA5329230	ERX3176964	ERR3147998	ERA1735446	trch	29
University of Connecticut	PRJEB31142	ERP113659	SAMEA5329232	ERX3176966	ERR3148000	ERA1735446	trch	30
University of Connecticut	PRJEB31142	ERP113659	SAMEA5329233	ERX3176967	ERR3148001	ERA1735446	trch	31
University of Connecticut	PRJEB31142	ERP113659	SAMEA5329234	ERX3176968	ERR3148002	ERA1735446	trch	32
University of Connecticut	PRJEB31142	ERP113659	SAMEA5329235	ERX3176969	ERR3148003	ERA1735446	trch	33
University of Connecticut	PRJEB31142	ERP113659	SAMEA5329236	ERX3176970	ERR3148004	ERA1735446	trch	34
University of Connecticut	PRJEB31142	ERP113659	SAMEA5329237	ERX3176971	ERR3148005	ERA1735446	trch	35
University of Connecticut	PRJEB31142	ERP113659	SAMEA5329238	ERX3176972	ERR3148006	ERA1735446	trch	36
University of Connecticut	PRJEB31142	ERP113659	SAMEA5329239	ERX3176973	ERR3148007	ERA1735446	trch	37
University of Connecticut	PRJEB31142	ERP113659	SAMEA5329240	ERX3176974	ERR3148008	ERA1735446	trch	38
University of Connecticut	PRJEB31142	ERP113659	SAMEA5329241	ERX3176975	ERR3148009	ERA1735446	trch	39
Roslin Institute, University of Edinburgh	PRJEB34093	ERP116948	SAMEA5882569	ERX3511014	ERR3489599	ERA2100410	burs	3
Roslin Institute, University of Edinburgh	PRJEB34093	ERP116948	SAMEA5882569	ERX3511015	ERR3489600	ERA2100410	burs	3
Roslin Institute, University of Edinburgh	PRJEB34093	ERP116948	SAMEA5882569	ERX3511016	ERR3489601	ERA2100410	burs	3
Roslin Institute, University of Edinburgh	PRJEB34093	ERP116948	SAMEA5882569	ERX3511017	ERR3489602	ERA2100410	burs	3
Roslin Institute, University of Edinburgh	PRJEB34093	ERP116948	SAMEA5882570	ERX3511018	ERR3489603	ERA2100410	burs	4
Roslin Institute, University of Edinburgh	PRJEB34093	ERP116948	SAMEA5882570	ERX3511019	ERR3489604	ERA2100410	burs	4
Roslin Institute, University of Edinburgh	PRJEB34093	ERP116948	SAMEA5882570	ERX3511020	ERR3489605	ERA2100410	burs	4
Roslin Institute, University of Edinburgh	PRJEB34093	ERP116948	SAMEA5882570	ERX3511021	ERR3489606	ERA2100410	burs	4
Roslin Institute, University of Edinburgh	PRJEB34093	ERP116948	SAMEA5882573	ERX3511032	ERR3489617	ERA2100410	burs	1
Roslin Institute, University of Edinburgh	PRJEB34093	ERP116948	SAMEA5882573	ERX3511030	ERR3489615	ERA2100410	burs	1
Roslin Institute, University of Edinburgh	PRJEB34093	ERP116948	SAMEA5882573	ERX3511033	ERR3489618	ERA2100410	burs	1
Roslin Institute, University of Edinburgh	PRJEB34093	ERP116948	SAMEA5882573	ERX3511031	ERR3489616	ERA2100410	burs	1
Roslin Institute, University of Edinburgh	PRJEB34093	ERP116948	SAMEA5882574	ERX3511035	ERR3489620	ERA2100410	burs	2
Roslin Institute, University of Edinburgh	PRJEB34093	ERP116948	SAMEA5882574	ERX3511037	ERR3489622	ERA2100410	burs	2
Roslin Institute, University of Edinburgh	PRJEB34093	ERP116948	SAMEA5882574	ERX3511034	ERR3489619	ERA2100410	burs	2
Roslin Institute, University of Edinburgh	PRJEB34093	ERP116948	SAMEA5882574	ERX3511036	ERR3489621	ERA2100410	burs	2
Roslin Institute, University of Edinburgh	PRJEB34093	ERP116948	SAMEA5882550	ERX3510938	ERR3489523	ERA2100410	spln	1
Roslin Institute, University of Edinburgh	PRJEB34093	ERP116948	SAMEA5882550	ERX3510939	ERR3489524	ERA2100410	spln	1
Roslin Institute, University of Edinburgh	PRJEB34093	ERP116948	SAMEA5882550	ERX3510940	ERR3489525	ERA2100410	spln	1
Roslin Institute, University of Edinburgh	PRJEB34093	ERP116948	SAMEA5882550	ERX3510941	ERR3489526	ERA2100410	spln	1
Roslin Institute, University of Edinburgh	PRJEB34093	ERP116948	SAMEA5882551	ERX3510944	ERR3489529	ERA2100410	spln	2
Roslin Institute, University of Edinburgh	PRJEB34093	ERP116948	SAMEA5882551	ERX3510942	ERR3489527	ERA2100410	spln	2
Roslin Institute, University of Edinburgh	PRJEB34093	ERP116948	SAMEA5882551	ERX3510943	ERR3489528	ERA2100410	spln	2
Roslin Institute, University of Edinburgh	PRJEB34093	ERP116948	SAMEA5882551	ERX3510945	ERR3489530	ERA2100410	spln	2
Roslin Institute, University of Edinburgh	PRJEB34093	ERP116948	SAMEA5882552	ERX3510948	ERR3489533	ERA2100410	spln	3
Roslin Institute, University of Edinburgh	PRJEB34093	ERP116948	SAMEA5882552	ERX3510949	ERR3489534	ERA2100410	spln	3
Roslin Institute, University of Edinburgh	PRJEB34093	ERP116948	SAMEA5882552	ERX3510946	ERR3489531	ERA2100410	spln	3
Roslin Institute, University of Edinburgh	PRJEB34093	ERP116948	SAMEA5882552	ERX3510947	ERR3489532	ERA2100410	spln	3
Roslin Institute, University of Edinburgh	PRJEB34093	ERP116948	SAMEA5882555	ERX3510958	ERR3489543	ERA2100410	spln	4
Roslin Institute, University of Edinburgh	PRJEB34093	ERP116948	SAMEA5882555	ERX3510960	ERR3489545	ERA2100410	spln	4
Roslin Institute, University of Edinburgh	PRJEB34093	ERP116948	SAMEA5882555	ERX3510961	ERR3489546	ERA2100410	spln	4
Roslin Institute, University of Edinburgh	PRJEB34093	ERP116948	SAMEA5882555	ERX3510959	ERR3489544	ERA2100410	spln	4
Roslin Institute, University of Edinburgh	PRJEB34093	ERP116948	SAMEA5882557	ERX3510967	ERR3489552	ERA2100410	spln	5
Roslin Institute, University of Edinburgh	PRJEB34093	ERP116948	SAMEA5882557	ERX3510968	ERR3489553	ERA2100410	spln	5
Roslin Institute, University of Edinburgh	PRJEB34093	ERP116948	SAMEA5882557	ERX3510969	ERR3489554	ERA2100410	spln	5
Roslin Institute, University of Edinburgh	PRJEB34093	ERP116948	SAMEA5882557	ERX3510966	ERR3489551	ERA2100410	spln	5
Roslin Institute, University of Edinburgh	PRJEB34093	ERP116948	SAMEA5882558	ERX3510970	ERR3489555	ERA2100410	spln	6
Roslin Institute, University of Edinburgh	PRJEB34093	ERP116948	SAMEA5882558	ERX3510971	ERR3489556	ERA2100410	spln	6
Roslin Institute, University of Edinburgh	PRJEB34093	ERP116948	SAMEA5882558	ERX3510973	ERR3489558	ERA2100410	spln	6
Roslin Institute, University of Edinburgh	PRJEB34093	ERP116948	SAMEA5882558	ERX3510972	ERR3489557	ERA2100410	spln	6
Roslin Institute, University of Edinburgh	PRJEB34093	ERP116948	SAMEA5882559	ERX3510976	ERR3489561	ERA2100410	spln	7
Roslin Institute, University of Edinburgh	PRJEB34093	ERP116948	SAMEA5882559	ERX3510977	ERR3489562	ERA2100410	spln	7
Roslin Institute, University of Edinburgh	PRJEB34093	ERP116948	SAMEA5882559	ERX3510974	ERR3489559	ERA2100410	spln	7
Roslin Institute, University of Edinburgh	PRJEB34093	ERP116948	SAMEA5882559	ERX3510975	ERR3489560	ERA2100410	spln	7
Roslin Institute, University of Edinburgh	PRJEB34093	ERP116948	SAMEA5882560	ERX3510978	ERR3489563	ERA2100410	spln	8
Roslin Institute, University of Edinburgh	PRJEB34093	ERP116948	SAMEA5882560	ERX3510979	ERR3489564	ERA2100410	spln	8
Roslin Institute, University of Edinburgh	PRJEB34093	ERP116948	SAMEA5882560	ERX3510981	ERR3489566	ERA2100410	spln	8
Roslin Institute, University of Edinburgh	PRJEB34093	ERP116948	SAMEA5882560	ERX3510980	ERR3489565	ERA2100410	spln	8
Roslin Institute, University of Edinburgh	PRJEB34093	ERP116948	SAMEA5882561	ERX3510982	ERR3489567	ERA2100410	spln	9
Roslin Institute, University of Edinburgh	PRJEB34093	ERP116948	SAMEA5882561	ERX3510985	ERR3489570	ERA2100410	spln	9
Roslin Institute, University of Edinburgh	PRJEB34093	ERP116948	SAMEA5882561	ERX3510983	ERR3489568	ERA2100410	spln	9
Roslin Institute, University of Edinburgh	PRJEB34093	ERP116948	SAMEA5882561	ERX3510984	ERR3489569	ERA2100410	spln	9
Roslin Institute, University of Edinburgh	PRJEB34093	ERP116948	SAMEA5882564	ERX3510995	ERR3489580	ERA2100410	spln	10
Roslin Institute, University of Edinburgh	PRJEB34093	ERP116948	SAMEA5882564	ERX3510994	ERR3489579	ERA2100410	spln	10
Roslin Institute, University of Edinburgh	PRJEB34093	ERP116948	SAMEA5882564	ERX3510996	ERR3489581	ERA2100410	spln	10
Roslin Institute, University of Edinburgh	PRJEB34093	ERP116948	SAMEA5882564	ERX3510997	ERR3489582	ERA2100410	spln	10
Roslin Institute, University of Edinburgh	PRJEB34093	ERP116948	SAMEA5882567	ERX3511006	ERR3489591	ERA2100410	spln	11
Roslin Institute, University of Edinburgh	PRJEB34093	ERP116948	SAMEA5882567	ERX3511008	ERR3489593	ERA2100410	spln	11
Roslin Institute, University of Edinburgh	PRJEB34093	ERP116948	SAMEA5882567	ERX3511007	ERR3489592	ERA2100410	spln	11
Roslin Institute, University of Edinburgh	PRJEB34093	ERP116948	SAMEA5882567	ERX3511009	ERR3489594	ERA2100410	spln	11
Roslin Institute, University of Edinburgh	PRJEB34093	ERP116948	SAMEA5882571	ERX3511022	ERR3489607	ERA2100410	spln	12
Roslin Institute, University of Edinburgh	PRJEB34093	ERP116948	SAMEA5882571	ERX3511023	ERR3489608	ERA2100410	spln	12
Roslin Institute, University of Edinburgh	PRJEB34093	ERP116948	SAMEA5882571	ERX3511024	ERR3489609	ERA2100410	spln	12
Roslin Institute, University of Edinburgh	PRJEB34093	ERP116948	SAMEA5882571	ERX3511025	ERR3489610	ERA2100410	spln	12
Roslin Institute, University of Edinburgh	PRJEB34093	ERP116948	SAMEA5882576	ERX3510842	ERR3489427	ERA2100410	bmdm	1
Roslin Institute, University of Edinburgh	PRJEB34093	ERP116948	SAMEA5882576	ERX3510843	ERR3489428	ERA2100410	bmdm	1
Roslin Institute, University of Edinburgh	PRJEB34093	ERP116948	SAMEA5882577	ERX3510906	ERR3489491	ERA2100410	bmdm	2
Roslin Institute, University of Edinburgh	PRJEB34093	ERP116948	SAMEA5882577	ERX3510907	ERR3489492	ERA2100410	bmdm	2
Roslin Institute, University of Edinburgh	PRJEB34093	ERP116948	SAMEA5882578	ERX3510916	ERR3489501	ERA2100410	bmdm	3
Roslin Institute, University of Edinburgh	PRJEB34093	ERP116948	SAMEA5882578	ERX3510917	ERR3489502	ERA2100410	bmdm	3
Roslin Institute, University of Edinburgh	PRJEB34093	ERP116948	SAMEA5882579	ERX3510853	ERR3489438	ERA2100410	bmdm	4
Roslin Institute, University of Edinburgh	PRJEB34093	ERP116948	SAMEA5882579	ERX3510852	ERR3489437	ERA2100410	bmdm	4
Roslin Institute, University of Edinburgh	PRJEB34093	ERP116948	SAMEA5882580	ERX3510865	ERR3489450	ERA2100410	bmdm	5
Roslin Institute, University of Edinburgh	PRJEB34093	ERP116948	SAMEA5882580	ERX3510864	ERR3489449	ERA2100410	bmdm	5
Roslin Institute, University of Edinburgh	PRJEB34093	ERP116948	SAMEA5882581	ERX3510890	ERR3489475	ERA2100410	bmdm	6
Roslin Institute, University of Edinburgh	PRJEB34093	ERP116948	SAMEA5882581	ERX3510891	ERR3489476	ERA2100410	bmdm	6
Roslin Institute, University of Edinburgh	PRJEB34093	ERP116948	SAMEA5882582	ERX3510859	ERR3489444	ERA2100410	bmdm	7
Roslin Institute, University of Edinburgh	PRJEB34093	ERP116948	SAMEA5882582	ERX3510858	ERR3489443	ERA2100410	bmdm	7
Roslin Institute, University of Edinburgh	PRJEB34093	ERP116948	SAMEA5882583	ERX3510888	ERR3489473	ERA2100410	bmdm	8
Roslin Institute, University of Edinburgh	PRJEB34093	ERP116948	SAMEA5882583	ERX3510889	ERR3489474	ERA2100410	bmdm	8
Roslin Institute, University of Edinburgh	PRJEB34093	ERP116948	SAMEA5882584	ERX3510879	ERR3489464	ERA2100410	bmdm	9
Roslin Institute, University of Edinburgh	PRJEB34093	ERP116948	SAMEA5882584	ERX3510878	ERR3489463	ERA2100410	bmdm	9
Roslin Institute, University of Edinburgh	PRJEB34093	ERP116948	SAMEA5882585	ERX3510914	ERR3489499	ERA2100410	bmdm	10
Roslin Institute, University of Edinburgh	PRJEB34093	ERP116948	SAMEA5882585	ERX3510915	ERR3489500	ERA2100410	bmdm	10
Roslin Institute, University of Edinburgh	PRJEB34093	ERP116948	SAMEA5882586	ERX3510883	ERR3489468	ERA2100410	bmdm	11
Roslin Institute, University of Edinburgh	PRJEB34093	ERP116948	SAMEA5882586	ERX3510882	ERR3489467	ERA2100410	bmdm	11
Roslin Institute, University of Edinburgh	PRJEB34093	ERP116948	SAMEA5882587	ERX3510886	ERR3489471	ERA2100410	bmdm	12
Roslin Institute, University of Edinburgh	PRJEB34093	ERP116948	SAMEA5882587	ERX3510887	ERR3489472	ERA2100410	bmdm	12
Roslin Institute, University of Edinburgh	PRJEB34093	ERP116948	SAMEA5882588	ERX3510910	ERR3489495	ERA2100410	bmdm	13
Roslin Institute, University of Edinburgh	PRJEB34093	ERP116948	SAMEA5882588	ERX3510911	ERR3489496	ERA2100410	bmdm	13
Roslin Institute, University of Edinburgh	PRJEB34093	ERP116948	SAMEA5882589	ERX3510875	ERR3489460	ERA2100410	bmdm	14
Roslin Institute, University of Edinburgh	PRJEB34093	ERP116948	SAMEA5882589	ERX3510874	ERR3489459	ERA2100410	bmdm	14
Roslin Institute, University of Edinburgh	PRJEB34093	ERP116948	SAMEA5882590	ERX3510846	ERR3489431	ERA2100410	bmdm	15
Roslin Institute, University of Edinburgh	PRJEB34093	ERP116948	SAMEA5882590	ERX3510847	ERR3489432	ERA2100410	bmdm	15
Roslin Institute, University of Edinburgh	PRJEB34093	ERP116948	SAMEA5882591	ERX3510851	ERR3489436	ERA2100410	bmdm	16
Roslin Institute, University of Edinburgh	PRJEB34093	ERP116948	SAMEA5882591	ERX3510850	ERR3489435	ERA2100410	bmdm	16
Roslin Institute, University of Edinburgh	PRJEB34093	ERP116948	SAMEA5882592	ERX3510880	ERR3489465	ERA2100410	bmdm	17
Roslin Institute, University of Edinburgh	PRJEB34093	ERP116948	SAMEA5882592	ERX3510881	ERR3489466	ERA2100410	bmdm	17
Roslin Institute, University of Edinburgh	PRJEB34093	ERP116948	SAMEA5882593	ERX3510928	ERR3489513	ERA2100410	bmdm	18
Roslin Institute, University of Edinburgh	PRJEB34093	ERP116948	SAMEA5882593	ERX3510929	ERR3489514	ERA2100410	bmdm	18
Roslin Institute, University of Edinburgh	PRJEB34093	ERP116948	SAMEA5882594	ERX3510901	ERR3489486	ERA2100410	bmdm	19
Roslin Institute, University of Edinburgh	PRJEB34093	ERP116948	SAMEA5882594	ERX3510900	ERR3489485	ERA2100410	bmdm	19
Roslin Institute, University of Edinburgh	PRJEB34093	ERP116948	SAMEA5882595	ERX3510877	ERR3489462	ERA2100410	bmdm	20
Roslin Institute, University of Edinburgh	PRJEB34093	ERP116948	SAMEA5882595	ERX3510876	ERR3489461	ERA2100410	bmdm	20
Roslin Institute, University of Edinburgh	PRJEB34093	ERP116948	SAMEA5882596	ERX3510854	ERR3489439	ERA2100410	bmdm	21
Roslin Institute, University of Edinburgh	PRJEB34093	ERP116948	SAMEA5882596	ERX3510855	ERR3489440	ERA2100410	bmdm	21
Roslin Institute, University of Edinburgh	PRJEB34093	ERP116948	SAMEA5882597	ERX3510912	ERR3489497	ERA2100410	bmdm	22
Roslin Institute, University of Edinburgh	PRJEB34093	ERP116948	SAMEA5882597	ERX3510913	ERR3489498	ERA2100410	bmdm	22
Roslin Institute, University of Edinburgh	PRJEB34093	ERP116948	SAMEA5882598	ERX3510884	ERR3489469	ERA2100410	bmdm	23
Roslin Institute, University of Edinburgh	PRJEB34093	ERP116948	SAMEA5882598	ERX3510885	ERR3489470	ERA2100410	bmdm	23
Roslin Institute, University of Edinburgh	PRJEB34093	ERP116948	SAMEA5882599	ERX3510922	ERR3489507	ERA2100410	bmdm	24
Roslin Institute, University of Edinburgh	PRJEB34093	ERP116948	SAMEA5882599	ERX3510923	ERR3489508	ERA2100410	bmdm	24
Roslin Institute, University of Edinburgh	PRJEB34093	ERP116948	SAMEA5882600	ERX3510868	ERR3489453	ERA2100410	bmdm	25
Roslin Institute, University of Edinburgh	PRJEB34093	ERP116948	SAMEA5882600	ERX3510869	ERR3489454	ERA2100410	bmdm	25
Roslin Institute, University of Edinburgh	PRJEB34093	ERP116948	SAMEA5882601	ERX3510920	ERR3489505	ERA2100410	bmdm	26
Roslin Institute, University of Edinburgh	PRJEB34093	ERP116948	SAMEA5882601	ERX3510921	ERR3489506	ERA2100410	bmdm	26
Roslin Institute, University of Edinburgh	PRJEB34093	ERP116948	SAMEA5882602	ERX3510893	ERR3489478	ERA2100410	bmdm	27
Roslin Institute, University of Edinburgh	PRJEB34093	ERP116948	SAMEA5882602	ERX3510892	ERR3489477	ERA2100410	bmdm	27
Roslin Institute, University of Edinburgh	PRJEB34093	ERP116948	SAMEA5882603	ERX3510926	ERR3489511	ERA2100410	bmdm	28
Roslin Institute, University of Edinburgh	PRJEB34093	ERP116948	SAMEA5882603	ERX3510927	ERR3489512	ERA2100410	bmdm	28
Roslin Institute, University of Edinburgh	PRJEB34093	ERP116948	SAMEA5882604	ERX3510925	ERR3489510	ERA2100410	bmdm	29
Roslin Institute, University of Edinburgh	PRJEB34093	ERP116948	SAMEA5882604	ERX3510924	ERR3489509	ERA2100410	bmdm	29
Roslin Institute, University of Edinburgh	PRJEB34093	ERP116948	SAMEA5882605	ERX3510860	ERR3489445	ERA2100410	bmdm	30
Roslin Institute, University of Edinburgh	PRJEB34093	ERP116948	SAMEA5882605	ERX3510861	ERR3489446	ERA2100410	bmdm	30
Roslin Institute, University of Edinburgh	PRJEB34093	ERP116948	SAMEA5882606	ERX3510862	ERR3489447	ERA2100410	bmdm	31
Roslin Institute, University of Edinburgh	PRJEB34093	ERP116948	SAMEA5882606	ERX3510863	ERR3489448	ERA2100410	bmdm	31
Roslin Institute, University of Edinburgh	PRJEB34093	ERP116948	SAMEA5882607	ERX3510903	ERR3489488	ERA2100410	bmdm	32
Roslin Institute, University of Edinburgh	PRJEB34093	ERP116948	SAMEA5882607	ERX3510902	ERR3489487	ERA2100410	bmdm	32
Roslin Institute, University of Edinburgh	PRJEB34093	ERP116948	SAMEA5882608	ERX3510848	ERR3489433	ERA2100410	bmdm	33
Roslin Institute, University of Edinburgh	PRJEB34093	ERP116948	SAMEA5882608	ERX3510849	ERR3489434	ERA2100410	bmdm	33
Roslin Institute, University of Edinburgh	PRJEB34093	ERP116948	SAMEA5882609	ERX3510870	ERR3489455	ERA2100410	bmdm	34
Roslin Institute, University of Edinburgh	PRJEB34093	ERP116948	SAMEA5882609	ERX3510871	ERR3489456	ERA2100410	bmdm	34
Roslin Institute, University of Edinburgh	PRJEB34093	ERP116948	SAMEA5882610	ERX3510899	ERR3489484	ERA2100410	bmdm	35
Roslin Institute, University of Edinburgh	PRJEB34093	ERP116948	SAMEA5882610	ERX3510898	ERR3489483	ERA2100410	bmdm	35
Roslin Institute, University of Edinburgh	PRJEB34093	ERP116948	SAMEA5882611	ERX3510857	ERR3489442	ERA2100410	bmdm	36
Roslin Institute, University of Edinburgh	PRJEB34093	ERP116948	SAMEA5882611	ERX3510856	ERR3489441	ERA2100410	bmdm	36
Roslin Institute, University of Edinburgh	PRJEB34093	ERP116948	SAMEA5882612	ERX3510896	ERR3489481	ERA2100410	bmdm	37
Roslin Institute, University of Edinburgh	PRJEB34093	ERP116948	SAMEA5882612	ERX3510897	ERR3489482	ERA2100410	bmdm	37
Roslin Institute, University of Edinburgh	PRJEB34093	ERP116948	SAMEA5882613	ERX3510866	ERR3489451	ERA2100410	bmdm	38
Roslin Institute, University of Edinburgh	PRJEB34093	ERP116948	SAMEA5882613	ERX3510867	ERR3489452	ERA2100410	bmdm	38
Roslin Institute, University of Edinburgh	PRJEB34093	ERP116948	SAMEA5882614	ERX3510919	ERR3489504	ERA2100410	bmdm	39
Roslin Institute, University of Edinburgh	PRJEB34093	ERP116948	SAMEA5882614	ERX3510918	ERR3489503	ERA2100410	bmdm	39
Roslin Institute, University of Edinburgh	PRJEB34093	ERP116948	SAMEA5882615	ERX3510909	ERR3489494	ERA2100410	bmdm	40
Roslin Institute, University of Edinburgh	PRJEB34093	ERP116948	SAMEA5882615	ERX3510908	ERR3489493	ERA2100410	bmdm	40
Roslin Institute, University of Edinburgh	PRJEB34093	ERP116948	SAMEA5882616	ERX3510905	ERR3489490	ERA2100410	bmdm	41
Roslin Institute, University of Edinburgh	PRJEB34093	ERP116948	SAMEA5882616	ERX3510904	ERR3489489	ERA2100410	bmdm	41
Roslin Institute, University of Edinburgh	PRJEB34093	ERP116948	SAMEA5882617	ERX3510844	ERR3489429	ERA2100410	bmdm	42
Roslin Institute, University of Edinburgh	PRJEB34093	ERP116948	SAMEA5882617	ERX3510845	ERR3489430	ERA2100410	bmdm	42
Roslin Institute, University of Edinburgh	PRJEB34093	ERP116948	SAMEA5882618	ERX3510894	ERR3489479	ERA2100410	bmdm	43
Roslin Institute, University of Edinburgh	PRJEB34093	ERP116948	SAMEA5882618	ERX3510895	ERR3489480	ERA2100410	bmdm	43
Roslin Institute, University of Edinburgh	PRJEB34093	ERP116948	SAMEA5882619	ERX3510872	ERR3489457	ERA2100410	bmdm	44
Roslin Institute, University of Edinburgh	PRJEB34093	ERP116948	SAMEA5882619	ERX3510873	ERR3489458	ERA2100410	bmdm	44
INRAe, Jouy-en-Josas	PRJEB42490	ERP126355	SAMEA103992533	ERX4906642	ERR5101000	ERA3298015	crbl	1
INRAe, Jouy-en-Josas	PRJEB42490	ERP126355	SAMEA103992533	ERX4906642	ERR5101001	ERA3298015	crbl	1
INRAe, Jouy-en-Josas	PRJEB42490	ERP126355	SAMEA103992533	ERX4906642	ERR5101002	ERA3298015	crbl	1
INRAe, Jouy-en-Josas	PRJEB42490	ERP126355	SAMEA103992528	ERX4906643	ERR5101003	ERA3298015	crbl	2
INRAe, Jouy-en-Josas	PRJEB42490	ERP126355	SAMEA103992528	ERX4906643	ERR5101004	ERA3298015	crbl	2
INRAe, Jouy-en-Josas	PRJEB42490	ERP126355	SAMEA103992528	ERX4906643	ERR5101005	ERA3298015	crbl	2
INRAe, Jouy-en-Josas	PRJEB42490	ERP126355	SAMEA103992393	ERX4906644	ERR5101006	ERA3298015	crbl	3
INRAe, Jouy-en-Josas	PRJEB42490	ERP126355	SAMEA103992393	ERX4906644	ERR5101007	ERA3298015	crbl	3
INRAe, Jouy-en-Josas	PRJEB42490	ERP126355	SAMEA103992393	ERX4906644	ERR5101008	ERA3298015	crbl	3
INRAe, Jouy-en-Josas	PRJEB42490	ERP126355	SAMEA103992482	ERX4906645	ERR5101009	ERA3298015	crbl	4
INRAe, Jouy-en-Josas	PRJEB42490	ERP126355	SAMEA103992482	ERX4906645	ERR5101010	ERA3298015	crbl	4
INRAe, Jouy-en-Josas	PRJEB42490	ERP126355	SAMEA103992482	ERX4906645	ERR5101011	ERA3298015	crbl	4
INRAe, Jouy-en-Josas	PRJEB42490	ERP126355	SAMEA103992484	ERX4906662	ERR5101012	ERA3298015	duod	1
INRAe, Jouy-en-Josas	PRJEB42490	ERP126355	SAMEA103992484	ERX4906662	ERR5101013	ERA3298015	duod	1
INRAe, Jouy-en-Josas	PRJEB42490	ERP126355	SAMEA103992484	ERX4906662	ERR5101014	ERA3298015	duod	1
INRAe, Jouy-en-Josas	PRJEB42490	ERP126355	SAMEA103992544	ERX4906663	ERR5101015	ERA3298015	duod	2
INRAe, Jouy-en-Josas	PRJEB42490	ERP126355	SAMEA103992544	ERX4906663	ERR5101016	ERA3298015	duod	2
INRAe, Jouy-en-Josas	PRJEB42490	ERP126355	SAMEA103992544	ERX4906663	ERR5101017	ERA3298015	duod	2
INRAe, Jouy-en-Josas	PRJEB42490	ERP126355	SAMEA103992531	ERX4906664	ERR5101018	ERA3298015	duod	3
INRAe, Jouy-en-Josas	PRJEB42490	ERP126355	SAMEA103992531	ERX4906664	ERR5101019	ERA3298015	duod	3
INRAe, Jouy-en-Josas	PRJEB42490	ERP126355	SAMEA103992531	ERX4906664	ERR5101020	ERA3298015	duod	3
INRAe, Jouy-en-Josas	PRJEB42490	ERP126355	SAMEA103992440	ERX4906665	ERR5101021	ERA3298015	gizz	1
INRAe, Jouy-en-Josas	PRJEB42490	ERP126355	SAMEA103992440	ERX4906665	ERR5101022	ERA3298015	gizz	1
INRAe, Jouy-en-Josas	PRJEB42490	ERP126355	SAMEA103992440	ERX4906665	ERR5101023	ERA3298015	gizz	1
INRAe, Jouy-en-Josas	PRJEB42490	ERP126355	SAMEA103992453	ERX4906666	ERR5101024	ERA3298015	gizz	2
INRAe, Jouy-en-Josas	PRJEB42490	ERP126355	SAMEA103992453	ERX4906666	ERR5101025	ERA3298015	gizz	2
INRAe, Jouy-en-Josas	PRJEB42490	ERP126355	SAMEA103992453	ERX4906666	ERR5101026	ERA3298015	gizz	2
INRAe, Jouy-en-Josas	PRJEB42490	ERP126355	SAMEA103992543	ERX4906667	ERR5101027	ERA3298015	gizz	3
INRAe, Jouy-en-Josas	PRJEB42490	ERP126355	SAMEA103992543	ERX4906667	ERR5101028	ERA3298015	gizz	3
INRAe, Jouy-en-Josas	PRJEB42490	ERP126355	SAMEA103992543	ERX4906667	ERR5101029	ERA3298015	gizz	3
INRAe, Jouy-en-Josas	PRJEB42490	ERP126355	SAMEA103992432	ERX4906668	ERR5101030	ERA3298015	gizz	4
INRAe, Jouy-en-Josas	PRJEB42490	ERP126355	SAMEA103992432	ERX4906668	ERR5101031	ERA3298015	gizz	4
INRAe, Jouy-en-Josas	PRJEB42490	ERP126355	SAMEA103992432	ERX4906668	ERR5101032	ERA3298015	gizz	4
INRAe, Jouy-en-Josas	PRJEB42490	ERP126355	SAMEA103992639	ERX4906646	ERR5101033	ERA3298015	ileu	1
INRAe, Jouy-en-Josas	PRJEB42490	ERP126355	SAMEA103992639	ERX4906646	ERR5101034	ERA3298015	ileu	1
INRAe, Jouy-en-Josas	PRJEB42490	ERP126355	SAMEA103992639	ERX4906646	ERR5101035	ERA3298015	ileu	1
INRAe, Jouy-en-Josas	PRJEB42490	ERP126355	SAMEA103992683	ERX4906647	ERR5101036	ERA3298015	ileu	2
INRAe, Jouy-en-Josas	PRJEB42490	ERP126355	SAMEA103992683	ERX4906647	ERR5101037	ERA3298015	ileu	2
INRAe, Jouy-en-Josas	PRJEB42490	ERP126355	SAMEA103992683	ERX4906647	ERR5101038	ERA3298015	ileu	2
INRAe, Jouy-en-Josas	PRJEB42490	ERP126355	SAMEA103992323	ERX4906648	ERR5101039	ERA3298015	ileu	3
INRAe, Jouy-en-Josas	PRJEB42490	ERP126355	SAMEA103992323	ERX4906648	ERR5101040	ERA3298015	ileu	3
INRAe, Jouy-en-Josas	PRJEB42490	ERP126355	SAMEA103992323	ERX4906648	ERR5101041	ERA3298015	ileu	3
INRAe, Jouy-en-Josas	PRJEB42490	ERP126355	SAMEA103992692	ERX4906649	ERR5101042	ERA3298015	ileu	4
INRAe, Jouy-en-Josas	PRJEB42490	ERP126355	SAMEA103992692	ERX4906649	ERR5101043	ERA3298015	ileu	4
INRAe, Jouy-en-Josas	PRJEB42490	ERP126355	SAMEA103992692	ERX4906649	ERR5101044	ERA3298015	ileu	4
INRAe, Jouy-en-Josas	PRJEB42490	ERP126355	SAMEA103992559	ERX4906650	ERR5101045	ERA3298015	kdny	1
INRAe, Jouy-en-Josas	PRJEB42490	ERP126355	SAMEA103992559	ERX4906650	ERR5101046	ERA3298015	kdny	1
INRAe, Jouy-en-Josas	PRJEB42490	ERP126355	SAMEA103992559	ERX4906650	ERR5101047	ERA3298015	kdny	1
INRAe, Jouy-en-Josas	PRJEB42490	ERP126355	SAMEA103992623	ERX4906651	ERR5101048	ERA3298015	kdny	2
INRAe, Jouy-en-Josas	PRJEB42490	ERP126355	SAMEA103992623	ERX4906651	ERR5101049	ERA3298015	kdny	2
INRAe, Jouy-en-Josas	PRJEB42490	ERP126355	SAMEA103992623	ERX4906651	ERR5101050	ERA3298015	kdny	2
INRAe, Jouy-en-Josas	PRJEB42490	ERP126355	SAMEA103992428	ERX4906652	ERR5101051	ERA3298015	kdny	3
INRAe, Jouy-en-Josas	PRJEB42490	ERP126355	SAMEA103992428	ERX4906652	ERR5101052	ERA3298015	kdny	3
INRAe, Jouy-en-Josas	PRJEB42490	ERP126355	SAMEA103992428	ERX4906652	ERR5101053	ERA3298015	kdny	3
INRAe, Jouy-en-Josas	PRJEB42490	ERP126355	SAMEA103992604	ERX4906653	ERR5101054	ERA3298015	kdny	4
INRAe, Jouy-en-Josas	PRJEB42490	ERP126355	SAMEA103992604	ERX4906653	ERR5101055	ERA3298015	kdny	4
INRAe, Jouy-en-Josas	PRJEB42490	ERP126355	SAMEA103992604	ERX4906653	ERR5101056	ERA3298015	kdny	4
INRAe, Jouy-en-Josas	PRJEB42490	ERP126355	SAMEA103992660	ERX4906654	ERR5101057	ERA3298015	lung	1
INRAe, Jouy-en-Josas	PRJEB42490	ERP126355	SAMEA103992660	ERX4906654	ERR5101058	ERA3298015	lung	1
INRAe, Jouy-en-Josas	PRJEB42490	ERP126355	SAMEA103992660	ERX4906654	ERR5101059	ERA3298015	lung	1
INRAe, Jouy-en-Josas	PRJEB42490	ERP126355	SAMEA103992527	ERX4906655	ERR5101060	ERA3298015	lung	2
INRAe, Jouy-en-Josas	PRJEB42490	ERP126355	SAMEA103992527	ERX4906655	ERR5101061	ERA3298015	lung	2
INRAe, Jouy-en-Josas	PRJEB42490	ERP126355	SAMEA103992527	ERX4906655	ERR5101062	ERA3298015	lung	2
INRAe, Jouy-en-Josas	PRJEB42490	ERP126355	SAMEA103992648	ERX4906656	ERR5101063	ERA3298015	lung	3
INRAe, Jouy-en-Josas	PRJEB42490	ERP126355	SAMEA103992648	ERX4906656	ERR5101064	ERA3298015	lung	3
INRAe, Jouy-en-Josas	PRJEB42490	ERP126355	SAMEA103992648	ERX4906656	ERR5101065	ERA3298015	lung	3
INRAe, Jouy-en-Josas	PRJEB42490	ERP126355	SAMEA103992470	ERX4906657	ERR5101066	ERA3298015	mscB	1
INRAe, Jouy-en-Josas	PRJEB42490	ERP126355	SAMEA103992470	ERX4906657	ERR5101067	ERA3298015	mscB	1
INRAe, Jouy-en-Josas	PRJEB42490	ERP126355	SAMEA103992470	ERX4906657	ERR5101068	ERA3298015	mscB	1
INRAe, Jouy-en-Josas	PRJEB42490	ERP126355	SAMEA103992437	ERX4906658	ERR5101069	ERA3298015	mscB	2
INRAe, Jouy-en-Josas	PRJEB42490	ERP126355	SAMEA103992437	ERX4906658	ERR5101070	ERA3298015	mscB	2
INRAe, Jouy-en-Josas	PRJEB42490	ERP126355	SAMEA103992437	ERX4906658	ERR5101071	ERA3298015	mscB	2
INRAe, Jouy-en-Josas	PRJEB42490	ERP126355	SAMEA103992570	ERX4906659	ERR5101072	ERA3298015	mscB	3
INRAe, Jouy-en-Josas	PRJEB42490	ERP126355	SAMEA103992570	ERX4906659	ERR5101073	ERA3298015	mscB	3
INRAe, Jouy-en-Josas	PRJEB42490	ERP126355	SAMEA103992570	ERX4906659	ERR5101074	ERA3298015	mscB	3
INRAe, Jouy-en-Josas	PRJEB42490	ERP126355	SAMEA103992415	ERX4906660	ERR5101075	ERA3298015	mscB	4
INRAe, Jouy-en-Josas	PRJEB42490	ERP126355	SAMEA103992415	ERX4906660	ERR5101076	ERA3298015	mscB	4
INRAe, Jouy-en-Josas	PRJEB42490	ERP126355	SAMEA103992415	ERX4906660	ERR5101077	ERA3298015	mscB	4
INRAe, Jouy-en-Josas	PRJEB42490	ERP126355	SAMEA103992290	ERX4906661	ERR5101078	ERA3298015	test	1
INRAe, Jouy-en-Josas	PRJEB42490	ERP126355	SAMEA103992290	ERX4906661	ERR5101079	ERA3298015	test	1
INRAe, Jouy-en-Josas	PRJEB42490	ERP126355	SAMEA103992290	ERX4906661	ERR5101080	ERA3298015	test	1
INRAe, Jouy-en-Josas - Institut Agro, Rennes	PRJEB43662	ERP127638	SAMEA8242594	ERX5246338	ERR5463666	ERA3571165	livr	1
INRAe, Jouy-en-Josas - Institut Agro, Rennes	PRJEB43662	ERP127638	SAMEA8242594	ERX5246339	ERR5463667	ERA3571165	livr	1
INRAe, Jouy-en-Josas - Institut Agro, Rennes	PRJEB43662	ERP127638	SAMEA8242595	ERX5246340	ERR5463668	ERA3571165	livr	2
INRAe, Jouy-en-Josas - Institut Agro, Rennes	PRJEB43662	ERP127638	SAMEA8242595	ERX5246341	ERR5463669	ERA3571165	livr	2
INRAe, Jouy-en-Josas - Institut Agro, Rennes	PRJEB43662	ERP127638	SAMEA8242596	ERX5246342	ERR5463670	ERA3571165	livr	3
INRAe, Jouy-en-Josas - Institut Agro, Rennes	PRJEB43662	ERP127638	SAMEA8242596	ERX5246343	ERR5463671	ERA3571165	livr	3
INRAe, Jouy-en-Josas - Institut Agro, Rennes	PRJEB43662	ERP127638	SAMEA8242597	ERX5246344	ERR5463672	ERA3571165	livr	4
INRAe, Jouy-en-Josas - Institut Agro, Rennes	PRJEB43662	ERP127638	SAMEA8242597	ERX5246345	ERR5463673	ERA3571165	livr	4
INRAe, Jouy-en-Josas - Institut Agro, Rennes	PRJEB43662	ERP127638	SAMEA8242598	ERX5246346	ERR5463674	ERA3571165	livr	5
INRAe, Jouy-en-Josas - Institut Agro, Rennes	PRJEB43662	ERP127638	SAMEA8242598	ERX5246347	ERR5463675	ERA3571165	livr	5
INRAe, Jouy-en-Josas - Institut Agro, Rennes	PRJEB43662	ERP127638	SAMEA8242599	ERX5246348	ERR5463676	ERA3571165	livr	6
INRAe, Jouy-en-Josas - Institut Agro, Rennes	PRJEB43662	ERP127638	SAMEA8242599	ERX5246349	ERR5463677	ERA3571165	livr	6
INRAe, Jouy-en-Josas - Institut Agro, Rennes	PRJEB43662	ERP127638	SAMEA8242600	ERX5246350	ERR5463678	ERA3571165	livr	7
INRAe, Jouy-en-Josas - Institut Agro, Rennes	PRJEB43662	ERP127638	SAMEA8242600	ERX5246351	ERR5463679	ERA3571165	livr	7
INRAe, Jouy-en-Josas - Institut Agro, Rennes	PRJEB43662	ERP127638	SAMEA8242601	ERX5246352	ERR5463680	ERA3571165	livr	8
INRAe, Jouy-en-Josas - Institut Agro, Rennes	PRJEB43662	ERP127638	SAMEA8242601	ERX5246353	ERR5463681	ERA3571165	livr	8
INRAe, Jouy-en-Josas - Institut Agro, Rennes	PRJEB43662	ERP127638	SAMEA8242602	ERX5246354	ERR5463682	ERA3571165	livr	9
INRAe, Jouy-en-Josas - Institut Agro, Rennes	PRJEB43662	ERP127638	SAMEA8242602	ERX5246355	ERR5463683	ERA3571165	livr	9
INRAe, Jouy-en-Josas - Institut Agro, Rennes	PRJEB43662	ERP127638	SAMEA8242603	ERX5246356	ERR5463684	ERA3571165	livr	10
INRAe, Jouy-en-Josas - Institut Agro, Rennes	PRJEB43662	ERP127638	SAMEA8242603	ERX5246357	ERR5463685	ERA3571165	livr	10
INRAe, Jouy-en-Josas - Institut Agro, Rennes	PRJEB43662	ERP127638	SAMEA8242604	ERX5246358	ERR5463686	ERA3571165	livr	11
INRAe, Jouy-en-Josas - Institut Agro, Rennes	PRJEB43662	ERP127638	SAMEA8242604	ERX5246359	ERR5463687	ERA3571165	livr	11
INRAe, Jouy-en-Josas - Institut Agro, Rennes	PRJEB43662	ERP127638	SAMEA8242605	ERX5246360	ERR5463688	ERA3571165	livr	12
INRAe, Jouy-en-Josas - Institut Agro, Rennes	PRJEB43662	ERP127638	SAMEA8242605	ERX5246361	ERR5463689	ERA3571165	livr	12
INRAe, Jouy-en-Josas - Institut Agro, Rennes	PRJEB43662	ERP127638	SAMEA8242606	ERX5246362	ERR5463690	ERA3571165	livr	13
INRAe, Jouy-en-Josas - Institut Agro, Rennes	PRJEB43662	ERP127638	SAMEA8242606	ERX5246363	ERR5463691	ERA3571165	livr	13
INRAe, Jouy-en-Josas - Institut Agro, Rennes	PRJEB43662	ERP127638	SAMEA8242607	ERX5246364	ERR5463692	ERA3571165	livr	14
INRAe, Jouy-en-Josas - Institut Agro, Rennes	PRJEB43662	ERP127638	SAMEA8242607	ERX5246365	ERR5463693	ERA3571165	livr	14
INRAe, Jouy-en-Josas - Institut Agro, Rennes	PRJEB43662	ERP127638	SAMEA8242608	ERX5246366	ERR5463694	ERA3571165	livr	15
INRAe, Jouy-en-Josas - Institut Agro, Rennes	PRJEB43662	ERP127638	SAMEA8242608	ERX5246367	ERR5463695	ERA3571165	livr	15
INRAe, Jouy-en-Josas - Institut Agro, Rennes	PRJEB43662	ERP127638	SAMEA8242609	ERX5246368	ERR5463696	ERA3571165	livr	16
INRAe, Jouy-en-Josas - Institut Agro, Rennes	PRJEB43662	ERP127638	SAMEA8242609	ERX5246369	ERR5463697	ERA3571165	livr	16
INRAe, Jouy-en-Josas - Institut Agro, Rennes	PRJEB43662	ERP127638	SAMEA8242610	ERX5246370	ERR5463698	ERA3571165	livr	17
INRAe, Jouy-en-Josas - Institut Agro, Rennes	PRJEB43662	ERP127638	SAMEA8242610	ERX5246371	ERR5463699	ERA3571165	livr	17
INRAe, Jouy-en-Josas - Institut Agro, Rennes	PRJEB43662	ERP127638	SAMEA8242611	ERX5246372	ERR5463700	ERA3571165	livr	18
INRAe, Jouy-en-Josas - Institut Agro, Rennes	PRJEB43662	ERP127638	SAMEA8242611	ERX5246373	ERR5463701	ERA3571165	livr	18
INRAe, Jouy-en-Josas - Institut Agro, Rennes	PRJEB43662	ERP127638	SAMEA8242612	ERX5246374	ERR5463702	ERA3571165	livr	19
INRAe, Jouy-en-Josas - Institut Agro, Rennes	PRJEB43662	ERP127638	SAMEA8242612	ERX5246375	ERR5463703	ERA3571165	livr	19
INRAe, Jouy-en-Josas - Institut Agro, Rennes	PRJEB43662	ERP127638	SAMEA8242613	ERX5246376	ERR5463704	ERA3571165	livr	20
INRAe, Jouy-en-Josas - Institut Agro, Rennes	PRJEB43662	ERP127638	SAMEA8242613	ERX5246377	ERR5463705	ERA3571165	livr	20
INRAe, Jouy-en-Josas - Institut Agro, Rennes	PRJEB43662	ERP127638	SAMEA8242614	ERX5246378	ERR5463706	ERA3571165	livr	21
INRAe, Jouy-en-Josas - Institut Agro, Rennes	PRJEB43662	ERP127638	SAMEA8242614	ERX5246379	ERR5463707	ERA3571165	livr	21
INRAe, Jouy-en-Josas - Institut Agro, Rennes	PRJEB43662	ERP127638	SAMEA8242615	ERX5246380	ERR5463708	ERA3571165	livr	22
INRAe, Jouy-en-Josas - Institut Agro, Rennes	PRJEB43662	ERP127638	SAMEA8242615	ERX5246381	ERR5463709	ERA3571165	livr	22
INRAe, Jouy-en-Josas - Institut Agro, Rennes	PRJEB43662	ERP127638	SAMEA8242616	ERX5246382	ERR5463710	ERA3571165	livr	23
INRAe, Jouy-en-Josas - Institut Agro, Rennes	PRJEB43662	ERP127638	SAMEA8242616	ERX5246383	ERR5463711	ERA3571165	livr	23
INRAe, Jouy-en-Josas - Institut Agro, Rennes	PRJEB43662	ERP127638	SAMEA8242617	ERX5246384	ERR5463712	ERA3571165	livr	24
INRAe, Jouy-en-Josas - Institut Agro, Rennes	PRJEB43662	ERP127638	SAMEA8242617	ERX5246385	ERR5463713	ERA3571165	livr	24
INRAe, Jouy-en-Josas - Institut Agro, Rennes	PRJEB43662	ERP127638	SAMEA8242618	ERX5246386	ERR5463714	ERA3571165	livr	25
INRAe, Jouy-en-Josas - Institut Agro, Rennes	PRJEB43662	ERP127638	SAMEA8242618	ERX5246387	ERR5463715	ERA3571165	livr	25
INRAe, Jouy-en-Josas - Institut Agro, Rennes	PRJEB43662	ERP127638	SAMEA8242619	ERX5246388	ERR5463716	ERA3571165	livr	26
INRAe, Jouy-en-Josas - Institut Agro, Rennes	PRJEB43662	ERP127638	SAMEA8242619	ERX5246389	ERR5463717	ERA3571165	livr	26
INRAe, Jouy-en-Josas - Institut Agro, Rennes	PRJEB43662	ERP127638	SAMEA8242620	ERX5246390	ERR5463718	ERA3571165	livr	27
INRAe, Jouy-en-Josas - Institut Agro, Rennes	PRJEB43662	ERP127638	SAMEA8242620	ERX5246391	ERR5463719	ERA3571165	livr	27
INRAe, Jouy-en-Josas - Institut Agro, Rennes	PRJEB43662	ERP127638	SAMEA8242621	ERX5246392	ERR5463720	ERA3571165	livr	28
INRAe, Jouy-en-Josas - Institut Agro, Rennes	PRJEB43662	ERP127638	SAMEA8242621	ERX5246393	ERR5463721	ERA3571165	livr	28
INRAe, Jouy-en-Josas - Institut Agro, Rennes	PRJEB43662	ERP127638	SAMEA8242622	ERX5246394	ERR5463722	ERA3571165	livr	29
INRAe, Jouy-en-Josas - Institut Agro, Rennes	PRJEB43662	ERP127638	SAMEA8242622	ERX5246395	ERR5463723	ERA3571165	livr	29
INRAe, Jouy-en-Josas - Institut Agro, Rennes	PRJEB43662	ERP127638	SAMEA8242623	ERX5246396	ERR5463724	ERA3571165	livr	30
INRAe, Jouy-en-Josas - Institut Agro, Rennes	PRJEB43662	ERP127638	SAMEA8242623	ERX5246397	ERR5463725	ERA3571165	livr	30
INRAe, Jouy-en-Josas - Institut Agro, Rennes	PRJEB43662	ERP127638	SAMEA8242624	ERX5246398	ERR5463726	ERA3571165	livr	31
INRAe, Jouy-en-Josas - Institut Agro, Rennes	PRJEB43662	ERP127638	SAMEA8242624	ERX5246399	ERR5463727	ERA3571165	livr	31
INRAe, Jouy-en-Josas - Institut Agro, Rennes	PRJEB43662	ERP127638	SAMEA8242625	ERX5246400	ERR5463728	ERA3571165	livr	32
INRAe, Jouy-en-Josas - Institut Agro, Rennes	PRJEB43662	ERP127638	SAMEA8242625	ERX5246401	ERR5463729	ERA3571165	livr	32
INRAe, Jouy-en-Josas - Institut Agro, Rennes	PRJEB43662	ERP127638	SAMEA8242626	ERX5246402	ERR5463730	ERA3571165	livr	33
INRAe, Jouy-en-Josas - Institut Agro, Rennes	PRJEB43662	ERP127638	SAMEA8242626	ERX5246403	ERR5463731	ERA3571165	livr	33
INRAe, Jouy-en-Josas - Institut Agro, Rennes	PRJEB43662	ERP127638	SAMEA8242627	ERX5246404	ERR5463732	ERA3571165	livr	34
INRAe, Jouy-en-Josas - Institut Agro, Rennes	PRJEB43662	ERP127638	SAMEA8242627	ERX5246405	ERR5463733	ERA3571165	livr	34
INRAe, Jouy-en-Josas - Institut Agro, Rennes	PRJEB43662	ERP127638	SAMEA8242628	ERX5246406	ERR5463734	ERA3571165	livr	35
INRAe, Jouy-en-Josas - Institut Agro, Rennes	PRJEB43662	ERP127638	SAMEA8242628	ERX5246407	ERR5463735	ERA3571165	livr	35
INRAe, Jouy-en-Josas - Institut Agro, Rennes	PRJEB43662	ERP127638	SAMEA8242629	ERX5246408	ERR5463736	ERA3571165	livr	36
INRAe, Jouy-en-Josas - Institut Agro, Rennes	PRJEB43662	ERP127638	SAMEA8242629	ERX5246409	ERR5463737	ERA3571165	livr	36
INRAe, Jouy-en-Josas - Institut Agro, Rennes	PRJEB43662	ERP127638	SAMEA8242630	ERX5246410	ERR5463738	ERA3571165	livr	37
INRAe, Jouy-en-Josas - Institut Agro, Rennes	PRJEB43662	ERP127638	SAMEA8242630	ERX5246411	ERR5463739	ERA3571165	livr	37
INRAe, Jouy-en-Josas - Institut Agro, Rennes	PRJEB43662	ERP127638	SAMEA8242631	ERX5246412	ERR5463740	ERA3571165	livr	38
INRAe, Jouy-en-Josas - Institut Agro, Rennes	PRJEB43662	ERP127638	SAMEA8242631	ERX5246413	ERR5463741	ERA3571165	livr	38
INRAe, Jouy-en-Josas - Institut Agro, Rennes	PRJEB43662	ERP127638	SAMEA8242632	ERX5246414	ERR5463742	ERA3571165	livr	39
INRAe, Jouy-en-Josas - Institut Agro, Rennes	PRJEB43662	ERP127638	SAMEA8242632	ERX5246415	ERR5463743	ERA3571165	livr	39
INRAe, Jouy-en-Josas - Institut Agro, Rennes	PRJEB43662	ERP127638	SAMEA8242633	ERX5246416	ERR5463744	ERA3571165	livr	40
INRAe, Jouy-en-Josas - Institut Agro, Rennes	PRJEB43662	ERP127638	SAMEA8242633	ERX5246417	ERR5463745	ERA3571165	livr	40
INRAe, Jouy-en-Josas - Institut Agro, Rennes	PRJEB43662	ERP127638	SAMEA8242634	ERX5246418	ERR5463746	ERA3571165	livr	41
INRAe, Jouy-en-Josas - Institut Agro, Rennes	PRJEB43662	ERP127638	SAMEA8242634	ERX5246419	ERR5463747	ERA3571165	livr	41
INRAe, Jouy-en-Josas - Institut Agro, Rennes	PRJEB43662	ERP127638	SAMEA8242635	ERX5246420	ERR5463748	ERA3571165	livr	42
INRAe, Jouy-en-Josas - Institut Agro, Rennes	PRJEB43662	ERP127638	SAMEA8242635	ERX5246421	ERR5463749	ERA3571165	livr	42
INRAe, Jouy-en-Josas - Institut Agro, Rennes	PRJEB43662	ERP127638	SAMEA8242636	ERX5246422	ERR5463750	ERA3571165	livr	43
INRAe, Jouy-en-Josas - Institut Agro, Rennes	PRJEB43662	ERP127638	SAMEA8242636	ERX5246423	ERR5463751	ERA3571165	livr	43
INRAe, Jouy-en-Josas - Institut Agro, Rennes	PRJEB43662	ERP127638	SAMEA8242637	ERX5246424	ERR5463752	ERA3571165	livr	44
INRAe, Jouy-en-Josas - Institut Agro, Rennes	PRJEB43662	ERP127638	SAMEA8242637	ERX5246425	ERR5463753	ERA3571165	livr	44
INRAe, Jouy-en-Josas - Institut Agro, Rennes	PRJEB43662	ERP127638	SAMEA8242638	ERX5246426	ERR5463754	ERA3571165	livr	45
INRAe, Jouy-en-Josas - Institut Agro, Rennes	PRJEB43662	ERP127638	SAMEA8242638	ERX5246427	ERR5463755	ERA3571165	livr	45
INRAe, Jouy-en-Josas - Institut Agro, Rennes	PRJEB43662	ERP127638	SAMEA8242639	ERX5246428	ERR5463756	ERA3571165	livr	46
INRAe, Jouy-en-Josas - Institut Agro, Rennes	PRJEB43662	ERP127638	SAMEA8242639	ERX5246429	ERR5463757	ERA3571165	livr	46
INRAe, Jouy-en-Josas - Institut Agro, Rennes	PRJEB43662	ERP127638	SAMEA8242640	ERX5246430	ERR5463758	ERA3571165	livr	47
INRAe, Jouy-en-Josas - Institut Agro, Rennes	PRJEB43662	ERP127638	SAMEA8242640	ERX5246431	ERR5463759	ERA3571165	livr	47
INRAe, Jouy-en-Josas - Institut Agro, Rennes	PRJEB43662	ERP127638	SAMEA8242641	ERX5246432	ERR5463760	ERA3571165	livr	48
INRAe, Jouy-en-Josas - Institut Agro, Rennes	PRJEB43662	ERP127638	SAMEA8242641	ERX5246433	ERR5463761	ERA3571165	livr	48
INRAe, Jouy-en-Josas - Institut Agro, Rennes	PRJEB43662	ERP127638	SAMEA8242747	ERX5246759	ERR5464087	ERA3571234	spln	1
INRAe, Jouy-en-Josas - Institut Agro, Rennes	PRJEB43662	ERP127638	SAMEA8242747	ERX5246760	ERR5464088	ERA3571234	spln	1
INRAe, Jouy-en-Josas - Institut Agro, Rennes	PRJEB43662	ERP127638	SAMEA8242748	ERX5246761	ERR5464089	ERA3571234	spln	2
INRAe, Jouy-en-Josas - Institut Agro, Rennes	PRJEB43662	ERP127638	SAMEA8242748	ERX5246762	ERR5464090	ERA3571234	spln	2
INRAe, Jouy-en-Josas - Institut Agro, Rennes	PRJEB43662	ERP127638	SAMEA8242749	ERX10185629	ERR10736304	ERA19630841	spln	3
INRAe, Jouy-en-Josas - Institut Agro, Rennes	PRJEB43662	ERP127638	SAMEA8242749	ERX5246763	ERR5464091	ERA3571234	spln	3
INRAe, Jouy-en-Josas - Institut Agro, Rennes	PRJEB43662	ERP127638	SAMEA8242750	ERX5246764	ERR5464092	ERA3571234	spln	4
INRAe, Jouy-en-Josas - Institut Agro, Rennes	PRJEB43662	ERP127638	SAMEA8242750	ERX5246765	ERR5464093	ERA3571234	spln	4
INRAe, Jouy-en-Josas - Institut Agro, Rennes	PRJEB43662	ERP127638	SAMEA8242751	ERX5246766	ERR5464094	ERA3571234	spln	5
INRAe, Jouy-en-Josas - Institut Agro, Rennes	PRJEB43662	ERP127638	SAMEA8242751	ERX5246767	ERR5464095	ERA3571234	spln	5
INRAe, Jouy-en-Josas - Institut Agro, Rennes	PRJEB43662	ERP127638	SAMEA8242752	ERX5246768	ERR5464096	ERA3571234	spln	6
INRAe, Jouy-en-Josas - Institut Agro, Rennes	PRJEB43662	ERP127638	SAMEA8242752	ERX5246769	ERR5464097	ERA3571234	spln	6
INRAe, Jouy-en-Josas - Institut Agro, Rennes	PRJEB43662	ERP127638	SAMEA8242753	ERX5246770	ERR5464098	ERA3571234	spln	7
INRAe, Jouy-en-Josas - Institut Agro, Rennes	PRJEB43662	ERP127638	SAMEA8242753	ERX5246771	ERR5464099	ERA3571234	spln	7
INRAe, Jouy-en-Josas - Institut Agro, Rennes	PRJEB43662	ERP127638	SAMEA8242754	ERX10185630	ERR10736305	ERA19630841	spln	8
INRAe, Jouy-en-Josas - Institut Agro, Rennes	PRJEB43662	ERP127638	SAMEA8242754	ERX5246772	ERR5464100	ERA3571234	spln	8
INRAe, Jouy-en-Josas - Institut Agro, Rennes	PRJEB43662	ERP127638	SAMEA8242755	ERX5246773	ERR5464101	ERA3571234	spln	9
INRAe, Jouy-en-Josas - Institut Agro, Rennes	PRJEB43662	ERP127638	SAMEA8242755	ERX5246774	ERR5464102	ERA3571234	spln	9
INRAe, Jouy-en-Josas - Institut Agro, Rennes	PRJEB43662	ERP127638	SAMEA8242756	ERX5246775	ERR5464103	ERA3571234	spln	10
INRAe, Jouy-en-Josas - Institut Agro, Rennes	PRJEB43662	ERP127638	SAMEA8242756	ERX5246776	ERR5464104	ERA3571234	spln	10
INRAe, Jouy-en-Josas - Institut Agro, Rennes	PRJEB43662	ERP127638	SAMEA8242757	ERX10185631	ERR10736306	ERA19630841	spln	11
INRAe, Jouy-en-Josas - Institut Agro, Rennes	PRJEB43662	ERP127638	SAMEA8242757	ERX5246777	ERR5464105	ERA3571234	spln	11
INRAe, Jouy-en-Josas - Institut Agro, Rennes	PRJEB43662	ERP127638	SAMEA8242758	ERX5246778	ERR5464106	ERA3571234	spln	12
INRAe, Jouy-en-Josas - Institut Agro, Rennes	PRJEB43662	ERP127638	SAMEA8242758	ERX5246779	ERR5464107	ERA3571234	spln	12
INRAe, Jouy-en-Josas - Institut Agro, Rennes	PRJEB43662	ERP127638	SAMEA8242759	ERX5246780	ERR5464108	ERA3571234	spln	13
INRAe, Jouy-en-Josas - Institut Agro, Rennes	PRJEB43662	ERP127638	SAMEA8242759	ERX5246781	ERR5464109	ERA3571234	spln	13
INRAe, Jouy-en-Josas - Institut Agro, Rennes	PRJEB43662	ERP127638	SAMEA8242760	ERX5246782	ERR5464110	ERA3571234	spln	14
INRAe, Jouy-en-Josas - Institut Agro, Rennes	PRJEB43662	ERP127638	SAMEA8242760	ERX5246783	ERR5464111	ERA3571234	spln	14
INRAe, Jouy-en-Josas - Institut Agro, Rennes	PRJEB43662	ERP127638	SAMEA8242761	ERX5246784	ERR5464112	ERA3571234	spln	15
INRAe, Jouy-en-Josas - Institut Agro, Rennes	PRJEB43662	ERP127638	SAMEA8242761	ERX5246785	ERR5464113	ERA3571234	spln	15
INRAe, Jouy-en-Josas - Institut Agro, Rennes	PRJEB43662	ERP127638	SAMEA8242762	ERX10185632	ERR10736307	ERA19630841	spln	16
INRAe, Jouy-en-Josas - Institut Agro, Rennes	PRJEB43662	ERP127638	SAMEA8242762	ERX5246786	ERR5464114	ERA3571234	spln	16
INRAe, Jouy-en-Josas - Institut Agro, Rennes	PRJEB43662	ERP127638	SAMEA8242763	ERX10185633	ERR10736308	ERA19630841	spln	17
INRAe, Jouy-en-Josas - Institut Agro, Rennes	PRJEB43662	ERP127638	SAMEA8242763	ERX5246787	ERR5464115	ERA3571234	spln	17
INRAe, Jouy-en-Josas - Institut Agro, Rennes	PRJEB43662	ERP127638	SAMEA8242764	ERX5246788	ERR5464116	ERA3571234	spln	18
INRAe, Jouy-en-Josas - Institut Agro, Rennes	PRJEB43662	ERP127638	SAMEA8242764	ERX5246789	ERR5464117	ERA3571234	spln	18
INRAe, Jouy-en-Josas - Institut Agro, Rennes	PRJEB43662	ERP127638	SAMEA8242765	ERX5246790	ERR5464118	ERA3571234	spln	19
INRAe, Jouy-en-Josas - Institut Agro, Rennes	PRJEB43662	ERP127638	SAMEA8242765	ERX5246791	ERR5464119	ERA3571234	spln	19
INRAe, Jouy-en-Josas - Institut Agro, Rennes	PRJEB43662	ERP127638	SAMEA8242766	ERX5246792	ERR5464120	ERA3571234	spln	20
INRAe, Jouy-en-Josas - Institut Agro, Rennes	PRJEB43662	ERP127638	SAMEA8242766	ERX5246793	ERR5464121	ERA3571234	spln	20
INRAe, Jouy-en-Josas - Institut Agro, Rennes	PRJEB43662	ERP127638	SAMEA8242767	ERX5246794	ERR5464122	ERA3571234	spln	21
INRAe, Jouy-en-Josas - Institut Agro, Rennes	PRJEB43662	ERP127638	SAMEA8242767	ERX5246795	ERR5464123	ERA3571234	spln	21
INRAe, Jouy-en-Josas - Institut Agro, Rennes	PRJEB43662	ERP127638	SAMEA8242768	ERX5246796	ERR5464124	ERA3571234	spln	22
INRAe, Jouy-en-Josas - Institut Agro, Rennes	PRJEB43662	ERP127638	SAMEA8242768	ERX5246797	ERR5464125	ERA3571234	spln	22
INRAe, Jouy-en-Josas - Institut Agro, Rennes	PRJEB43662	ERP127638	SAMEA8242769	ERX5246798	ERR5464126	ERA3571234	spln	23
INRAe, Jouy-en-Josas - Institut Agro, Rennes	PRJEB43662	ERP127638	SAMEA8242769	ERX5246799	ERR5464127	ERA3571234	spln	23
INRAe, Jouy-en-Josas - Institut Agro, Rennes	PRJEB43662	ERP127638	SAMEA8242770	ERX10185634	ERR10736309	ERA19630841	spln	24
INRAe, Jouy-en-Josas - Institut Agro, Rennes	PRJEB43662	ERP127638	SAMEA8242770	ERX5246800	ERR5464128	ERA3571234	spln	24
INRAe, Jouy-en-Josas - Institut Agro, Rennes	PRJEB43662	ERP127638	SAMEA8242771	ERX5246801	ERR5464129	ERA3571234	spln	25
INRAe, Jouy-en-Josas - Institut Agro, Rennes	PRJEB43662	ERP127638	SAMEA8242771	ERX5246802	ERR5464130	ERA3571234	spln	25
INRAe, Jouy-en-Josas - Institut Agro, Rennes	PRJEB43662	ERP127638	SAMEA8242772	ERX5246803	ERR5464131	ERA3571234	spln	26
INRAe, Jouy-en-Josas - Institut Agro, Rennes	PRJEB43662	ERP127638	SAMEA8242772	ERX5246804	ERR5464132	ERA3571234	spln	26
INRAe, Jouy-en-Josas - Institut Agro, Rennes	PRJEB43662	ERP127638	SAMEA8242773	ERX10185635	ERR10736310	ERA19630841	spln	27
INRAe, Jouy-en-Josas - Institut Agro, Rennes	PRJEB43662	ERP127638	SAMEA8242773	ERX5246805	ERR5464133	ERA3571234	spln	27
INRAe, Jouy-en-Josas - Institut Agro, Rennes	PRJEB43662	ERP127638	SAMEA8242774	ERX5246806	ERR5464134	ERA3571234	spln	28
INRAe, Jouy-en-Josas - Institut Agro, Rennes	PRJEB43662	ERP127638	SAMEA8242774	ERX5246807	ERR5464135	ERA3571234	spln	28
INRAe, Jouy-en-Josas - Institut Agro, Rennes	PRJEB43662	ERP127638	SAMEA8242775	ERX5246808	ERR5464136	ERA3571234	spln	29
INRAe, Jouy-en-Josas - Institut Agro, Rennes	PRJEB43662	ERP127638	SAMEA8242775	ERX5246809	ERR5464137	ERA3571234	spln	29
INRAe, Jouy-en-Josas - Institut Agro, Rennes	PRJEB43662	ERP127638	SAMEA8242776	ERX5246810	ERR5464138	ERA3571234	spln	30
INRAe, Jouy-en-Josas - Institut Agro, Rennes	PRJEB43662	ERP127638	SAMEA8242776	ERX5246811	ERR5464139	ERA3571234	spln	30
INRAe, Jouy-en-Josas - Institut Agro, Rennes	PRJEB43662	ERP127638	SAMEA8242777	ERX10185636	ERR10736311	ERA19630841	spln	31
INRAe, Jouy-en-Josas - Institut Agro, Rennes	PRJEB43662	ERP127638	SAMEA8242777	ERX5246812	ERR5464140	ERA3571234	spln	31
INRAe, Jouy-en-Josas - Institut Agro, Rennes	PRJEB43662	ERP127638	SAMEA8242778	ERX5246813	ERR5464141	ERA3571234	spln	32
INRAe, Jouy-en-Josas - Institut Agro, Rennes	PRJEB43662	ERP127638	SAMEA8242778	ERX5246814	ERR5464142	ERA3571234	spln	32
INRAe, Jouy-en-Josas - Institut Agro, Rennes	PRJEB43662	ERP127638	SAMEA8242779	ERX10185637	ERR10736312	ERA19630841	spln	33
INRAe, Jouy-en-Josas - Institut Agro, Rennes	PRJEB43662	ERP127638	SAMEA8242779	ERX5246815	ERR5464143	ERA3571234	spln	33
INRAe, Jouy-en-Josas - Institut Agro, Rennes	PRJEB43662	ERP127638	SAMEA8242780	ERX5246816	ERR5464144	ERA3571234	spln	34
INRAe, Jouy-en-Josas - Institut Agro, Rennes	PRJEB43662	ERP127638	SAMEA8242780	ERX5246817	ERR5464145	ERA3571234	spln	34
INRAe, Jouy-en-Josas - Institut Agro, Rennes	PRJEB43662	ERP127638	SAMEA8242781	ERX5246818	ERR5464146	ERA3571234	spln	35
INRAe, Jouy-en-Josas - Institut Agro, Rennes	PRJEB43662	ERP127638	SAMEA8242781	ERX5246819	ERR5464147	ERA3571234	spln	35
INRAe, Jouy-en-Josas - Institut Agro, Rennes	PRJEB43662	ERP127638	SAMEA8242782	ERX5246820	ERR5464148	ERA3571234	spln	36
INRAe, Jouy-en-Josas - Institut Agro, Rennes	PRJEB43662	ERP127638	SAMEA8242782	ERX5246821	ERR5464149	ERA3571234	spln	36
INRAe, Jouy-en-Josas - Institut Agro, Rennes	PRJEB43662	ERP127638	SAMEA8242783	ERX5246822	ERR5464150	ERA3571234	spln	37
INRAe, Jouy-en-Josas - Institut Agro, Rennes	PRJEB43662	ERP127638	SAMEA8242783	ERX5246823	ERR5464151	ERA3571234	spln	37
INRAe, Jouy-en-Josas - Institut Agro, Rennes	PRJEB43662	ERP127638	SAMEA8242784	ERX5246824	ERR5464152	ERA3571234	spln	38
INRAe, Jouy-en-Josas - Institut Agro, Rennes	PRJEB43662	ERP127638	SAMEA8242784	ERX5246825	ERR5464153	ERA3571234	spln	38
INRAe, Jouy-en-Josas - Institut Agro, Rennes	PRJEB43662	ERP127638	SAMEA8242785	ERX10185638	ERR10736313	ERA19630841	spln	39
INRAe, Jouy-en-Josas - Institut Agro, Rennes	PRJEB43662	ERP127638	SAMEA8242785	ERX5246826	ERR5464154	ERA3571234	spln	39
INRAe, Jouy-en-Josas - Institut Agro, Rennes	PRJEB43662	ERP127638	SAMEA8242786	ERX5246827	ERR5464155	ERA3571234	spln	40
INRAe, Jouy-en-Josas - Institut Agro, Rennes	PRJEB43662	ERP127638	SAMEA8242786	ERX5246828	ERR5464156	ERA3571234	spln	40
INRAe, Jouy-en-Josas - Institut Agro, Rennes	PRJEB43662	ERP127638	SAMEA8242787	ERX5246829	ERR5464157	ERA3571234	spln	41
INRAe, Jouy-en-Josas - Institut Agro, Rennes	PRJEB43662	ERP127638	SAMEA8242787	ERX5246830	ERR5464158	ERA3571234	spln	41
INRAe, Jouy-en-Josas - Institut Agro, Rennes	PRJEB43662	ERP127638	SAMEA8242788	ERX10185639	ERR10736314	ERA19630841	spln	42
INRAe, Jouy-en-Josas - Institut Agro, Rennes	PRJEB43662	ERP127638	SAMEA8242788	ERX5246831	ERR5464159	ERA3571234	spln	42
INRAe, Jouy-en-Josas - Institut Agro, Rennes	PRJEB43662	ERP127638	SAMEA8242789	ERX5246832	ERR5464160	ERA3571234	spln	43
INRAe, Jouy-en-Josas - Institut Agro, Rennes	PRJEB43662	ERP127638	SAMEA8242789	ERX5246833	ERR5464161	ERA3571234	spln	43
INRAe, Jouy-en-Josas - Institut Agro, Rennes	PRJEB43662	ERP127638	SAMEA8242790	ERX5246834	ERR5464162	ERA3571234	spln	44
INRAe, Jouy-en-Josas - Institut Agro, Rennes	PRJEB43662	ERP127638	SAMEA8242790	ERX5246835	ERR5464163	ERA3571234	spln	44
INRAe, Jouy-en-Josas - Institut Agro, Rennes	PRJEB43662	ERP127638	SAMEA8242791	ERX5246836	ERR5464164	ERA3571234	spln	45
INRAe, Jouy-en-Josas - Institut Agro, Rennes	PRJEB43662	ERP127638	SAMEA8242791	ERX5246837	ERR5464165	ERA3571234	spln	45
INRAe, Jouy-en-Josas - Institut Agro, Rennes	PRJEB43662	ERP127638	SAMEA8242792	ERX5246838	ERR5464166	ERA3571234	spln	46
INRAe, Jouy-en-Josas - Institut Agro, Rennes	PRJEB43662	ERP127638	SAMEA8242792	ERX5246839	ERR5464167	ERA3571234	spln	46
INRAe, Jouy-en-Josas - Institut Agro, Rennes	PRJEB43662	ERP127638	SAMEA8242793	ERX5246840	ERR5464168	ERA3571234	spln	47
INRAe, Jouy-en-Josas - Institut Agro, Rennes	PRJEB43662	ERP127638	SAMEA8242793	ERX5246841	ERR5464169	ERA3571234	spln	47
INRAe, Jouy-en-Josas - Institut Agro, Rennes	PRJEB43662	ERP127638	SAMEA8242794	ERX10185640	ERR10736315	ERA19630841	spln	48
INRAe, Jouy-en-Josas - Institut Agro, Rennes	PRJEB43662	ERP127638	SAMEA8242794	ERX5246842	ERR5464170	ERA3571234	spln	48
INRAe - Institut Agro, Rennes	PRJEB44038	ERP128039	SAMEA8585343	ERX5449850	ERR5737704	ERA4001183	adip	1
INRAe - Institut Agro, Rennes	PRJEB44038	ERP128039	SAMEA8585344	ERX5449851	ERR5737705	ERA4001183	adip	2
INRAe - Institut Agro, Rennes	PRJEB44038	ERP128039	SAMEA8585349	ERX5449856	ERR5737710	ERA4001183	adip	3
INRAe - Institut Agro, Rennes	PRJEB44038	ERP128039	SAMEA8585350	ERX5449857	ERR5737711	ERA4001183	adip	4
INRAe - Institut Agro, Rennes	PRJEB44038	ERP128039	SAMEA8585354	ERX5449861	ERR5737715	ERA4001183	adip	5
INRAe - Institut Agro, Rennes	PRJEB44038	ERP128039	SAMEA8585356	ERX5449863	ERR5737717	ERA4001183	adip	6
INRAe - Institut Agro, Rennes	PRJEB44038	ERP128039	SAMEA8585342	ERX5449849	ERR5737703	ERA4001183	adip	7
INRAe - Institut Agro, Rennes	PRJEB44038	ERP128039	SAMEA8585345	ERX5449852	ERR5737706	ERA4001183	adip	8
INRAe - Institut Agro, Rennes	PRJEB44038	ERP128039	SAMEA8585347	ERX5449854	ERR5737708	ERA4001183	adip	9
INRAe - Institut Agro, Rennes	PRJEB44038	ERP128039	SAMEA8585357	ERX5449864	ERR5737718	ERA4001183	adip	10
INRAe - Institut Agro, Rennes	PRJEB44038	ERP128039	SAMEA8585346	ERX5449853	ERR5737707	ERA4001183	adip	11
INRAe - Institut Agro, Rennes	PRJEB44038	ERP128039	SAMEA8585348	ERX5449855	ERR5737709	ERA4001183	adip	12
INRAe - Institut Agro, Rennes	PRJEB44038	ERP128039	SAMEA8585351	ERX5449858	ERR5737712	ERA4001183	adip	13
INRAe - Institut Agro, Rennes	PRJEB44038	ERP128039	SAMEA8585352	ERX5449859	ERR5737713	ERA4001183	adip	14
INRAe - Institut Agro, Rennes	PRJEB44038	ERP128039	SAMEA8585353	ERX5449860	ERR5737714	ERA4001183	adip	15
INRAe - Institut Agro, Rennes	PRJEB44038	ERP128039	SAMEA8585355	ERX5449862	ERR5737716	ERA4001183	adip	16
INRAe - Institut Agro, Rennes	PRJEB44038	ERP128039	SAMEA8585365	ERX5449873	ERR5737727	ERA4001361	hypt	1
INRAe - Institut Agro, Rennes	PRJEB44038	ERP128039	SAMEA8585369	ERX5449877	ERR5737731	ERA4001361	hypt	2
INRAe - Institut Agro, Rennes	PRJEB44038	ERP128039	SAMEA8585370	ERX5449878	ERR5737732	ERA4001361	hypt	3
INRAe - Institut Agro, Rennes	PRJEB44038	ERP128039	SAMEA8585366	ERX5449874	ERR5737728	ERA4001361	hypt	4
INRAe - Institut Agro, Rennes	PRJEB44038	ERP128039	SAMEA8585367	ERX5449875	ERR5737729	ERA4001361	hypt	5
INRAe - Institut Agro, Rennes	PRJEB44038	ERP128039	SAMEA8585368	ERX5449876	ERR5737730	ERA4001361	hypt	6
INRAe - Institut Agro, Rennes	PRJEB44038	ERP128039	SAMEA8585360	ERX5449867	ERR5737721	ERA4001271	blod	1
INRAe - Institut Agro, Rennes	PRJEB44038	ERP128039	SAMEA8467452	ERX5349658	ERR5633133	ERA3721049	blod	2
INRAe - Institut Agro, Rennes	PRJEB44038	ERP128039	SAMEA8585359	ERX5449866	ERR5737720	ERA4001271	blod	3
INRAe - Institut Agro, Rennes	PRJEB44038	ERP128039	SAMEA8467452	ERX5449872	ERR5737726	ERA4001271	blod	4
INRAe - Institut Agro, Rennes	PRJEB44038	ERP128039	SAMEA8585358	ERX5449865	ERR5737719	ERA4001271	blod	5
INRAe - Institut Agro, Rennes	PRJEB44038	ERP128039	SAMEA8585361	ERX5449868	ERR5737722	ERA4001271	blod	6
INRAe - Institut Agro, Rennes	PRJEB44038	ERP128039	SAMEA8585362	ERX5449869	ERR5737723	ERA4001271	blod	7
INRAe - Institut Agro, Rennes	PRJEB44038	ERP128039	SAMEA8585363	ERX5449870	ERR5737724	ERA4001271	blod	8
INRAe - Institut Agro, Rennes	PRJEB44038	ERP128039	SAMEA8585364	ERX5449871	ERR5737725	ERA4001271	blod	9
INRAe - Institut Agro, Rennes	PRJEB44038	ERP128039	SAMEA8585333	ERX5449840	ERR5737694	ERA4001149	livr	1
INRAe - Institut Agro, Rennes	PRJEB44038	ERP128039	SAMEA8585325	ERX5449832	ERR5737686	ERA4001149	livr	2
INRAe - Institut Agro, Rennes	PRJEB44038	ERP128039	SAMEA8467450	ERX5349656	ERR5633131	ERA3721049	livr	3
INRAe - Institut Agro, Rennes	PRJEB44038	ERP128039	SAMEA8467450	ERX5449817	ERR5737671	ERA4001149	livr	3
INRAe - Institut Agro, Rennes	PRJEB44038	ERP128039	SAMEA8585326	ERX5449833	ERR5737687	ERA4001149	livr	4
INRAe - Institut Agro, Rennes	PRJEB44038	ERP128039	SAMEA8467451	ERX5349657	ERR5633132	ERA3721049	livr	5
INRAe - Institut Agro, Rennes	PRJEB44038	ERP128039	SAMEA8467451	ERX5449818	ERR5737672	ERA4001149	livr	5
INRAe - Institut Agro, Rennes	PRJEB44038	ERP128039	SAMEA8585334	ERX5449841	ERR5737695	ERA4001149	livr	6
INRAe - Institut Agro, Rennes	PRJEB44038	ERP128039	SAMEA8585337	ERX5449844	ERR5737698	ERA4001149	livr	7
INRAe - Institut Agro, Rennes	PRJEB44038	ERP128039	SAMEA8585338	ERX5449845	ERR5737699	ERA4001149	livr	8
INRAe - Institut Agro, Rennes	PRJEB44038	ERP128039	SAMEA8585339	ERX5449846	ERR5737700	ERA4001149	livr	9
INRAe - Institut Agro, Rennes	PRJEB44038	ERP128039	SAMEA8585327	ERX5449834	ERR5737688	ERA4001149	livr	10
INRAe - Institut Agro, Rennes	PRJEB44038	ERP128039	SAMEA8585328	ERX5449835	ERR5737689	ERA4001149	livr	11
INRAe - Institut Agro, Rennes	PRJEB44038	ERP128039	SAMEA8467453	ERX5449819	ERR5737673	ERA4001149	livr	12
INRAe - Institut Agro, Rennes	PRJEB44038	ERP128039	SAMEA8467453	ERX5349659	ERR5633134	ERA3721049	livr	12
INRAe - Institut Agro, Rennes	PRJEB44038	ERP128039	SAMEA8467454	ERX5349660	ERR5633135	ERA3721049	livr	13
INRAe - Institut Agro, Rennes	PRJEB44038	ERP128039	SAMEA8467454	ERX5449820	ERR5737674	ERA4001149	livr	13
INRAe - Institut Agro, Rennes	PRJEB44038	ERP128039	SAMEA8585335	ERX5449842	ERR5737696	ERA4001149	livr	14
INRAe - Institut Agro, Rennes	PRJEB44038	ERP128039	SAMEA8585329	ERX5449836	ERR5737690	ERA4001149	livr	15
INRAe - Institut Agro, Rennes	PRJEB44038	ERP128039	SAMEA8585330	ERX5449837	ERR5737691	ERA4001149	livr	16
INRAe - Institut Agro, Rennes	PRJEB44038	ERP128039	SAMEA8585336	ERX5449843	ERR5737697	ERA4001149	livr	17
INRAe - Institut Agro, Rennes	PRJEB44038	ERP128039	SAMEA8467455	ERX5349661	ERR5633136	ERA3721049	livr	18
INRAe - Institut Agro, Rennes	PRJEB44038	ERP128039	SAMEA8467455	ERX5449821	ERR5737675	ERA4001149	livr	18
INRAe - Institut Agro, Rennes	PRJEB44038	ERP128039	SAMEA8585340	ERX5449847	ERR5737701	ERA4001149	livr	19
INRAe - Institut Agro, Rennes	PRJEB44038	ERP128039	SAMEA8585341	ERX5449848	ERR5737702	ERA4001149	livr	20
INRAe - Institut Agro, Rennes	PRJEB44038	ERP128039	SAMEA8467456	ERX5349662	ERR5633137	ERA3721049	livr	21
INRAe - Institut Agro, Rennes	PRJEB44038	ERP128039	SAMEA8467456	ERX5449822	ERR5737676	ERA4001149	livr	21
INRAe - Institut Agro, Rennes	PRJEB44038	ERP128039	SAMEA8467457	ERX5349663	ERR5633138	ERA3721049	livr	22
INRAe - Institut Agro, Rennes	PRJEB44038	ERP128039	SAMEA8467457	ERX5449823	ERR5737677	ERA4001149	livr	22
INRAe - Institut Agro, Rennes	PRJEB44038	ERP128039	SAMEA8585331	ERX5449838	ERR5737692	ERA4001149	livr	23
INRAe - Institut Agro, Rennes	PRJEB44038	ERP128039	SAMEA8585332	ERX5449839	ERR5737693	ERA4001149	livr	24
INRAe - Institut Agro, Rennes	PRJEB44038	ERP128039	SAMEA8467441	ERX5449809	ERR5737663	ERA4001149	livr	25
INRAe - Institut Agro, Rennes	PRJEB44038	ERP128039	SAMEA8467441	ERX5349648	ERR5633123	ERA3721049	livr	25
INRAe - Institut Agro, Rennes	PRJEB44038	ERP128039	SAMEA8467447	ERX5349653	ERR5633128	ERA3721049	livr	26
INRAe - Institut Agro, Rennes	PRJEB44038	ERP128039	SAMEA8467447	ERX5449814	ERR5737668	ERA4001149	livr	26
INRAe - Institut Agro, Rennes	PRJEB44038	ERP128039	SAMEA8467442	ERX5349649	ERR5633124	ERA3721049	livr	27
INRAe - Institut Agro, Rennes	PRJEB44038	ERP128039	SAMEA8467442	ERX5449810	ERR5737664	ERA4001149	livr	27
INRAe - Institut Agro, Rennes	PRJEB44038	ERP128039	SAMEA8467448	ERX5349654	ERR5633129	ERA3721049	livr	28
INRAe - Institut Agro, Rennes	PRJEB44038	ERP128039	SAMEA8467448	ERX5449815	ERR5737669	ERA4001149	livr	28
INRAe - Institut Agro, Rennes	PRJEB44038	ERP128039	SAMEA8467449	ERX5349655	ERR5633130	ERA3721049	livr	29
INRAe - Institut Agro, Rennes	PRJEB44038	ERP128039	SAMEA8467449	ERX5449816	ERR5737670	ERA4001149	livr	29
INRAe - Institut Agro, Rennes	PRJEB44038	ERP128039	SAMEA8467445	ERX5449812	ERR5737666	ERA4001149	livr	30
INRAe - Institut Agro, Rennes	PRJEB44038	ERP128039	SAMEA8467445	ERX5349651	ERR5633126	ERA3721049	livr	30
INRAe - Institut Agro, Rennes	PRJEB44038	ERP128039	SAMEA8467444	ERX5349650	ERR5633125	ERA3721049	livr	31
INRAe - Institut Agro, Rennes	PRJEB44038	ERP128039	SAMEA8467444	ERX5449811	ERR5737665	ERA4001149	livr	31
INRAe - Institut Agro, Rennes	PRJEB44038	ERP128039	SAMEA8467446	ERX5349652	ERR5633127	ERA3721049	livr	32
INRAe - Institut Agro, Rennes	PRJEB44038	ERP128039	SAMEA8467446	ERX5449813	ERR5737667	ERA4001149	livr	32
INRAe - Institut Agro, Rennes	PRJEB44038	ERP128039	SAMEA8585317	ERX5449824	ERR5737678	ERA4001149	livr	33
INRAe - Institut Agro, Rennes	PRJEB44038	ERP128039	SAMEA8585318	ERX5449825	ERR5737679	ERA4001149	livr	34
INRAe - Institut Agro, Rennes	PRJEB44038	ERP128039	SAMEA8585319	ERX5449826	ERR5737680	ERA4001149	livr	35
INRAe - Institut Agro, Rennes	PRJEB44038	ERP128039	SAMEA8585320	ERX5449827	ERR5737681	ERA4001149	livr	36
INRAe - Institut Agro, Rennes	PRJEB44038	ERP128039	SAMEA8585321	ERX5449828	ERR5737682	ERA4001149	livr	37
INRAe - Institut Agro, Rennes	PRJEB44038	ERP128039	SAMEA8585322	ERX5449829	ERR5737683	ERA4001149	livr	38
INRAe - Institut Agro, Rennes	PRJEB44038	ERP128039	SAMEA8585323	ERX5449830	ERR5737684	ERA4001149	livr	39
INRAe - Institut Agro, Rennes	PRJEB44038	ERP128039	SAMEA8585324	ERX5449831	ERR5737685	ERA4001149	livr	40
INRAe - Institut Agro, Rennes	PRJEB63475	ERP148626	SAMEA113958614	ERX11036529	ERR11634421	ERA24644751	livr	1
INRAe - Institut Agro, Rennes	PRJEB63475	ERP148626	SAMEA113958615	ERX11036530	ERR11634422	ERA24644751	livr	2
INRAe - Institut Agro, Rennes	PRJEB63475	ERP148626	SAMEA113958616	ERX11036531	ERR11634423	ERA24644751	livr	3
INRAe - Institut Agro, Rennes	PRJEB63475	ERP148626	SAMEA113958623	ERX11036544	ERR11634430	ERA24644751	livr	4
INRAe - Institut Agro, Rennes	PRJEB63475	ERP148626	SAMEA113958699	ERX11036572	ERR11634506	ERA24644751	livr	5
INRAe - Institut Agro, Rennes	PRJEB63475	ERP148626	SAMEA113958713	ERX11036599	ERR11634520	ERA24644751	livr	6
INRAe - Institut Agro, Rennes	PRJEB63475	ERP148626	SAMEA113958714	ERX11036601	ERR11634521	ERA24644751	livr	7
INRAe - Institut Agro, Rennes	PRJEB63475	ERP148626	SAMEA113958653	ERX11036616	ERR11634460	ERA24644751	livr	8
INRAe - Institut Agro, Rennes	PRJEB63475	ERP148626	SAMEA113958619	ERX11036540	ERR11634426	ERA24644751	magn	1
INRAe - Institut Agro, Rennes	PRJEB63475	ERP148626	SAMEA113958624	ERX11036545	ERR11634431	ERA24644751	magn	2
INRAe - Institut Agro, Rennes	PRJEB63475	ERP148626	SAMEA113958631	ERX11036582	ERR11634438	ERA24644751	magn	3
INRAe - Institut Agro, Rennes	PRJEB63475	ERP148626	SAMEA113958636	ERX11036588	ERR11634443	ERA24644751	magn	4
INRAe - Institut Agro, Rennes	PRJEB63475	ERP148626	SAMEA113958634	ERX11036592	ERR11634441	ERA24644751	magn	5
INRAe - Institut Agro, Rennes	PRJEB63475	ERP148626	SAMEA113958640	ERX11036594	ERR11634447	ERA24644751	magn	6
INRAe - Institut Agro, Rennes	PRJEB63475	ERP148626	SAMEA113958654	ERX11036617	ERR11634461	ERA24644751	magn	7
INRAe - Institut Agro, Rennes	PRJEB63475	ERP148626	SAMEA113958642	ERX11036602	ERR11634449	ERA24644751	magn	8
INRAe - Institut Agro, Rennes	PRJEB63475	ERP148626	SAMEA113958620	ERX11036541	ERR11634427	ERA24644751	uter	1
INRAe - Institut Agro, Rennes	PRJEB63475	ERP148626	SAMEA113958625	ERX11036546	ERR11634432	ERA24644751	uter	2
INRAe - Institut Agro, Rennes	PRJEB63475	ERP148626	SAMEA113958632	ERX11036583	ERR11634439	ERA24644751	uter	3
INRAe - Institut Agro, Rennes	PRJEB63475	ERP148626	SAMEA113958637	ERX11036589	ERR11634444	ERA24644751	uter	4
INRAe - Institut Agro, Rennes	PRJEB63475	ERP148626	SAMEA113958635	ERX11036593	ERR11634442	ERA24644751	uter	5
INRAe - Institut Agro, Rennes	PRJEB63475	ERP148626	SAMEA113958641	ERX11036595	ERR11634448	ERA24644751	uter	6
INRAe - Institut Agro, Rennes	PRJEB63475	ERP148626	SAMEA113958655	ERX11036618	ERR11634462	ERA24644751	uter	7
INRAe - Institut Agro, Rennes	PRJEB63475	ERP148626	SAMEA113958643	ERX11036603	ERR11634450	ERA24644751	uter	8
China Agricultural University	PRJNA173328	SRP015012	SAMN01121788	SRX180567	SRR546487	SRA057457	isth	1
China Agricultural University	PRJNA173328	SRP015012	SAMN01121517	SRX180569	SRR546495	SRA057457	magn	1
China Agricultural University	PRJNA173328	SRP015012	SAMN01121787	SRX180566	SRR546478	SRA057457	ovry	1
China Agricultural University	PRJNA173328	SRP015012	SAMN01121520	SRX180571	SRR546497	SRA057457	uter	1
China Agricultural University	PRJNA173328	SRP015012	SAMN01121789	SRX180568	SRR546492	SRA057457	magn	1
China Agricultural University	PRJNA173328	SRP015012	SAMN01121519	SRX180570	SRR546496	SRA057457	uter	1
Academia Sinice	PRJNA245063	SRP041478	SAMN02738219	SRX529339	SRR1265914	SRA159404	skin	1
Academia Sinice	PRJNA245063	SRP041478	SAMN02738220	SRX529353	SRR1265943	SRA159404	skin	2
Academia Sinice	PRJNA245063	SRP041478	SAMN02738216	SRX528834	SRR1265109	SRA159404	skin	3
Academia Sinice	PRJNA245063	SRP041478	SAMN02738221	SRX529354	SRR1265944	SRA159404	skin	4
Academia Sinice	PRJNA245063	SRP041478	SAMN02738223	SRX529356	SRR1265946	SRA159404	skin	5
Academia Sinice	PRJNA245063	SRP041478	SAMN02738228	SRX529358	SRR1265948	SRA159404	skin	6
Academia Sinice	PRJNA245063	SRP041478	SAMN02738224	SRX529360	SRR1265950	SRA159404	skin	7
Academia Sinice	PRJNA245063	SRP041478	SAMN02738225	SRX529361	SRR1265951	SRA159404	skin	8
Academia Sinice	PRJNA245063	SRP041478	SAMN02738215	SRX528281	SRR1264528	SRA159404	skin	9
Academia Sinice	PRJNA245063	SRP041478	SAMN02738217	SRX528843	SRR1265122	SRA159404	skin	10
Academia Sinice	PRJNA245063	SRP041478	SAMN02738218	SRX529337	SRR1265901	SRA159404	skin	11
Academia Sinice	PRJNA245063	SRP041478	SAMN02738222	SRX529355	SRR1265945	SRA159404	skin	12
Academia Sinice	PRJNA245063	SRP041478	SAMN02738227	SRX529357	SRR1265947	SRA159404	skin	13
Academia Sinice	PRJNA245063	SRP041478	SAMN02738229	SRX529359	SRR1265949	SRA159404	skin	14
Academia Sinice	PRJNA245063	SRP041478	SAMN02738226	SRX529362	SRR1265952	SRA159404	skin	15
Gene Expression Omnibus (GEO)	PRJNA245536	SRP041500	SAMN02738964	SRX528375	SRR1264638	SRA160108	utri	1
Gene Expression Omnibus (GEO)	PRJNA245536	SRP041500	SAMN02738966	SRX528381	SRR1264644	SRA160108	utri	2
Gene Expression Omnibus (GEO)	PRJNA245536	SRP041500	SAMN02738968	SRX528373	SRR1264636	SRA160108	utri	3
Gene Expression Omnibus (GEO)	PRJNA245536	SRP041500	SAMN02738969	SRX528379	SRR1264642	SRA160108	utri	4
Gene Expression Omnibus (GEO)	PRJNA245536	SRP041500	SAMN02738972	SRX528385	SRR1264648	SRA160108	utri	5
Gene Expression Omnibus (GEO)	PRJNA245536	SRP041500	SAMN02738974	SRX528377	SRR1264640	SRA160108	utri	6
Gene Expression Omnibus (GEO)	PRJNA245536	SRP041500	SAMN02738975	SRX528383	SRR1264646	SRA160108	utri	7
Gene Expression Omnibus (GEO)	PRJNA245536	SRP041500	SAMN02738979	SRX528388	SRR1264651	SRA160108	utri	8
Gene Expression Omnibus (GEO)	PRJNA245536	SRP041500	SAMN02738981	SRX528387	SRR1264650	SRA160108	utri	9
Gene Expression Omnibus (GEO)	PRJNA245536	SRP041500	SAMN02738982	SRX528405	SRR1264668	SRA160108	utri	10
Gene Expression Omnibus (GEO)	PRJNA245536	SRP041500	SAMN02738985	SRX528403	SRR1264666	SRA160108	utri	11
Gene Expression Omnibus (GEO)	PRJNA245536	SRP041500	SAMN02738987	SRX528408	SRR1264671	SRA160108	utri	12
Gene Expression Omnibus (GEO)	PRJNA245536	SRP041500	SAMN02738988	SRX528411	SRR1264674	SRA160108	utri	13
Gene Expression Omnibus (GEO)	PRJNA245536	SRP041500	SAMN02738989	SRX528407	SRR1264670	SRA160108	utri	14
Gene Expression Omnibus (GEO)	PRJNA245536	SRP041500	SAMN02738991	SRX528416	SRR1264679	SRA160108	utri	15
Gene Expression Omnibus (GEO)	PRJNA245536	SRP041500	SAMN02738992	SRX528413	SRR1264676	SRA160108	utri	16
Gene Expression Omnibus (GEO)	PRJNA245536	SRP041500	SAMN02738996	SRX528414	SRR1264677	SRA160108	utri	17
Gene Expression Omnibus (GEO)	PRJNA245536	SRP041500	SAMN02738997	SRX528395	SRR1264658	SRA160108	utri	18
Gene Expression Omnibus (GEO)	PRJNA245536	SRP041500	SAMN02738998	SRX528397	SRR1264660	SRA160108	utri	19
Gene Expression Omnibus (GEO)	PRJNA245536	SRP041500	SAMN02739000	SRX528393	SRR1264656	SRA160108	utri	20
Gene Expression Omnibus (GEO)	PRJNA245536	SRP041500	SAMN02739002	SRX528399	SRR1264662	SRA160108	utri	21
Gene Expression Omnibus (GEO)	PRJNA245536	SRP041500	SAMN02739006	SRX528401	SRR1264664	SRA160108	utri	22
Gene Expression Omnibus (GEO)	PRJNA245536	SRP041500	SAMN02739008	SRX528391	SRR1264654	SRA160108	utri	23
Gene Expression Omnibus (GEO)	PRJNA245536	SRP041500	SAMN02739010	SRX528420	SRR1264683	SRA160108	utri	24
Gene Expression Omnibus (GEO)	PRJNA245536	SRP041500	SAMN02739011	SRX528423	SRR1264686	SRA160108	utri	25
Gene Expression Omnibus (GEO)	PRJNA245536	SRP041500	SAMN02739013	SRX528429	SRR1264692	SRA160108	utri	26
Gene Expression Omnibus (GEO)	PRJNA245536	SRP041500	SAMN02739014	SRX528431	SRR1264694	SRA160108	utri	27
Gene Expression Omnibus (GEO)	PRJNA245536	SRP041500	SAMN02739017	SRX528425	SRR1264688	SRA160108	utri	28
Gene Expression Omnibus (GEO)	PRJNA245536	SRP041500	SAMN02739018	SRX528428	SRR1264691	SRA160108	utri	29
Gene Expression Omnibus (GEO)	PRJNA245536	SRP041500	SAMN02739019	SRX528418	SRR1264681	SRA160108	utri	30
Gene Expression Omnibus (GEO)	PRJNA282783	SRP057874	SAMN03579563	SRX1015852	SRR2005776	SRA265831	skin	1
Gene Expression Omnibus (GEO)	PRJNA282783	SRP057874	SAMN03579564	SRX1015853	SRR2005777	SRA265831	skin	2
INRAe - Institut Agro, Rennes	PRJNA330615	SRP079637	SAMN05420129	SRX1973348	SRR3948365	SRA440070	liv	1
INRAe - Institut Agro, Rennes	PRJNA330615	SRP079637	SAMN05420129	SRX1973348	SRR3955386	SRA440070	liv	2
INRAe - Institut Agro, Rennes	PRJNA330615	SRP079637	SAMN05420129	SRX1973348	SRR3955385	SRA440070	liv	3
INRAe - Institut Agro, Rennes	PRJNA330615	SRP079637	SAMN05420129	SRX1973348	SRR3955384	SRA440070	liv	4
INRAe - Institut Agro, Rennes	PRJNA330615	SRP079637	SAMN05420130	SRX1973593	SRR3955470	SRA440070	liv	5
INRAe - Institut Agro, Rennes	PRJNA330615	SRP079637	SAMN05420130	SRX1973593	SRR3948607	SRA440070	liv	6
INRAe - Institut Agro, Rennes	PRJNA330615	SRP079637	SAMN05420130	SRX1973593	SRR3955471	SRA440070	liv	7
INRAe - Institut Agro, Rennes	PRJNA330615	SRP079637	SAMN05420130	SRX1973593	SRR3955472	SRA440070	liv	8
INRAe - Institut Agro, Rennes	PRJNA330615	SRP079637	SAMN05420131	SRX1973596	SRR3955474	SRA440070	liv	9
INRAe - Institut Agro, Rennes	PRJNA330615	SRP079637	SAMN05420131	SRX1973596	SRR3955475	SRA440070	liv	10
INRAe - Institut Agro, Rennes	PRJNA330615	SRP079637	SAMN05420131	SRX1973596	SRR3948609	SRA440070	liv	11
INRAe - Institut Agro, Rennes	PRJNA330615	SRP079637	SAMN05420131	SRX1973596	SRR3955473	SRA440070	liv	12
INRAe - Institut Agro, Rennes	PRJNA330615	SRP079637	SAMN05420132	SRX1977084	SRR3966216	SRA440070	liv	13
INRAe - Institut Agro, Rennes	PRJNA330615	SRP079637	SAMN05420132	SRX1977084	SRR3965980	SRA440070	liv	14
INRAe - Institut Agro, Rennes	PRJNA330615	SRP079637	SAMN05420132	SRX1977084	SRR3952235	SRA440070	liv	15
INRAe - Institut Agro, Rennes	PRJNA330615	SRP079637	SAMN05420132	SRX1977084	SRR3966229	SRA440070	liv	16
INRAe - Institut Agro, Rennes	PRJNA330615	SRP079637	SAMN05420133	SRX1977085	SRR3966252	SRA440070	liv	17
INRAe - Institut Agro, Rennes	PRJNA330615	SRP079637	SAMN05420133	SRX1977085	SRR3952236	SRA440070	liv	18
INRAe - Institut Agro, Rennes	PRJNA330615	SRP079637	SAMN05420133	SRX1977085	SRR3966732	SRA440070	liv	19
INRAe - Institut Agro, Rennes	PRJNA330615	SRP079637	SAMN05420133	SRX1977085	SRR3966731	SRA440070	liv	20
INRAe - Institut Agro, Rennes	PRJNA330615	SRP079637	SAMN05420134	SRX1977089	SRR3967500	SRA440070	liv	21
INRAe - Institut Agro, Rennes	PRJNA330615	SRP079637	SAMN05420134	SRX1977089	SRR3967689	SRA440070	liv	22
INRAe - Institut Agro, Rennes	PRJNA330615	SRP079637	SAMN05420134	SRX1977089	SRR3952237	SRA440070	liv	23
INRAe - Institut Agro, Rennes	PRJNA330615	SRP079637	SAMN05420134	SRX1977089	SRR3967688	SRA440070	liv	24
INRAe - Institut Agro, Rennes	PRJNA330615	SRP079637	SAMN05420135	SRX1977094	SRR3952238	SRA440070	liv	25
INRAe - Institut Agro, Rennes	PRJNA330615	SRP079637	SAMN05420135	SRX1977094	SRR3967691	SRA440070	liv	26
INRAe - Institut Agro, Rennes	PRJNA330615	SRP079637	SAMN05420135	SRX1977094	SRR3967692	SRA440070	liv	27
INRAe - Institut Agro, Rennes	PRJNA330615	SRP079637	SAMN05420135	SRX1977094	SRR3967693	SRA440070	liv	28
INRAe - Institut Agro, Rennes	PRJNA330615	SRP079637	SAMN05420136	SRX1977095	SRR3967694	SRA440070	liv	29
INRAe - Institut Agro, Rennes	PRJNA330615	SRP079637	SAMN05420136	SRX1977095	SRR3967696	SRA440070	liv	30
INRAe - Institut Agro, Rennes	PRJNA330615	SRP079637	SAMN05420136	SRX1977095	SRR3952239	SRA440070	liv	31
INRAe - Institut Agro, Rennes	PRJNA330615	SRP079637	SAMN05420136	SRX1977095	SRR3967695	SRA440070	liv	32
INRAe - Institut Agro, Rennes	PRJNA330615	SRP079637	SAMN05420137	SRX1977096	SRR3967697	SRA440070	liv	33
INRAe - Institut Agro, Rennes	PRJNA330615	SRP079637	SAMN05420137	SRX1977096	SRR3952276	SRA440070	liv	34
INRAe - Institut Agro, Rennes	PRJNA330615	SRP079637	SAMN05420137	SRX1977096	SRR3967698	SRA440070	liv	35
INRAe - Institut Agro, Rennes	PRJNA330615	SRP079637	SAMN05420137	SRX1977096	SRR3969352	SRA440070	liv	36
INRAe - Institut Agro, Rennes	PRJNA330615	SRP079637	SAMN05420137	SRX1979670	SRR3969551	SRA440070	liv	37
INRAe - Institut Agro, Rennes	PRJNA330615	SRP079637	SAMN05420138	SRX1977098	SRR3969906	SRA440070	liv	38
INRAe - Institut Agro, Rennes	PRJNA330615	SRP079637	SAMN05420138	SRX1977098	SRR3970016	SRA440070	liv	39
INRAe - Institut Agro, Rennes	PRJNA330615	SRP079637	SAMN05420138	SRX1977098	SRR3970022	SRA440070	liv	40
INRAe - Institut Agro, Rennes	PRJNA330615	SRP079637	SAMN05420138	SRX1979672	SRR3970024	SRA440070	liv	41
INRAe - Institut Agro, Rennes	PRJNA330615	SRP079637	SAMN05420138	SRX1977098	SRR3952277	SRA440070	liv	42
INRAe - Institut Agro, Rennes	PRJNA330615	SRP079637	SAMN05420139	SRX1977099	SRR3970033	SRA440070	liv	43
INRAe - Institut Agro, Rennes	PRJNA330615	SRP079637	SAMN05420139	SRX1977099	SRR3970032	SRA440070	liv	44
INRAe - Institut Agro, Rennes	PRJNA330615	SRP079637	SAMN05420139	SRX1977099	SRR3952278	SRA440070	liv	45
INRAe - Institut Agro, Rennes	PRJNA330615	SRP079637	SAMN05420139	SRX1977099	SRR3970027	SRA440070	liv	46
INRAe - Institut Agro, Rennes	PRJNA330615	SRP079637	SAMN05420139	SRX1979673	SRR3970035	SRA440070	liv	47
INRAe - Institut Agro, Rennes	PRJNA330615	SRP079637	SAMN05420140	SRX1977100	SRR3970038	SRA440070	liv	48
INRAe - Institut Agro, Rennes	PRJNA330615	SRP079637	SAMN05420145	SRX1977146	SRR3970483	SRA440070	adip	1
INRAe - Institut Agro, Rennes	PRJNA330615	SRP079637	SAMN05420145	SRX1979959	SRR3970548	SRA440070	adip	2
INRAe - Institut Agro, Rennes	PRJNA330615	SRP079637	SAMN05420146	SRX1977149	SRR3970893	SRA440070	adip	2
INRAe - Institut Agro, Rennes	PRJNA330615	SRP079637	SAMN05420146	SRX1979960	SRR3971099	SRA440070	adip	3
INRAe - Institut Agro, Rennes	PRJNA330615	SRP079637	SAMN05420147	SRX1977151	SRR3971170	SRA440070	adip	3
INRAe - Institut Agro, Rennes	PRJNA330615	SRP079637	SAMN05420147	SRX1979963	SRR3971171	SRA440070	adip	4
INRAe - Institut Agro, Rennes	PRJNA330615	SRP079637	SAMN05420148	SRX1977154	SRR3971179	SRA440070	adip	4
INRAe - Institut Agro, Rennes	PRJNA330615	SRP079637	SAMN05420148	SRX1979964	SRR3971180	SRA440070	adip	5
INRAe - Institut Agro, Rennes	PRJNA330615	SRP079637	SAMN05420149	SRX1977156	SRR3971183	SRA440070	adip	5
INRAe - Institut Agro, Rennes	PRJNA330615	SRP079637	SAMN05420149	SRX1979965	SRR3971187	SRA440070	adip	6
INRAe - Institut Agro, Rennes	PRJNA330615	SRP079637	SAMN05420150	SRX1979966	SRR3971192	SRA440070	adip	6
INRAe - Institut Agro, Rennes	PRJNA330615	SRP079637	SAMN05420150	SRX1977159	SRR3971188	SRA440070	adip	7
INRAe - Institut Agro, Rennes	PRJNA330615	SRP079637	SAMN05420151	SRX1977162	SRR3971343	SRA440070	adip	7
INRAe - Institut Agro, Rennes	PRJNA330615	SRP079637	SAMN05420151	SRX1980003	SRR3971440	SRA440070	adip	8
INRAe - Institut Agro, Rennes	PRJNA330615	SRP079637	SAMN05420152	SRX1980004	SRR3971717	SRA440070	adip	8
INRAe - Institut Agro, Rennes	PRJNA330615	SRP079637	SAMN05420152	SRX1977164	SRR3971633	SRA440070	adip	9
INRAe - Institut Agro, Rennes	PRJNA330615	SRP079637	SAMN05420153	SRX1980005	SRR3971771	SRA440070	adip	9
INRAe - Institut Agro, Rennes	PRJNA330615	SRP079637	SAMN05420154	SRX1980006	SRR3971775	SRA440070	adip	10
INRAe - Institut Agro, Rennes	PRJNA330615	SRP079637	SAMN05420155	SRX1980007	SRR3971854	SRA440070	adip	11
INRAe - Institut Agro, Rennes	PRJNA330615	SRP079637	SAMN05420156	SRX1980008	SRR3972129	SRA440070	adip	12
INRAe - Institut Agro, Rennes	PRJNA330615	SRP079637	SAMN05420157	SRX1980009	SRR3972139	SRA440070	adip	13
INRAe - Institut Agro, Rennes	PRJNA330615	SRP079637	SAMN05420158	SRX1980010	SRR3972134	SRA440070	adip	14
INRAe - Institut Agro, Rennes	PRJNA330615	SRP079637	SAMN05420159	SRX1980011	SRR3972142	SRA440070	adip	15
INRAe - Institut Agro, Rennes	PRJNA330615	SRP079637	SAMN05420160	SRX1980065	SRR3972143	SRA440070	adip	16
Clemson University	PRJNA344071	SRP090377	SAMN05818720	SRX2188322	SRR4292808	SRA478295	thro	1
Clemson University	PRJNA344071	SRP090377	SAMN05818717	SRX2188319	SRR4292805	SRA478295	thro	2
Clemson University	PRJNA344071	SRP090377	SAMN05818719	SRX2188321	SRR4292807	SRA478295	thro	3
Clemson University	PRJNA344071	SRP090377	SAMN05818718	SRX2188320	SRR4292806	SRA478295	thro	4
Clemson University	PRJNA344071	SRP090377	SAMN05818721	SRX2188323	SRR4292809	SRA478295	thro	5
Clemson University	PRJNA344071	SRP090377	SAMN05818716	SRX2188318	SRR4292804	SRA478295	thro	6
University of Delaware	PRJNA351261	SRP092257	SAMN05952447	SRX2282053	SRR4478691	SRA487380	pitu	1
University of Delaware	PRJNA351261	SRP092257	SAMN05952449	SRX2282051	SRR4478689	SRA487380	pitu	2
University of Delaware	PRJNA351261	SRP092257	SAMN05952450	SRX2282050	SRR4478688	SRA487380	pitu	3
University of Delaware	PRJNA351261	SRP092257	SAMN05952452	SRX2282048	SRR4478686	SRA487380	pitu	4
University of Delaware	PRJNA351261	SRP092257	SAMN05952453	SRX2282047	SRR4478685	SRA487380	pitu	5
University of Delaware	PRJNA351261	SRP092257	SAMN05952454	SRX2282046	SRR4478684	SRA487380	pitu	6
University of Delaware	PRJNA351261	SRP092257	SAMN05952455	SRX2282045	SRR4478683	SRA487380	pitu	7
University of Delaware	PRJNA351261	SRP092257	SAMN05952469	SRX2282025	SRR4478663	SRA487380	pitu	8
University of Delaware	PRJNA351261	SRP092257	SAMN05952470	SRX2282026	SRR4478664	SRA487380	pitu	9
University of Delaware	PRJNA351261	SRP092257	SAMN05952472	SRX2282027	SRR4478665	SRA487380	pitu	10
University of Delaware	PRJNA351261	SRP092257	SAMN05952473	SRX2282104	SRR4478742	SRA487380	pitu	11
University of Delaware	PRJNA351261	SRP092257	SAMN05952474	SRX2282103	SRR4478741	SRA487380	pitu	12
University of Delaware	PRJNA351261	SRP092257	SAMN05952475	SRX2282102	SRR4478740	SRA487380	pitu	13
University of Delaware	PRJNA351261	SRP092257	SAMN05952479	SRX2282098	SRR4478736	SRA487380	pitu	14
University of Delaware	PRJNA351261	SRP092257	SAMN05952480	SRX2282097	SRR4478735	SRA487380	pitu	15
University of Delaware	PRJNA351261	SRP092257	SAMN05952481	SRX2282096	SRR4478734	SRA487380	pitu	16
University of Delaware	PRJNA351261	SRP092257	SAMN05952482	SRX2282095	SRR4478733	SRA487380	pitu	17
University of Delaware	PRJNA351261	SRP092257	SAMN05952483	SRX2282094	SRR4478732	SRA487380	pitu	18
University of Delaware	PRJNA351261	SRP092257	SAMN05952484	SRX2282093	SRR4478731	SRA487380	pitu	19
University of Delaware	PRJNA351261	SRP092257	SAMN05952485	SRX2282092	SRR4478730	SRA487380	pitu	20
University of Delaware	PRJNA351261	SRP092257	SAMN05952486	SRX2282091	SRR4478729	SRA487380	pitu	21
University of Delaware	PRJNA351261	SRP092257	SAMN05952487	SRX2282090	SRR4478728	SRA487380	pitu	22
University of Delaware	PRJNA351261	SRP092257	SAMN05952498	SRX2282017	SRR4478655	SRA487380	pitu	23
University of Delaware	PRJNA351261	SRP092257	SAMN05952499	SRX2282016	SRR4478654	SRA487380	pitu	24
University of Delaware	PRJNA351261	SRP092257	SAMN05952500	SRX2282015	SRR4478653	SRA487380	pitu	25
University of Delaware	PRJNA351261	SRP092257	SAMN05952504	SRX2282011	SRR4478649	SRA487380	pitu	26
University of Delaware	PRJNA351261	SRP092257	SAMN05952510	SRX2282089	SRR4478727	SRA487380	pitu	27
University of Delaware	PRJNA351261	SRP092257	SAMN05952511	SRX2282088	SRR4478726	SRA487380	pitu	28
University of Delaware	PRJNA351261	SRP092257	SAMN05952512	SRX2282087	SRR4478725	SRA487380	pitu	29
University of Delaware	PRJNA351261	SRP092257	SAMN05952513	SRX2282086	SRR4478724	SRA487380	pitu	30
University of Delaware	PRJNA351261	SRP092257	SAMN05952519	SRX2282080	SRR4478718	SRA487380	pitu	31
University of Delaware	PRJNA351261	SRP092257	SAMN05952520	SRX2282079	SRR4478717	SRA487380	pitu	32
University of Delaware	PRJNA351261	SRP092257	SAMN05952521	SRX2282078	SRR4478716	SRA487380	pitu	33
University of Delaware	PRJNA351261	SRP092257	SAMN05952522	SRX2282077	SRR4478715	SRA487380	pitu	34
University of Delaware	PRJNA351261	SRP092257	SAMN05952524	SRX2282075	SRR4478713	SRA487380	pitu	35
University of Delaware	PRJNA351261	SRP092257	SAMN05952525	SRX2282074	SRR4478712	SRA487380	pitu	36
University of Delaware	PRJNA351261	SRP092257	SAMN05952526	SRX2282073	SRR4478711	SRA487380	pitu	37
University of Delaware	PRJNA351261	SRP092257	SAMN05952527	SRX2282072	SRR4478710	SRA487380	pitu	38
University of Delaware	PRJNA351261	SRP092257	SAMN05952533	SRX2282066	SRR4478704	SRA487380	pitu	39
University of Delaware	PRJNA351261	SRP092257	SAMN05952541	SRX2282058	SRR4478696	SRA487380	pitu	40
China Agricultural University	PRJNA357330	SRP095297	SAMN06140854	SRX2434692	SRR5119410	SRA505164	thyr	1
China Agricultural University	PRJNA357330	SRP095297	SAMN06140852	SRX2434693	SRR5119411	SRA505164	thyr	2
China Agricultural University	PRJNA357330	SRP095297	SAMN06140855	SRX2434695	SRR5119413	SRA505164	thyr	3
China Agricultural University	PRJNA357330	SRP095297	SAMN06140853	SRX2434694	SRR5119412	SRA505164	thyr	4
South China Agricultural University	PRJNA400490	SRP116343	SAMN07568767	SRX3141725	SRR5985786	SRA603388	bmdm	1
South China Agricultural University	PRJNA400490	SRP116343	SAMN07568763	SRX3141729	SRR5985790	SRA603388	bmdm	2
South China Agricultural University	PRJNA400490	SRP116343	SAMN07568772	SRX3141730	SRR5985791	SRA603388	bmdm	3
South China Agricultural University	PRJNA400490	SRP116343	SAMN07568771	SRX3141731	SRR5985792	SRA603388	bmdm	4
South China Agricultural University	PRJNA400490	SRP116343	SAMN07568766	SRX3141726	SRR5985787	SRA603388	bmdm	5
South China Agricultural University	PRJNA400490	SRP116343	SAMN07568765	SRX3141727	SRR5985788	SRA603388	bmdm	6
South China Agricultural University	PRJNA400490	SRP116343	SAMN07568764	SRX3141728	SRR5985789	SRA603388	bmdm	7
South China Agricultural University	PRJNA400490	SRP116343	SAMN07568770	SRX3141732	SRR5985793	SRA603388	bmdm	8
MGC, NICHD, National Institute of Health	PRJNA412546	SRP119096	SAMN07717308	SRX3229486	SRR6116749	SRA615565	pine	1
MGC, NICHD, National Institute of Health	PRJNA412546	SRP119096	SAMN07717307	SRX3229487	SRR6116750	SRA615565	pine	2
MGC, NICHD, National Institute of Health	PRJNA412546	SRP119096	SAMN07717302	SRX3229488	SRR6116751	SRA615565	pine	3
MGC, NICHD, National Institute of Health	PRJNA412546	SRP119096	SAMN07717301	SRX3229489	SRR6116752	SRA615565	pine	4
MGC, NICHD, National Institute of Health	PRJNA412546	SRP119096	SAMN07717306	SRX3229490	SRR6116753	SRA615565	pine	5
MGC, NICHD, National Institute of Health	PRJNA412546	SRP119096	SAMN07717305	SRX3229491	SRR6116754	SRA615565	pine	6
MGC, NICHD, National Institute of Health	PRJNA412546	SRP119096	SAMN07717296	SRX3229498	SRR6116761	SRA615565	pine	7
MGC, NICHD, National Institute of Health	PRJNA412546	SRP119096	SAMN07717295	SRX3229499	SRR6116762	SRA615565	pine	8
MGC, NICHD, National Institute of Health	PRJNA412546	SRP119096	SAMN07717294	SRX3229500	SRR6116763	SRA615565	pine	9
MGC, NICHD, National Institute of Health	PRJNA412546	SRP119096	SAMN07717293	SRX3229501	SRR6116764	SRA615565	pine	10
MGC, NICHD, National Institute of Health	PRJNA412546	SRP119096	SAMN07717292	SRX3229502	SRR6116765	SRA615565	pine	11
MGC, NICHD, National Institute of Health	PRJNA412546	SRP119096	SAMN07717291	SRX3229503	SRR6116766	SRA615565	pine	12
MGC, NICHD, National Institute of Health	PRJNA412546	SRP119096	SAMN07717279	SRX3229510	SRR6116773	SRA615565	pine	13
MGC, NICHD, National Institute of Health	PRJNA412546	SRP119096	SAMN07717278	SRX3229511	SRR6116774	SRA615565	pine	14
MGC, NICHD, National Institute of Health	PRJNA412546	SRP119096	SAMN07717277	SRX3229512	SRR6116775	SRA615565	pine	15
MGC, NICHD, National Institute of Health	PRJNA412546	SRP119096	SAMN07717276	SRX3229513	SRR6116776	SRA615565	pine	16
MGC, NICHD, National Institute of Health	PRJNA412546	SRP119096	SAMN07717275	SRX3229514	SRR6116777	SRA615565	pine	17
MGC, NICHD, National Institute of Health	PRJNA412546	SRP119096	SAMN07717318	SRX3229515	SRR6116778	SRA615565	pine	18
MGC, NICHD, National Institute of Health	PRJNA412546	SRP119096	SAMN07717304	SRX3229492	SRR6116755	SRA615565	rtin	1
MGC, NICHD, National Institute of Health	PRJNA412546	SRP119096	SAMN07717303	SRX3229493	SRR6116756	SRA615565	rtin	2
MGC, NICHD, National Institute of Health	PRJNA412546	SRP119096	SAMN07717300	SRX3229494	SRR6116757	SRA615565	rtin	3
MGC, NICHD, National Institute of Health	PRJNA412546	SRP119096	SAMN07717299	SRX3229495	SRR6116758	SRA615565	rtin	4
MGC, NICHD, National Institute of Health	PRJNA412546	SRP119096	SAMN07717298	SRX3229496	SRR6116759	SRA615565	rtin	5
MGC, NICHD, National Institute of Health	PRJNA412546	SRP119096	SAMN07717297	SRX3229497	SRR6116760	SRA615565	rtin	6
MGC, NICHD, National Institute of Health	PRJNA412546	SRP119096	SAMN07717290	SRX3229504	SRR6116767	SRA615565	rtin	7
MGC, NICHD, National Institute of Health	PRJNA412546	SRP119096	SAMN07717289	SRX3229505	SRR6116768	SRA615565	rtin	8
MGC, NICHD, National Institute of Health	PRJNA412546	SRP119096	SAMN07717288	SRX3229506	SRR6116769	SRA615565	rtin	9
MGC, NICHD, National Institute of Health	PRJNA412546	SRP119096	SAMN07717309	SRX3229507	SRR6116770	SRA615565	rtin	10
MGC, NICHD, National Institute of Health	PRJNA412546	SRP119096	SAMN07717317	SRX3229508	SRR6116771	SRA615565	rtin	11
MGC, NICHD, National Institute of Health	PRJNA412546	SRP119096	SAMN07717316	SRX3229509	SRR6116772	SRA615565	rtin	12
MGC, NICHD, National Institute of Health	PRJNA412546	SRP119096	SAMN07717315	SRX3229516	SRR6116779	SRA615565	rtin	13
MGC, NICHD, National Institute of Health	PRJNA412546	SRP119096	SAMN07717314	SRX3229517	SRR6116780	SRA615565	rtin	14
MGC, NICHD, National Institute of Health	PRJNA412546	SRP119096	SAMN07717313	SRX3229518	SRR6116781	SRA615565	rtin	15
MGC, NICHD, National Institute of Health	PRJNA412546	SRP119096	SAMN07717312	SRX3229519	SRR6116782	SRA615565	rtin	16
MGC, NICHD, National Institute of Health	PRJNA412546	SRP119096	SAMN07717311	SRX3229520	SRR6116783	SRA615565	rtin	17
MGC, NICHD, National Institute of Health	PRJNA412546	SRP119096	SAMN07717310	SRX3229521	SRR6116784	SRA615565	rtin	18
Fuzhou university	PRJNA434089	SRP132864	SAMN08536169	SRX3699457	SRR6726369	SRA659476	feat	1
Fuzhou university	PRJNA434089	SRP132864	SAMN08536172	SRX3699454	SRR6726366	SRA659476	feat	2
Fuzhou university	PRJNA434089	SRP132864	SAMN08536171	SRX3699455	SRR6726367	SRA659476	feat	3
Fuzhou university	PRJNA434089	SRP132864	SAMN08536170	SRX3699456	SRR6726368	SRA659476	feat	4
Fuzhou university	PRJNA434089	SRP132864	SAMN08536173	SRX3699453	SRR6726365	SRA659476	feat	5
Fuzhou university	PRJNA434089	SRP132864	SAMN08536168	SRX3699458	SRR6726370	SRA659476	feat	6
Institute of veterinary medicine, jiangsu academy of agricultural sciences	PRJNA481329	SRP153914	SAMN09665687	SRX4394531	SRR7525986	SRA740456	denC	1
Institute of veterinary medicine, jiangsu academy of agricultural sciences	PRJNA481329	SRP153914	SAMN09665685	SRX4394533	SRR7525988	SRA740456	denC	2
Institute of veterinary medicine, jiangsu academy of agricultural sciences	PRJNA481329	SRP153914	SAMN09665684	SRX4394534	SRR7525989	SRA740456	denC	3
Institute of veterinary medicine, jiangsu academy of agricultural sciences	PRJNA481329	SRP153914	SAMN09665683	SRX4394535	SRR7525990	SRA740456	denC	4
Institute of veterinary medicine, jiangsu academy of agricultural sciences	PRJNA481329	SRP153914	SAMN09665686	SRX4394532	SRR7525987	SRA740456	denC	5
Institute of veterinary medicine, jiangsu academy of agricultural sciences	PRJNA481329	SRP153914	SAMN09665682	SRX4394536	SRR7525991	SRA740456	denC	6
University of California Davis	PRJNA484002	SRP156044	SAMN09755424	SRX4498134	SRR7634405	SRA750008	hard	1
University of California Davis	PRJNA484002	SRP156044	SAMN09755422	SRX4498135	SRR7634406	SRA750008	hard	2
University of California Davis	PRJNA484002	SRP156044	SAMN09755421	SRX4498136	SRR7634407	SRA750008	hard	3
University of California Davis	PRJNA484002	SRP156044	SAMN09755420	SRX4498137	SRR7634408	SRA750008	hard	4
University of California Davis	PRJNA484002	SRP156044	SAMN09755418	SRX4498138	SRR7634409	SRA750008	hard	5
University of California Davis	PRJNA484002	SRP156044	SAMN09755466	SRX4498147	SRR7634418	SRA750008	hard	6
University of California Davis	PRJNA484002	SRP156044	SAMN09755465	SRX4498148	SRR7634419	SRA750008	hard	7
University of California Davis	PRJNA484002	SRP156044	SAMN09755463	SRX4498149	SRR7634420	SRA750008	hard	8
University of California Davis	PRJNA484002	SRP156044	SAMN09755416	SRX4498150	SRR7634421	SRA750008	hard	9
University of California Davis	PRJNA484002	SRP156044	SAMN09755461	SRX4498151	SRR7634422	SRA750008	hard	10
University of California Davis	PRJNA484002	SRP156044	SAMN09755438	SRX4498171	SRR7634442	SRA750008	hard	11
University of California Davis	PRJNA484002	SRP156044	SAMN09755435	SRX4498173	SRR7634444	SRA750008	hard	12
University of California Davis	PRJNA484002	SRP156044	SAMN09755430	SRX4498129	SRR7634400	SRA750008	hard	13
University of California Davis	PRJNA484002	SRP156044	SAMN09755455	SRX4498157	SRR7634428	SRA750008	hard	14
University of California Davis	PRJNA484002	SRP156044	SAMN09755453	SRX4498159	SRR7634430	SRA750008	hard	15
University of California Davis	PRJNA484002	SRP156044	SAMN09755451	SRX4498161	SRR7634432	SRA750008	hard	16
University of California Davis	PRJNA484002	SRP156044	SAMN09755447	SRX4498164	SRR7634435	SRA750008	hard	17
University of California Davis	PRJNA484002	SRP156044	SAMN09755444	SRX4498166	SRR7634437	SRA750008	hard	18
University of California Davis	PRJNA484002	SRP156044	SAMN09755443	SRX4498167	SRR7634438	SRA750008	hard	19
University of California Davis	PRJNA484002	SRP156044	SAMN09755433	SRX4498175	SRR7634446	SRA750008	hard	20
University of California Davis	PRJNA484002	SRP156044	SAMN09755472	SRX4498143	SRR7634414	SRA750008	hard	21
University of California Davis	PRJNA484002	SRP156044	SAMN09755468	SRX4498146	SRR7634417	SRA750008	hard	22
University of California Davis	PRJNA484002	SRP156044	SAMN09755458	SRX4498154	SRR7634425	SRA750008	hard	23
University of California Davis	PRJNA484002	SRP156044	SAMN09755440	SRX4498169	SRR7634440	SRA750008	hard	24
University of California Davis	PRJNA484002	SRP156044	SAMN09755434	SRX4498174	SRR7634445	SRA750008	hard	25
University of California Davis	PRJNA484002	SRP156044	SAMN09755431	SRX4498128	SRR7634399	SRA750008	hard	26
University of California Davis	PRJNA484002	SRP156044	SAMN09755429	SRX4498130	SRR7634401	SRA750008	hard	27
University of California Davis	PRJNA484002	SRP156044	SAMN09755426	SRX4498132	SRR7634403	SRA750008	hard	28
University of California Davis	PRJNA484002	SRP156044	SAMN09755425	SRX4498133	SRR7634404	SRA750008	hard	29
University of California Davis	PRJNA484002	SRP156044	SAMN09755459	SRX4498153	SRR7634424	SRA750008	hard	30
University of California Davis	PRJNA484002	SRP156044	SAMN09755457	SRX4498155	SRR7634426	SRA750008	hard	31
University of California Davis	PRJNA484002	SRP156044	SAMN09755456	SRX4498156	SRR7634427	SRA750008	hard	32
University of California Davis	PRJNA484002	SRP156044	SAMN09755449	SRX4498163	SRR7634434	SRA750008	hard	33
University of California Davis	PRJNA484002	SRP156044	SAMN09755445	SRX4498165	SRR7634436	SRA750008	hard	34
University of California Davis	PRJNA484002	SRP156044	SAMN09755436	SRX4498172	SRR7634443	SRA750008	hard	35
University of California Davis	PRJNA484002	SRP156044	SAMN09755417	SRX4498139	SRR7634410	SRA750008	hard	36
University of California Davis	PRJNA484002	SRP156044	SAMN09755473	SRX4498142	SRR7634413	SRA750008	hard	37
University of California Davis	PRJNA484002	SRP156044	SAMN09755460	SRX4498152	SRR7634423	SRA750008	hard	38
University of California Davis	PRJNA484002	SRP156044	SAMN09755454	SRX4498158	SRR7634429	SRA750008	hard	39
University of California Davis	PRJNA484002	SRP156044	SAMN09755450	SRX4498162	SRR7634433	SRA750008	hard	40
University of California Davis	PRJNA484002	SRP156044	SAMN09755439	SRX4498170	SRR7634441	SRA750008	hard	41
University of California Davis	PRJNA484002	SRP156044	SAMN09755427	SRX4498131	SRR7634402	SRA750008	hard	42
University of California Davis	PRJNA484002	SRP156044	SAMN09755474	SRX4498141	SRR7634412	SRA750008	hard	43
University of California Davis	PRJNA484002	SRP156044	SAMN09755476	SRX4498140	SRR7634411	SRA750008	hard	44
University of California Davis	PRJNA484002	SRP156044	SAMN09755470	SRX4498144	SRR7634415	SRA750008	hard	45
University of California Davis	PRJNA484002	SRP156044	SAMN09755469	SRX4498145	SRR7634416	SRA750008	hard	46
University of California Davis	PRJNA484002	SRP156044	SAMN09755452	SRX4498160	SRR7634431	SRA750008	hard	47
University of California Davis	PRJNA484002	SRP156044	SAMN09755441	SRX4498168	SRR7634439	SRA750008	hard	48
University of Maryland	PRJNA488865	SRP159550	SAMN09943975	SRX4638768	SRR7783679	SRA765735	lymT	1
University of Maryland	PRJNA488865	SRP159550	SAMN09943972	SRX4638767	SRR7783680	SRA765735	lymT	2
University of Maryland	PRJNA488865	SRP159550	SAMN09943970	SRX4638765	SRR7783682	SRA765735	lymT	3
University of Maryland	PRJNA488865	SRP159550	SAMN09943976	SRX4638771	SRR7783676	SRA765735	lymT	4
University of Maryland	PRJNA488865	SRP159550	SAMN09943977	SRX4638770	SRR7783677	SRA765735	lymT	5
University of Maryland	PRJNA488865	SRP159550	SAMN09943974	SRX4638769	SRR7783678	SRA765735	lymT	6
University of Maryland	PRJNA488865	SRP159550	SAMN09943971	SRX4638764	SRR7783683	SRA765735	lymT	7
University of Maryland	PRJNA488865	SRP159550	SAMN09943973	SRX4638766	SRR7783681	SRA765735	lymT	8
China Agricultural University	PRJNA492958	SRP162788	SAMN10119040	SRX4747485	SRR7912323	SRA786025	isth	1
China Agricultural University	PRJNA492958	SRP162788	SAMN10119040	SRX4747481	SRR7912327	SRA786025	isth	2
China Agricultural University	PRJNA492958	SRP162788	SAMN10119040	SRX4747484	SRR7912324	SRA786025	isth	3
China Agricultural University	PRJNA492958	SRP162788	SAMN10119040	SRX4747482	SRR7912326	SRA786025	isth	4
China Agricultural University	PRJNA492958	SRP162788	SAMN10119040	SRX4747487	SRR7912321	SRA786025	isth	5
China Agricultural University	PRJNA492958	SRP162788	SAMN10119040	SRX4747483	SRR7912325	SRA786025	isth	6
China Agricultural University	PRJNA492958	SRP162788	SAMN10119040	SRX4747480	SRR7912328	SRA786025	isth	7
China Agricultural University	PRJNA492958	SRP162788	SAMN10119040	SRX4747470	SRR7912338	SRA786025	magn	1
China Agricultural University	PRJNA492958	SRP162788	SAMN10119040	SRX4747473	SRR7912335	SRA786025	magn	2
China Agricultural University	PRJNA492958	SRP162788	SAMN10119040	SRX4747472	SRR7912336	SRA786025	magn	3
China Agricultural University	PRJNA492958	SRP162788	SAMN10119040	SRX4747469	SRR7912339	SRA786025	magn	4
China Agricultural University	PRJNA492958	SRP162788	SAMN10119040	SRX4747468	SRR7912340	SRA786025	magn	5
China Agricultural University	PRJNA492958	SRP162788	SAMN10119040	SRX4747474	SRR7912334	SRA786025	magn	6
China Agricultural University	PRJNA492958	SRP162788	SAMN10119040	SRX4747471	SRR7912337	SRA786025	magn	7
China Agricultural University	PRJNA492958	SRP162788	SAMN10119040	SRX4747505	SRR7912303	SRA786025	magn	8
China Agricultural University	PRJNA492958	SRP162788	SAMN10119040	SRX4747491	SRR7912317	SRA786025	magn	9
China Agricultural University	PRJNA492958	SRP162788	SAMN10119040	SRX4747490	SRR7912318	SRA786025	magn	10
China Agricultural University	PRJNA492958	SRP162788	SAMN10119040	SRX4747467	SRR7912341	SRA786025	magn	11
China Agricultural University	PRJNA492958	SRP162788	SAMN10119040	SRX4747466	SRR7912342	SRA786025	magn	12
China Agricultural University	PRJNA492958	SRP162788	SAMN10119040	SRX4747504	SRR7912304	SRA786025	magn	13
China Agricultural University	PRJNA492958	SRP162788	SAMN10119040	SRX4747502	SRR7912306	SRA786025	magn	14
China Agricultural University	PRJNA492958	SRP162788	SAMN10119040	SRX4747501	SRR7912307	SRA786025	ovry	1
China Agricultural University	PRJNA492958	SRP162788	SAMN10119040	SRX4747500	SRR7912308	SRA786025	ovry	2
China Agricultural University	PRJNA492958	SRP162788	SAMN10119040	SRX4747499	SRR7912309	SRA786025	ovry	3
China Agricultural University	PRJNA492958	SRP162788	SAMN10119040	SRX4747498	SRR7912310	SRA786025	ovry	4
China Agricultural University	PRJNA492958	SRP162788	SAMN10119040	SRX4747489	SRR7912319	SRA786025	ovry	5
China Agricultural University	PRJNA492958	SRP162788	SAMN10119040	SRX4747488	SRR7912320	SRA786025	ovry	6
China Agricultural University	PRJNA492958	SRP162788	SAMN10119040	SRX4747503	SRR7912305	SRA786025	ovry	7
China Agricultural University	PRJNA492958	SRP162788	SAMN10119040	SRX4747507	SRR7912301	SRA786025	uter	1
China Agricultural University	PRJNA492958	SRP162788	SAMN10119040	SRX4747506	SRR7912302	SRA786025	uter	2
China Agricultural University	PRJNA492958	SRP162788	SAMN10119040	SRX4747497	SRR7912311	SRA786025	uter	3
China Agricultural University	PRJNA492958	SRP162788	SAMN10119040	SRX4747496	SRR7912312	SRA786025	uter	4
China Agricultural University	PRJNA492958	SRP162788	SAMN10119040	SRX4747495	SRR7912313	SRA786025	uter	5
China Agricultural University	PRJNA492958	SRP162788	SAMN10119040	SRX4747494	SRR7912314	SRA786025	uter	6
China Agricultural University	PRJNA492958	SRP162788	SAMN10119040	SRX4747493	SRR7912315	SRA786025	uter	7
China Agricultural University	PRJNA492958	SRP162788	SAMN10119040	SRX4747492	SRR7912316	SRA786025	uter	8
China Agricultural University	PRJNA492958	SRP162788	SAMN10119040	SRX4747486	SRR7912322	SRA786025	uter	9
China Agricultural University	PRJNA492958	SRP162788	SAMN10119040	SRX4747479	SRR7912329	SRA786025	uter	10
China Agricultural University	PRJNA492958	SRP162788	SAMN10119040	SRX4747478	SRR7912330	SRA786025	uter	11
China Agricultural University	PRJNA492958	SRP162788	SAMN10119040	SRX4747476	SRR7912332	SRA786025	uter	12
China Agricultural University	PRJNA492958	SRP162788	SAMN10119040	SRX4747475	SRR7912333	SRA786025	uter	13
University of Southern California	PRJNA494645	SRP163400	SAMN10175304	SRX4796945	SRR7963306	SRA788845	feat	1
University of Southern California	PRJNA494645	SRP163400	SAMN10175305	SRX4796944	SRR7963305	SRA788845	feat	2
University of Southern California	PRJNA494645	SRP163400	SAMN10175300	SRX4796949	SRR7963310	SRA788845	feat	3
University of Southern California	PRJNA494645	SRP163400	SAMN10175299	SRX4796950	SRR7963311	SRA788845	feat	4
University of Southern California	PRJNA494645	SRP163400	SAMN10175303	SRX4796946	SRR7963307	SRA788845	feat	5
University of Southern California	PRJNA494645	SRP163400	SAMN10175307	SRX4796955	SRR7963316	SRA788845	feat	6
University of Southern California	PRJNA494645	SRP163400	SAMN10175316	SRX4796959	SRR7963320	SRA788845	feat	7
University of Southern California	PRJNA494645	SRP163400	SAMN10175302	SRX4796947	SRR7963308	SRA788845	feat	8
University of Southern California	PRJNA494645	SRP163400	SAMN10175297	SRX4796952	SRR7963313	SRA788845	feat	9
University of Southern California	PRJNA494645	SRP163400	SAMN10175295	SRX4796954	SRR7963315	SRA788845	feat	10
University of Southern California	PRJNA494645	SRP163400	SAMN10175315	SRX4796960	SRR7963321	SRA788845	feat	11
University of Southern California	PRJNA494645	SRP163400	SAMN10175313	SRX4796962	SRR7963323	SRA788845	feat	12
University of Southern California	PRJNA494645	SRP163400	SAMN10175312	SRX4796963	SRR7963324	SRA788845	feat	13
University of Southern California	PRJNA494645	SRP163400	SAMN10175308	SRX4796967	SRR7963328	SRA788845	feat	14
University of Southern California	PRJNA494645	SRP163400	SAMN10175311	SRX4796964	SRR7963325	SRA788845	feat	15
University of Southern California	PRJNA494645	SRP163400	SAMN10175301	SRX4796948	SRR7963309	SRA788845	feat	16
University of Southern California	PRJNA494645	SRP163400	SAMN10175298	SRX4796951	SRR7963312	SRA788845	feat	17
University of Southern California	PRJNA494645	SRP163400	SAMN10175296	SRX4796953	SRR7963314	SRA788845	feat	18
University of Southern California	PRJNA494645	SRP163400	SAMN10175319	SRX4796956	SRR7963317	SRA788845	feat	19
University of Southern California	PRJNA494645	SRP163400	SAMN10175318	SRX4796957	SRR7963318	SRA788845	feat	20
University of Southern California	PRJNA494645	SRP163400	SAMN10175317	SRX4796958	SRR7963319	SRA788845	feat	21
University of Southern California	PRJNA494645	SRP163400	SAMN10175314	SRX4796961	SRR7963322	SRA788845	feat	22
University of Southern California	PRJNA494645	SRP163400	SAMN10175310	SRX4796965	SRR7963326	SRA788845	feat	23
University of Southern California	PRJNA494645	SRP163400	SAMN10175309	SRX4796966	SRR7963327	SRA788845	feat	24
Anand Agricultural University	PRJNA503784	SRP171560	SAMN10439998	SRX5082587	SRR8265550	SRA816962	cecm	1
Anand Agricultural University	PRJNA503784	SRP171560	SAMN10439995	SRX5082513	SRR8265624	SRA816962	cecm	2
Anand Agricultural University	PRJNA503784	SRP171560	SAMN10439992	SRX5082512	SRR8265625	SRA816962	cecm	3
Anand Agricultural University	PRJNA503784	SRP171560	SAMN10439991	SRX5082509	SRR8265628	SRA816962	cecm	4
Anand Agricultural University	PRJNA503784	SRP171560	SAMN10440000	SRX5082589	SRR8265548	SRA816962	cecm	5
Anand Agricultural University	PRJNA503784	SRP171560	SAMN10439990	SRX5082510	SRR8265627	SRA816962	cecm	6
Anand Agricultural University	PRJNA503784	SRP171560	SAMN10439988	SRX5082508	SRR8265629	SRA816962	cecm	7
Anand Agricultural University	PRJNA503784	SRP171560	SAMN10439989	SRX5082507	SRR8265630	SRA816962	cecm	8
Anand Agricultural University	PRJNA503784	SRP171560	SAMN10439999	SRX5082588	SRR8265549	SRA816962	cecm	9
Anand Agricultural University	PRJNA503784	SRP171560	SAMN10439987	SRX5082546	SRR8265591	SRA816962	cecm	10
Anand Agricultural University	PRJNA503784	SRP171560	SAMN10439996	SRX5082516	SRR8265621	SRA816962	cecm	11
Anand Agricultural University	PRJNA503784	SRP171560	SAMN10439997	SRX5082515	SRR8265622	SRA816962	cecm	12
Anand Agricultural University	PRJNA503784	SRP171560	SAMN10439994	SRX5082514	SRR8265623	SRA816962	cecm	13
Anand Agricultural University	PRJNA503784	SRP171560	SAMN10439993	SRX5082511	SRR8265626	SRA816962	cecm	14
Anand Agricultural University	PRJNA503784	SRP171560	SAMN10439952	SRX5082578	SRR8265559	SRA816962	duod	1
Anand Agricultural University	PRJNA503784	SRP171560	SAMN10439956	SRX5082576	SRR8265561	SRA816962	duod	2
Anand Agricultural University	PRJNA503784	SRP171560	SAMN10439961	SRX5082504	SRR8265633	SRA816962	duod	3
Anand Agricultural University	PRJNA503784	SRP171560	SAMN10439958	SRX5082501	SRR8265636	SRA816962	duod	4
Anand Agricultural University	PRJNA503784	SRP171560	SAMN10439965	SRX5082500	SRR8265637	SRA816962	duod	5
Anand Agricultural University	PRJNA503784	SRP171560	SAMN10439964	SRX5082499	SRR8265638	SRA816962	duod	6
Anand Agricultural University	PRJNA503784	SRP171560	SAMN10439963	SRX5082498	SRR8265639	SRA816962	duod	7
Anand Agricultural University	PRJNA503784	SRP171560	SAMN10439955	SRX5082579	SRR8265558	SRA816962	duod	8
Anand Agricultural University	PRJNA503784	SRP171560	SAMN10439953	SRX5082577	SRR8265560	SRA816962	duod	9
Anand Agricultural University	PRJNA503784	SRP171560	SAMN10439959	SRX5082502	SRR8265635	SRA816962	duod	10
Anand Agricultural University	PRJNA503784	SRP171560	SAMN10439962	SRX5082497	SRR8265640	SRA816962	duod	11
Anand Agricultural University	PRJNA503784	SRP171560	SAMN10439954	SRX5082580	SRR8265557	SRA816962	duod	12
Anand Agricultural University	PRJNA503784	SRP171560	SAMN10439957	SRX5082575	SRR8265562	SRA816962	duod	13
Anand Agricultural University	PRJNA503784	SRP171560	SAMN10439960	SRX5082503	SRR8265634	SRA816962	duod	14
Anand Agricultural University	PRJNA503784	SRP171560	SAMN10439986	SRX5082545	SRR8265592	SRA816962	ileu	1
Anand Agricultural University	PRJNA503784	SRP171560	SAMN10439983	SRX5082544	SRR8265593	SRA816962	ileu	2
Anand Agricultural University	PRJNA503784	SRP171560	SAMN10439982	SRX5082543	SRR8265594	SRA816962	ileu	3
Anand Agricultural University	PRJNA503784	SRP171560	SAMN10439984	SRX5082541	SRR8265596	SRA816962	ileu	4
Anand Agricultural University	PRJNA503784	SRP171560	SAMN10439974	SRX5082484	SRR8265653	SRA816962	ileu	5
Anand Agricultural University	PRJNA503784	SRP171560	SAMN10439985	SRX5082542	SRR8265595	SRA816962	ileu	6
Anand Agricultural University	PRJNA503784	SRP171560	SAMN10439975	SRX5082483	SRR8265654	SRA816962	ileu	7
Anand Agricultural University	PRJNA503784	SRP171560	SAMN10439976	SRX5082478	SRR8265659	SRA816962	ileu	8
Anand Agricultural University	PRJNA503784	SRP171560	SAMN10439979	SRX5082540	SRR8265597	SRA816962	ileu	9
Anand Agricultural University	PRJNA503784	SRP171560	SAMN10439978	SRX5082539	SRR8265598	SRA816962	ileu	10
Anand Agricultural University	PRJNA503784	SRP171560	SAMN10439981	SRX5082538	SRR8265599	SRA816962	ileu	11
Anand Agricultural University	PRJNA503784	SRP171560	SAMN10439980	SRX5082537	SRR8265600	SRA816962	ileu	12
Anand Agricultural University	PRJNA503784	SRP171560	SAMN10439977	SRX5082477	SRR8265660	SRA816962	ileu	13
Anand Agricultural University	PRJNA503784	SRP171560	SAMN10439969	SRX5082481	SRR8265656	SRA816962	jeju	1
Anand Agricultural University	PRJNA503784	SRP171560	SAMN10439970	SRX5082480	SRR8265657	SRA816962	jeju	2
Anand Agricultural University	PRJNA503784	SRP171560	SAMN10439967	SRX5082506	SRR8265631	SRA816962	jeju	3
Anand Agricultural University	PRJNA503784	SRP171560	SAMN10439966	SRX5082505	SRR8265632	SRA816962	jeju	4
Anand Agricultural University	PRJNA503784	SRP171560	SAMN10439973	SRX5082485	SRR8265652	SRA816962	jeju	5
Anand Agricultural University	PRJNA503784	SRP171560	SAMN10439971	SRX5082479	SRR8265658	SRA816962	jeju	6
Anand Agricultural University	PRJNA503784	SRP171560	SAMN10439972	SRX5082486	SRR8265651	SRA816962	jeju	7
Anand Agricultural University	PRJNA503784	SRP171560	SAMN10439968	SRX5082482	SRR8265655	SRA816962	jeju	8
Anand Agricultural University	PRJNA503784	SRP171560	SAMN10439949	SRX5082581	SRR8265556	SRA816962	livr	1
Anand Agricultural University	PRJNA503784	SRP171560	SAMN10439938	SRX5082524	SRR8265613	SRA816962	livr	2
Anand Agricultural University	PRJNA503784	SRP171560	SAMN10439947	SRX5082517	SRR8265620	SRA816962	livr	3
Anand Agricultural University	PRJNA503784	SRP171560	SAMN10439950	SRX5082584	SRR8265553	SRA816962	livr	4
Anand Agricultural University	PRJNA503784	SRP171560	SAMN10439948	SRX5082582	SRR8265555	SRA816962	livr	5
Anand Agricultural University	PRJNA503784	SRP171560	SAMN10439944	SRX5082522	SRR8265615	SRA816962	livr	6
Anand Agricultural University	PRJNA503784	SRP171560	SAMN10439943	SRX5082519	SRR8265618	SRA816962	livr	7
Anand Agricultural University	PRJNA503784	SRP171560	SAMN10439946	SRX5082518	SRR8265619	SRA816962	livr	8
Anand Agricultural University	PRJNA503784	SRP171560	SAMN10439951	SRX5082583	SRR8265554	SRA816962	livr	9
Anand Agricultural University	PRJNA503784	SRP171560	SAMN10439940	SRX5082526	SRR8265611	SRA816962	livr	10
Anand Agricultural University	PRJNA503784	SRP171560	SAMN10439941	SRX5082525	SRR8265612	SRA816962	livr	11
Anand Agricultural University	PRJNA503784	SRP171560	SAMN10439939	SRX5082523	SRR8265614	SRA816962	livr	12
Anand Agricultural University	PRJNA503784	SRP171560	SAMN10439945	SRX5082521	SRR8265616	SRA816962	livr	13
Institute of Bioscience, Universiti Putra Malaysia	PRJNA510322	SRP173587	SAMN10601917	SRX5139520	SRR8327825	SRA823769	nkil	1
Institute of Bioscience, Universiti Putra Malaysia	PRJNA510322	SRP173587	SAMN10601916	SRX5139521	SRR8327826	SRA823769	nkil	2
Institute of Bioscience, Universiti Putra Malaysia	PRJNA510322	SRP173587	SAMN10601915	SRX5139522	SRR8327827	SRA823769	nkil	3
Institute of Bioscience, Universiti Putra Malaysia	PRJNA510322	SRP173587	SAMN10601891	SRX5139514	SRR8327819	SRA823769	nkil	4
Institute of Bioscience, Universiti Putra Malaysia	PRJNA510322	SRP173587	SAMN10601890	SRX5139515	SRR8327820	SRA823769	nkil	5
Institute of Bioscience, Universiti Putra Malaysia	PRJNA510322	SRP173587	SAMN10601889	SRX5139516	SRR8327821	SRA823769	nkil	6
Institute of Bioscience, Universiti Putra Malaysia	PRJNA510322	SRP173587	SAMN10601888	SRX5139517	SRR8327822	SRA823769	nkil	7
Institute of Bioscience, Universiti Putra Malaysia	PRJNA510322	SRP173587	SAMN10601919	SRX5139518	SRR8327823	SRA823769	nkil	8
Institute of Bioscience, Universiti Putra Malaysia	PRJNA510322	SRP173587	SAMN10601918	SRX5139519	SRR8327824	SRA823769	nkil	9
Chungnam National University	PRJNA542984	SRP200118	SAMN11650244	SRX5951854	SRR9179241	SRA891376	ileu	1
Chungnam National University	PRJNA542984	SRP200118	SAMN11650235	SRX5951876	SRR9179219	SRA891376	ileu	2
Chungnam National University	PRJNA542984	SRP200118	SAMN11650226	SRX5951850	SRR9179245	SRA891376	ileu	3
Chungnam National University	PRJNA542984	SRP200118	SAMN11650216	SRX5951862	SRR9179233	SRA891376	ileu	4
Chungnam National University	PRJNA542984	SRP200118	SAMN11650245	SRX5951853	SRR9179242	SRA891376	ileu	5
Chungnam National University	PRJNA542984	SRP200118	SAMN11650236	SRX5951873	SRR9179222	SRA891376	ileu	6
Chungnam National University	PRJNA542984	SRP200118	SAMN11650227	SRX5951849	SRR9179246	SRA891376	ileu	7
Chungnam National University	PRJNA542984	SRP200118	SAMN11650218	SRX5951868	SRR9179227	SRA891376	ileu	8
Chungnam National University	PRJNA542984	SRP200118	SAMN11650246	SRX5951856	SRR9179239	SRA891376	ileu	9
Chungnam National University	PRJNA542984	SRP200118	SAMN11650237	SRX5951874	SRR9179221	SRA891376	ileu	10
Chungnam National University	PRJNA542984	SRP200118	SAMN11650228	SRX5951848	SRR9179247	SRA891376	ileu	11
Chungnam National University	PRJNA542984	SRP200118	SAMN11650219	SRX5951867	SRR9179228	SRA891376	ileu	12
Chungnam National University	PRJNA542984	SRP200118	SAMN11650247	SRX5951855	SRR9179240	SRA891376	livr	1
Chungnam National University	PRJNA542984	SRP200118	SAMN11650238	SRX5951879	SRR9179216	SRA891376	livr	2
Chungnam National University	PRJNA542984	SRP200118	SAMN11650229	SRX5951847	SRR9179248	SRA891376	livr	3
Chungnam National University	PRJNA542984	SRP200118	SAMN11650220	SRX5951866	SRR9179229	SRA891376	livr	4
Chungnam National University	PRJNA542984	SRP200118	SAMN11650248	SRX5951858	SRR9179237	SRA891376	livr	5
Chungnam National University	PRJNA542984	SRP200118	SAMN11650239	SRX5951880	SRR9179215	SRA891376	livr	6
Chungnam National University	PRJNA542984	SRP200118	SAMN11650230	SRX5951846	SRR9179249	SRA891376	livr	7
Chungnam National University	PRJNA542984	SRP200118	SAMN11650221	SRX5951865	SRR9179230	SRA891376	livr	8
Chungnam National University	PRJNA542984	SRP200118	SAMN11650249	SRX5951857	SRR9179238	SRA891376	livr	9
Chungnam National University	PRJNA542984	SRP200118	SAMN11650240	SRX5951877	SRR9179218	SRA891376	livr	10
Chungnam National University	PRJNA542984	SRP200118	SAMN11650231	SRX5951845	SRR9179250	SRA891376	livr	11
Chungnam National University	PRJNA542984	SRP200118	SAMN11650222	SRX5951870	SRR9179225	SRA891376	livr	12
Chungnam National University	PRJNA542984	SRP200118	SAMN11650241	SRX5951878	SRR9179217	SRA891376	blod	1
Chungnam National University	PRJNA542984	SRP200118	SAMN11650232	SRX5951860	SRR9179235	SRA891376	blod	2
Chungnam National University	PRJNA542984	SRP200118	SAMN11650223	SRX5951869	SRR9179226	SRA891376	blod	3
Chungnam National University	PRJNA542984	SRP200118	SAMN11650213	SRX5951864	SRR9179231	SRA891376	blod	4
Chungnam National University	PRJNA542984	SRP200118	SAMN11650242	SRX5951871	SRR9179224	SRA891376	blod	5
Chungnam National University	PRJNA542984	SRP200118	SAMN11650233	SRX5951859	SRR9179236	SRA891376	blod	6
Chungnam National University	PRJNA542984	SRP200118	SAMN11650224	SRX5951852	SRR9179243	SRA891376	blod	7
Chungnam National University	PRJNA542984	SRP200118	SAMN11650214	SRX5951863	SRR9179232	SRA891376	blod	8
Chungnam National University	PRJNA542984	SRP200118	SAMN11650243	SRX5951872	SRR9179223	SRA891376	blod	9
Chungnam National University	PRJNA542984	SRP200118	SAMN11650234	SRX5951875	SRR9179220	SRA891376	blod	10
Chungnam National University	PRJNA542984	SRP200118	SAMN11650225	SRX5951851	SRR9179244	SRA891376	blod	11
Chungnam National University	PRJNA542984	SRP200118	SAMN11650217	SRX5951861	SRR9179234	SRA891376	blod	12
College of Veterinary Medicine, Mississippi State University	PRJNA544302	SRP199229	SAMN11832002	SRX5884044	SRR9109596	SRA889630	lymB	1
College of Veterinary Medicine, Mississippi State University	PRJNA544302	SRP199229	SAMN11832001	SRX5884045	SRR9109597	SRA889630	lymB	2
College of Veterinary Medicine, Mississippi State University	PRJNA544302	SRP199229	SAMN11831998	SRX5884042	SRR9109601	SRA889630	lymB	3
College of Veterinary Medicine, Mississippi State University	PRJNA544302	SRP199229	SAMN11831997	SRX5884043	SRR9109602	SRA889630	lymB	4
College of Veterinary Medicine, Mississippi State University	PRJNA544302	SRP199229	SAMN11832000	SRX5884040	SRR9109599	SRA889630	lymB	5
College of Veterinary Medicine, Mississippi State University	PRJNA544302	SRP199229	SAMN11831999	SRX5884041	SRR9137587	SRA889630	lymB	6
College of Veterinary Medicine, Mississippi State University	PRJNA551402	SRP212169	SAMN12147528	SRX6370062	SRR9606511	SRA914464	brai	1
College of Veterinary Medicine, Mississippi State University	PRJNA551402	SRP212169	SAMN12147520	SRX6370070	SRR9606519	SRA914464	brai	2
College of Veterinary Medicine, Mississippi State University	PRJNA551402	SRP212169	SAMN12147511	SRX6370078	SRR9606527	SRA914464	brai	3
College of Veterinary Medicine, Mississippi State University	PRJNA551402	SRP212169	SAMN12147548	SRX6370086	SRR9606535	SRA914464	brai	4
College of Veterinary Medicine, Mississippi State University	PRJNA551402	SRP212169	SAMN12147541	SRX6370094	SRR9606543	SRA914464	brai	5
College of Veterinary Medicine, Mississippi State University	PRJNA551402	SRP212169	SAMN12147529	SRX6370061	SRR9606510	SRA914464	hert	1
College of Veterinary Medicine, Mississippi State University	PRJNA551402	SRP212169	SAMN12147521	SRX6370069	SRR9606518	SRA914464	hert	2
College of Veterinary Medicine, Mississippi State University	PRJNA551402	SRP212169	SAMN12147512	SRX6370077	SRR9606526	SRA914464	hert	3
College of Veterinary Medicine, Mississippi State University	PRJNA551402	SRP212169	SAMN12147549	SRX6370085	SRR9606534	SRA914464	hert	4
College of Veterinary Medicine, Mississippi State University	PRJNA551402	SRP212169	SAMN12147542	SRX6370093	SRR9606542	SRA914464	hert	5
College of Veterinary Medicine, Mississippi State University	PRJNA551402	SRP212169	SAMN12147527	SRX6370063	SRR9606512	SRA914464	jeju	1
College of Veterinary Medicine, Mississippi State University	PRJNA551402	SRP212169	SAMN12147519	SRX6370071	SRR9606520	SRA914464	jeju	2
College of Veterinary Medicine, Mississippi State University	PRJNA551402	SRP212169	SAMN12147510	SRX6370079	SRR9606528	SRA914464	jeju	3
College of Veterinary Medicine, Mississippi State University	PRJNA551402	SRP212169	SAMN12147547	SRX6370087	SRR9606536	SRA914464	jeju	4
College of Veterinary Medicine, Mississippi State University	PRJNA551402	SRP212169	SAMN12147540	SRX6370095	SRR9606544	SRA914464	jeju	5
College of Veterinary Medicine, Mississippi State University	PRJNA551402	SRP212169	SAMN12147523	SRX6370067	SRR9606516	SRA914464	kdny	1
College of Veterinary Medicine, Mississippi State University	PRJNA551402	SRP212169	SAMN12147552	SRX6370083	SRR9606532	SRA914464	kdny	2
College of Veterinary Medicine, Mississippi State University	PRJNA551402	SRP212169	SAMN12147551	SRX6370091	SRR9606540	SRA914464	kdny	3
College of Veterinary Medicine, Mississippi State University	PRJNA551402	SRP212169	SAMN12147536	SRX6370099	SRR9606548	SRA914464	kdny	4
College of Veterinary Medicine, Mississippi State University	PRJNA551402	SRP212169	SAMN12147526	SRX6370064	SRR9606513	SRA914464	livr	1
College of Veterinary Medicine, Mississippi State University	PRJNA551402	SRP212169	SAMN12147518	SRX6370072	SRR9606521	SRA914464	livr	2
College of Veterinary Medicine, Mississippi State University	PRJNA551402	SRP212169	SAMN12147555	SRX6370080	SRR9606529	SRA914464	livr	3
College of Veterinary Medicine, Mississippi State University	PRJNA551402	SRP212169	SAMN12147546	SRX6370088	SRR9606537	SRA914464	livr	4
College of Veterinary Medicine, Mississippi State University	PRJNA551402	SRP212169	SAMN12147539	SRX6370096	SRR9606545	SRA914464	livr	5
College of Veterinary Medicine, Mississippi State University	PRJNA551402	SRP212169	SAMN12147524	SRX6370066	SRR9606515	SRA914464	lung	1
College of Veterinary Medicine, Mississippi State University	PRJNA551402	SRP212169	SAMN12147515	SRX6370074	SRR9606523	SRA914464	lung	2
College of Veterinary Medicine, Mississippi State University	PRJNA551402	SRP212169	SAMN12147553	SRX6370082	SRR9606531	SRA914464	lung	3
College of Veterinary Medicine, Mississippi State University	PRJNA551402	SRP212169	SAMN12147544	SRX6370090	SRR9606539	SRA914464	lung	4
College of Veterinary Medicine, Mississippi State University	PRJNA551402	SRP212169	SAMN12147537	SRX6370098	SRR9606547	SRA914464	lung	5
College of Veterinary Medicine, Mississippi State University	PRJNA551402	SRP212169	SAMN12147513	SRX6370076	SRR9606525	SRA914464	test	1
College of Veterinary Medicine, Mississippi State University	PRJNA551402	SRP212169	SAMN12147550	SRX6370084	SRR9606533	SRA914464	test	2
College of Veterinary Medicine, Mississippi State University	PRJNA551402	SRP212169	SAMN12147543	SRX6370092	SRR9606541	SRA914464	test	3
College of Veterinary Medicine, Mississippi State University	PRJNA551402	SRP212169	SAMN12147535	SRX6370100	SRR9606549	SRA914464	test	4
Leshan Normal university	PRJNA593446	SRP235078	SAMN13477433	SRX7285456	SRR10605907	SRA1007796	pitu	1
Leshan Normal university	PRJNA593446	SRP235078	SAMN13477430	SRX7285453	SRR10605910	SRA1007796	pitu	2
Leshan Normal university	PRJNA593446	SRP235078	SAMN13477429	SRX7285452	SRR10605911	SRA1007796	pitu	3
Leshan Normal university	PRJNA593446	SRP235078	SAMN13477432	SRX7285455	SRR10605908	SRA1007796	pitu	4
Leshan Normal university	PRJNA593446	SRP235078	SAMN13477431	SRX7285454	SRR10605909	SRA1007796	pitu	5
Leshan Normal university	PRJNA593446	SRP235078	SAMN13477428	SRX7285451	SRR10605912	SRA1007796	pitu	6
University of California Davis	PRJNA671673	SRP288472	SAMN16540004	SRX9353619	SRR12888486	SRA1147609	adip	1
University of California Davis	PRJNA671673	SRP288472	SAMN16540034	SRX9353621	SRR12888488	SRA1147609	adip	2
University of California Davis	PRJNA671673	SRP288472	SAMN16540020	SRX9353664	SRR12888502	SRA1147609	crtx	1
University of California Davis	PRJNA671673	SRP288472	SAMN16540018	SRX9353666	SRR12888504	SRA1147609	crtx	2
University of California Davis	PRJNA671673	SRP288472	SAMN16540032	SRX9353631	SRR12888490	SRA1147609	cecm	1
University of California Davis	PRJNA671673	SRP288472	SAMN16540030	SRX9353633	SRR12888492	SRA1147609	cecm	2
University of California Davis	PRJNA671673	SRP288472	SAMN16540028	SRX9353635	SRR12888494	SRA1147609	crbl	1
University of California Davis	PRJNA671673	SRP288472	SAMN16540026	SRX9353637	SRR12888496	SRA1147609	crbl	2
University of California Davis	PRJNA671673	SRP288472	SAMN16540024	SRX9353660	SRR12888498	SRA1147609	coln	1
University of California Davis	PRJNA671673	SRP288472	SAMN16540022	SRX9353662	SRR12888500	SRA1147609	coln	2
University of California Davis	PRJNA671673	SRP288472	SAMN16540051	SRX9353676	SRR12888506	SRA1147609	duod	1
University of California Davis	PRJNA671673	SRP288472	SAMN16540049	SRX9353678	SRR12888508	SRA1147609	duod	2
University of California Davis	PRJNA671673	SRP288472	SAMN16539965	SRX9353679	SRR12888509	SRA1147609	gizz	1
University of California Davis	PRJNA671673	SRP288472	SAMN16539964	SRX9353680	SRR12888510	SRA1147609	gizz	2
University of California Davis	PRJNA671673	SRP288472	SAMN16540000	SRX9353692	SRR12888514	SRA1147609	hypt	1
University of California Davis	PRJNA671673	SRP288472	SAMN16539998	SRX9353694	SRR12888516	SRA1147609	hypt	2
University of California Davis	PRJNA671673	SRP288472	SAMN16539996	SRX9353696	SRR12888518	SRA1147609	ileu	1
University of California Davis	PRJNA671673	SRP288472	SAMN16539994	SRX9353698	SRR12888520	SRA1147609	ileu	2
University of California Davis	PRJNA671673	SRP288472	SAMN16539992	SRX9353764	SRR12888522	SRA1147609	jeju	1
University of California Davis	PRJNA671673	SRP288472	SAMN16539990	SRX9353766	SRR12888524	SRA1147609	jeju	2
University of California Davis	PRJNA671673	SRP288472	SAMN16539988	SRX9353768	SRR12888526	SRA1147609	kdny	1
University of California Davis	PRJNA671673	SRP288472	SAMN16539986	SRX9353770	SRR12888528	SRA1147609	kdny	2
University of California Davis	PRJNA671673	SRP288472	SAMN16539984	SRX9353591	SRR12888530	SRA1147609	livr	1
University of California Davis	PRJNA671673	SRP288472	SAMN16540017	SRX9353593	SRR12888532	SRA1147609	livr	2
University of California Davis	PRJNA671673	SRP288472	SAMN16540015	SRX9353595	SRR12888534	SRA1147609	lung	1
University of California Davis	PRJNA671673	SRP288472	SAMN16540013	SRX9353597	SRR12888536	SRA1147609	lung	2
University of California Davis	PRJNA671673	SRP288472	SAMN16540011	SRX9353639	SRR12888538	SRA1147609	mscB	1
University of California Davis	PRJNA671673	SRP288472	SAMN16539936	SRX9353641	SRR12888540	SRA1147609	mscB	2
University of California Davis	PRJNA671673	SRP288472	SAMN16539932	SRX9353645	SRR12888544	SRA1147609	spln	1
University of California Davis	PRJNA671673	SRP288472	SAMN16539930	SRX9353684	SRR12888546	SRA1147609	spln	2
University of Washington	PRJNA699861	SRP304909	SAMN17812199	SRX10039803	SRR13642595	SRA1192440	lymB	1
University of Washington	PRJNA699861	SRP304909	SAMN17812695	SRX10039804	SRR13642596	SRA1192440	lymB	2
University of Washington	PRJNA699861	SRP304909	SAMN17812694	SRX10039805	SRR13642597	SRA1192440	burs	1
University of Washington	PRJNA699861	SRP304909	SAMN17812693	SRX10039806	SRR13642598	SRA1192440	burs	2
University of Washington	PRJNA699861	SRP304909	SAMN17812692	SRX10039807	SRR13642599	SRA1192440	ileu	1
University of Washington	PRJNA699861	SRP304909	SAMN17812691	SRX10039808	SRR13642600	SRA1192440	ileu	2
University of Washington	PRJNA699861	SRP304909	SAMN17812690	SRX10039809	SRR13642601	SRA1192440	jeju	1
University of Washington	PRJNA699861	SRP304909	SAMN17812689	SRX10039810	SRR13642602	SRA1192440	jeju	2
University of Washington	PRJNA699861	SRP304909	SAMN17812688	SRX10039811	SRR13642603	SRA1192440	bmdm	1
University of Washington	PRJNA699861	SRP304909	SAMN17812687	SRX10039812	SRR13642604	SRA1192440	bmdm	2
University of Washington	PRJNA699861	SRP304909	SAMN17812686	SRX10039813	SRR13642605	SRA1192440	mono	1
University of Washington	PRJNA699861	SRP304909	SAMN17812685	SRX10039814	SRR13642606	SRA1192440	mono	2
University of Washington	PRJNA699861	SRP304909	SAMN17812684	SRX10039815	SRR13642607	SRA1192440	ovry	1
University of Washington	PRJNA699861	SRP304909	SAMN17812683	SRX10039816	SRR13642608	SRA1192440	ovry	2
University of Washington	PRJNA699861	SRP304909	SAMN17812682	SRX10039817	SRR13642609	SRA1192440	cecm	1
University of Washington	PRJNA699861	SRP304909	SAMN17812681	SRX10039818	SRR13642610	SRA1192440	cecm	2
University of Washington	PRJNA699861	SRP304909	SAMN17812680	SRX10039819	SRR13642611	SRA1192440	lymT	1
University of Washington	PRJNA699861	SRP304909	SAMN17812679	SRX10039820	SRR13642612	SRA1192440	lymT	2
University of Washington	PRJNA699861	SRP304909	SAMN17812678	SRX10039821	SRR13642613	SRA1192440	thym	1
University of Washington	PRJNA699861	SRP304909	SAMN17812677	SRX10039822	SRR13642614	SRA1192440	thym	2
INRAe, Tours	PRJNA821480	SRP366684	SAMN27103224	SRX14667159	SRR18537119	SRA1394468	chor	1
INRAe, Tours	PRJNA821480	SRP366684	SAMN27103221	SRX14667162	SRR18537117	SRA1394468	chor	2
INRAe, Tours	PRJNA821480	SRP366684	SAMN27103227	SRX14667156	SRR18537123	SRA1394468	chor	3
INRAe, Tours	PRJNA821480	SRP366684	SAMN27103223	SRX14667160	SRR18537118	SRA1394468	chor	4
INRAe, Tours	PRJNA821480	SRP366684	SAMN27103229	SRX14667154	SRR18537125	SRA1394468	chor	5
INRAe, Tours	PRJNA821480	SRP366684	SAMN27103226	SRX14667157	SRR18537122	SRA1394468	chor	6
INRAe, Tours	PRJNA821480	SRP366684	SAMN27103225	SRX14667158	SRR18537120	SRA1394468	chor	7
INRAe, Tours	PRJNA821480	SRP366684	SAMN27103208	SRX14667175	SRR18537103	SRA1394468	chor	8
INRAe, Tours	PRJNA821480	SRP366684	SAMN27103206	SRX14667177	SRR18537105	SRA1394468	chor	9
INRAe, Tours	PRJNA821480	SRP366684	SAMN27103205	SRX14667178	SRR18537101	SRA1394468	chor	10
INRAe, Tours	PRJNA821480	SRP366684	SAMN27103209	SRX14667174	SRR18537104	SRA1394468	chor	11
INRAe, Tours	PRJNA821480	SRP366684	SAMN27103207	SRX14667176	SRR18537102	SRA1394468	chor	12
INRAe, Tours	PRJNA821480	SRP366684	SAMN27103204	SRX14667179	SRR18537100	SRA1394468	chor	13
INRAe, Tours	PRJNA821480	SRP366684	SAMN27103202	SRX14667181	SRR18537098	SRA1394468	chor	14
INRAe, Tours	PRJNA821480	SRP366684	SAMN27103228	SRX14667155	SRR18537124	SRA1394468	chor	15
INRAe, Tours	PRJNA821480	SRP366684	SAMN27103203	SRX14667180	SRR18537099	SRA1394468	chor	16

## Sheet: Summary
tissue	project	#samples
adip	PRJNA671673	2
adip	PRJNA330615	16
adip	PRJEB28745 & PRJEB44038	48
blod	PRJNA542984	12
blod	PRJEB28745 & PRJEB44038	72
bmdm	PRJEB22373	18
bmdm	PRJEB29321	12
bmdm	PRJEB34093	44
bmdm	PRJNA400490	8
bmdm	PRJNA699861	2
brai	PRJNA551402	5
brai	PRJEB26695	36
burs	PRJEB23810	31
burs	PRJEB34093	4
burs	PRJNA699861	2
burs	PRJEB12891	1
cctl	PRJEB12891	1
cecm	PRJNA671673	2
cecm	PRJNA503784	14
cecm	PRJNA699861	2
chor	PRJNA821480	16
coln	PRJNA671673	2
crbl	PRJNA671673	2
crbl	PRJEB42490	4
crbl	PRJEB26695	36
crbl	PRJEB12891	1
crtx	PRJNA671673	2
denC	PRJNA481329	6
duod	PRJNA671673	2
duod	PRJEB42490	3
duod	PRJNA503784	14
duod	PRJEB12891	1
embr	PRJEB28745 & PRJEB44038	24
feat	PRJNA434089	6
feat	PRJNA494645	24
gizz	PRJNA671673	2
gizz	PRJEB42490	4
gizz	PRJEB12891	1
hard	PRJNA484002	48
hard	PRJEB12891	1
hert	PRJNA551402	5
hert	PRJEB26695	37
hert	PRJEB12891	1
hypt	PRJNA671673	2
hypt	PRJEB28745 & PRJEB44038	54
ileu	PRJNA671673	2
ileu	PRJEB42490	4
ileu	PRJNA503784	13
ileu	PRJNA542984	12
ileu	PRJNA699861	2
ileu	PRJEB12891	1
isth	PRJNA173328	1
isth	PRJNA492958	7
jeju	PRJNA671673	2
jeju	PRJNA503784	8
jeju	PRJNA551402	5
jeju	PRJNA699861	2
kdny	PRJEB42490	4
kdny	PRJNA551402	4
kdny	PRJEB26695	36
kdny	PRJEB12891	1
livr	PRJEB63475	8
livr	PRJEB43662	48
livr	PRJNA671673	2
livr	PRJNA330615	48
livr	PRJEB42490	4
livr	PRJNA503784	13
livr	PRJNA542984	12
livr	PRJNA551402	5
livr	PRJEB26695	36
livr	PRJEB12891	1
livr	PRJEB28745 & PRJEB44038	88
lung	PRJNA671673	2
lung	PRJEB42490	3
lung	PRJNA551402	5
lung	PRJEB12891	1
lymB	PRJNA544302	6
lymB	PRJNA699861	2
lymT	PRJEB42490	3
lymT	PRJNA488865	8
lymT	PRJNA699861	2
magn	PRJEB63475	8
magn	PRJNA173328	2
magn	PRJNA492958	14
mono	PRJNA699861	2
mscB	PRJNA671673	2
mscB	PRJEB42490	4
mscB	PRJEB12891	1
nkil	PRJNA510322	9
optc	PRJEB12891	1
ovry	PRJNA173328	1
ovry	PRJNA492958	7
ovry	PRJNA699861	2
ovry	PRJEB26695	18
ovry	PRJEB12891	1
pcrs	PRJEB12891	1
pine	PRJNA412546	18
pitu	PRJNA351261	40
pitu	PRJNA593446	6
pvtc	PRJNA671673	2
pvtc	PRJEB12891	1
rtin	PRJNA412546	18
skin	PRJNA245063	15
skin	PRJNA282783	2
skin	PRJEB12891	1
spln	PRJEB43662	48
spln	PRJNA671673	2
spln	PRJEB34093	12
spln	PRJEB12891	1
test	PRJEB42490	1
test	PRJNA551402	4
test	PRJEB26695	18
thro	PRJNA344071	6
thym	PRJNA699861	2
thym	PRJEB12891	1
thyr	PRJNA357330	4
thyr	PRJEB12891	1
trch	PRJEB31142	39
trch	PRJEB12891	1
uter	PRJEB63475	8
uter	PRJNA173328	2
uter	PRJNA492958	13
utri	PRJNA245536	30
n = 47	n = 36	1400
