# Supplementary material for: Enriched atlas of lncRNA and protein-coding genes for the GRCg7b chicken assembly and its functional annotation across 47 tissues
Source: Sci Rep. 2024 Mar 19;14:6588. doi: 10.1038/s41598-024-56705-y (PMC10951430; doi:10.1038/s41598-024-56705-y)
Supplement: Supplementary file 14 — Supplementary Table 11. [file 41598_2024_56705_MOESM14_ESM.xlsx]

## Sheet: 2475_DE_livr_PRJEB44038_sex
gnId	gnId_BiomartEnsEq	gnId_OvlpEnsEq	gnSimpleBiotype	chr	start	end	strand	gnName	DEGfdr0.05	meanRawCount	meanNormCount	padj.sexe	fc.sexe	lfc.sexe	mean.F	mean.M	sd.F	sd.M
DAVISGALG000000094	NA	NA	pcg	W	8902603	8904992	+	NA	down	23.6	-2.63192780816997	0	0	-8.6	-0.659	-4.605	1.046	0
DAVISGALG000000202	NA	NA	pcg	W	5668753	5669652	-	NA	down	4.8	-2.89843873406163	0	0.01	-6.34	-1.192	-4.605	0.91	0
DAVISGALG000000218	NA	NA	lnc	W	6582197	6583391	+	NA	down	4.5	-3.09135984659959	0	0.01	-6.22	-1.578	-4.605	0.869	0
DAVISGALG000000507	NA	NA	lnc	Z	7514135	7515760	-	NA	up	15.3	-1.25967239161632	0.0005	1.73	0.79	-1.517	-1.002	0.493	0.35
DAVISGALG000000904	NA	NA	lnc	Z	13968785	13972638	+	NA	up	21.5	-1.86318399052221	0.0335	1.69	0.76	-2.055	-1.672	0.826	0.662
DAVISGALG000000982	NA	NA	oth	Z	16323295	16326445	+	NA	up	36.8	-1.03195805124557	0	1.72	0.78	-1.294	-0.77	0.364	0.233
DAVISGALG000001027	NA	NA	lnc	Z	17578447	17579719	-	NA	up	162.9	1.32450828011928	0.01	1.48	0.57	1.13	1.519	0.393	0.461
DAVISGALG000001224	NA	NA	lnc	Z	20749782	20751394	-	NA	up	72.7	0.329615099493425	0	1.84	0.88	0.03	0.63	0.223	0.136
DAVISGALG000001244	NA	NA	pcg	Z	22825667	22827646	+	NA	down	11	-2.00331048839524	0	0.33	-1.62	-1.49	-2.516	0.71	0.662
DAVISGALG000001445	NA	NA	lnc	Z	25658114	25659723	-	NA	up	7.5	-1.99695297646573	0.0006	1.86	0.9	-2.354	-1.64	0.752	0.395
DAVISGALG000001531	NA	NA	lnc	Z	27933243	27935664	+	NA	up	666.4	2.16596922156179	0	1.38	0.46	2.006	2.326	0.189	0.17
DAVISGALG000001629	NA	NA	pcg	Z	32389956	32392365	-	NA	up	34.4	-0.912619583769689	0.0014	1.65	0.72	-1.244	-0.582	0.913	0.325
DAVISGALG000001684	NA	NA	lnc	Z	32442005	32444643	+	NA	up	15.8	-1.67479029525802	0.0027	1.58	0.66	-1.888	-1.461	0.429	0.316
DAVISGALG000001702	NA	NA	lnc	Z	31817919	31819989	-	NA	up	12.3	-1.8566093163998	0	2.75	1.46	-2.317	-1.396	0.732	0.523
DAVISGALG000001708	NA	NA	lnc	Z	31911276	31914896	-	NA	up	42.2	-1.31432966205886	0.0001	2.42	1.27	-1.823	-0.805	0.917	0.705
DAVISGALG000001952	NA	NA	pcg	Z	39172208	39174742	+	NA	up	9.7	-2.29455998729514	0.0196	1.84	0.88	-2.627	-1.962	0.918	0.712
DAVISGALG000002037	NA	NA	lnc	Z	40644716	40646870	+	NA	up	20.9	-1.19975545918039	0.0062	1.6	0.68	-1.398	-1.001	0.484	0.43
DAVISGALG000002042	NA	NA	lnc	Z	40688840	40690819	-	NA	up	61.6	-0.100801000837047	0.0106	1.35	0.43	-0.351	0.15	1.026	0.219
DAVISGALG000002242	NA	NA	lnc	Z	46265737	46267958	-	NA	up	55.9	-0.288280134672401	0	1.78	0.83	-0.578	0.001	0.369	0.358
DAVISGALG000002495	NA	NA	pcg	Z	52573733	52576253	+	NA	up	11.4	-2.05249384190049	0.0008	2.05	1.03	-2.362	-1.743	0.56	0.6
DAVISGALG000002586	NA	NA	pcg	Z	48619495	48621575	+	NA	up	39.8	-0.607534718679377	0.0051	1.7	0.76	-0.896	-0.319	0.643	0.423
DAVISGALG000002730	NA	NA	pcg	Z	57002433	57005144	+	NA	up	108.8	0.2111448960396	0	1.82	0.86	-0.089	0.511	0.224	0.22
DAVISGALG000003021	NA	NA	lnc	Z	64420416	64422608	+	NA	up	79.6	0.134552739447011	0.001	1.41	0.5	-0.035	0.304	0.238	0.22
DAVISGALG000003145	NA	NA	pcg	Z	66462145	66466317	+	NA	up	17.9	-2.25391806752209	0.0031	2.21	1.15	-2.632	-1.876	1.134	0.616
DAVISGALG000003187	NA	NA	pcg	Z	67199892	67203349	+	NA	down	1799.7	2.82338560762961	0.0022	0.77	-0.38	2.949	2.698	0.246	0.15
DAVISGALG000003194	NA	NA	pcg	Z	69068933	69070490	-	NA	up	74.9	0.415691330455955	0	1.59	0.67	0.188	0.643	0.308	0.215
DAVISGALG000004115	NA	NA	oth	1	6284235	6286144	+	NA	up	17.2	-1.33050882086039	0.0355	1.56	0.64	-1.492	-1.169	0.576	0.587
DAVISGALG000004119	NA	NA	pcg	1	6293358	6298652	+	NA	up	68.3	-0.908389310570728	0.0153	1.43	0.52	-1.081	-0.735	0.416	0.372
DAVISGALG000005614	NA	NA	pcg	1	44096123	44098144	-	NA	up	12	-1.72649151955945	0.0274	1.58	0.66	-1.942	-1.511	0.734	0.492
DAVISGALG000017689	NA	NA	oth	2	102268634	102269318	+	NA	down	40.4	0.498662304874097	0.0278	0.67	-0.58	0.634	0.363	0.871	0.217
DAVISGALG000018291	NA	NA	lnc	2	116443756	116445902	-	NA	down	566.9	2.13542045421873	0.0421	0.79	-0.33	2.253	2.018	0.357	0.261
DAVISGALG000018706	NA	NA	pcg	2	126449625	126451050	+	NA	down	41.8	-0.257218121778756	0	0.44	-1.2	0.18	-0.695	0.561	0.7
DAVISGALG000019291	NA	NA	lnc	2	140736284	140737587	+	NA	down	11.7	-1.27825638749978	0.0469	0.7	-0.51	-1.079	-1.478	0.377	0.452
DAVISGALG000019987	NA	NA	lnc	3	8977701	8980988	-	NA	down	28.1	-1.49210214824588	0.0414	0.58	-0.78	-1.323	-1.661	1.078	0.607
DAVISGALG000020280	NA	NA	lnc	3	15064897	15066416	-	NA	up	161.2	1.71120159377783	0.0369	1.24	0.31	1.639	1.784	0.401	0.176
DAVISGALG000020614	NA	NA	lnc	3	18338597	18339826	-	NA	down	48.1	0.0758804610261557	0.0101	0.62	-0.7	0.264	-0.113	0.891	0.31
DAVISGALG000020615	NA	NA	lnc	3	18339872	18342547	-	NA	down	411.5	1.42128572459997	0.0219	0.64	-0.65	1.582	1.26	0.901	0.225
DAVISGALG000020841	NA	NA	pcg	3	24938910	24939906	+	NA	down	32	-0.361701551920008	0	0.3	-1.71	0.243	-0.966	0.725	1.099
DAVISGALG000021377	NA	NA	oth	3	19735620	19739816	+	NA	up	41	-1.39664329267811	0	2.27	1.19	-1.739	-1.055	0.768	0.677
DAVISGALG000022485	NA	NA	lnc	3	51742745	51744647	+	NA	down	31.5	-0.876824297520305	0.0469	0.6	-0.75	-0.673	-1.08	1.075	0.86
DAVISGALG000023216	NA	NA	pcg	3	63740543	63743061	-	NA	down	41.5	-0.630810139334861	0.018	0.6	-0.74	-0.426	-0.835	0.717	0.397
DAVISGALG000024892	NA	NA	pcg	3	106837331	106840585	-	NA	up	76	-0.275036257266429	0.0299	1.28	0.36	-0.391	-0.16	0.261	0.21
DAVISGALG000025368	NA	NA	lnc	4	3722303	3722801	-	NA	down	11.8	-0.51594980178759	0.0129	0.57	-0.82	-0.273	-0.759	1.076	0.502
DAVISGALG000029082	NA	NA	lnc	4	79353420	79354533	-	NA	up	27	-0.927545507429928	0.0021	2.56	1.36	-1.425	-0.431	1.018	1.089
DAVISGALG000029991	NA	NA	lnc	5	7137942	7141854	-	NA	down	181.2	-0.0935208907114665	0	0.26	-1.94	0.429	-0.616	1.172	0.51
DAVISGALG000030487	NA	NA	pcg	5	13744180	13745292	+	NA	up	21.4	-0.901599389975963	0.0005	2.47	1.3	-1.335	-0.468	0.683	0.967
DAVISGALG000031943	NA	NA	lnc	5	37159038	37160776	+	NA	down	85.1	0.356369666266498	0.0046	0.61	-0.71	0.559	0.154	0.643	0.369
DAVISGALG000035487	NA	NA	pcg	7	7797023	7799178	-	NA	up	112.4	0.451723844595818	0.0072	1.39	0.48	0.25	0.654	0.499	0.128
DAVISGALG000035536	NA	NA	lnc	7	9407101	9410164	-	NA	up	66.2	-0.455914633961761	0.0168	1.44	0.53	-0.681	-0.231	0.544	0.313
DAVISGALG000035967	NA	NA	lnc	7	16997909	16999444	-	NA	down	276.6	1.5572405690712	0.0253	0.6	-0.73	1.742	1.372	0.839	0.507
DAVISGALG000036167	NA	NA	pcg	7	21084526	21086222	-	NA	down	29.2	-0.680515045744159	0.0067	0.63	-0.67	-0.453	-0.908	0.541	0.321
DAVISGALG000037231	NA	NA	lnc	7	36185124	36186991	-	NA	down	6.9	-2.24212155329161	0.0138	0.6	-0.73	-1.996	-2.488	0.746	0.69
DAVISGALG000038056	NA	NA	pcg	8	15911065	15914202	+	NA	down	20.5	-1.57621976138348	0.0294	0.72	-0.48	-1.39	-1.762	0.272	0.481
DAVISGALG000038065	NA	NA	pcg	8	15628935	15631015	-	NA	up	10.8	-1.86771622529198	0.0258	1.61	0.69	-2.118	-1.617	0.521	0.582
DAVISGALG000038780	NA	NA	pcg	9	716280	717837	-	NA	down	11.8	-1.83508643607874	0.0217	0.52	-0.94	-1.526	-2.145	1.049	0.971
DAVISGALG000040016	NA	NA	pcg	9	22490628	22494717	-	NA	up	37.8	-1.04562829264601	0.0145	1.53	0.62	-1.237	-0.854	0.425	0.529
DAVISGALG000045690	NA	NA	lnc	14	8174059	8177437	+	NA	up	92.1	-0.151298199484764	0.0126	1.32	0.4	-0.299	-0.004	0.255	0.217
DAVISGALG000047379	NA	NA	lnc	17	7821683	7824386	-	NA	down	101.9	0.241045230228687	0.0009	0.27	-1.89	0.825	-0.343	1.684	1.263
DAVISGALG000047525	NA	NA	pcg	17	9611951	9615222	-	NA	up	32.1	-1.26011263275207	0.0475	1.43	0.51	-1.486	-1.034	0.827	0.421
DAVISGALG000048961	NA	NA	oth	19	7837849	7839828	+	NA	down	33.1	-0.715671894759412	0.0093	0.64	-0.64	-0.522	-0.909	0.549	0.438
DAVISGALG000049398	NA	NA	oth	20	3669199	3709682	+	NA	down	183.1	1.70622138228772	0.0016	0.44	-1.18	1.892	1.52	1.775	0.418
DAVISGALG000050581	NA	NA	lnc	21	5342189	5358939	+	NA	up	577.3	0.724504916433053	0	8.38	3.07	-0.249	1.698	1.122	1.04
ENSGALG00010000037	NA	NA	pcg	MT	14962	15483	-	ND6	up	5687.2	5.80674715764079	0.0016	1.5	0.59	5.59	6.023	0.414	0.278
ENSGALG00010000075	NA	NA	pcg	JAENSK010000597.1	6198	35936	+	NA	down	11.3	-1.3950627120805	0.0357	0.63	-0.66	-1.172	-1.618	0.618	0.441
ENSGALG00010000183	NA	NA	lnc	MU179264.1	63	8965	-	NA	down	16.1	-1.01196110291405	0.0064	0.62	-0.68	-0.77	-1.254	0.357	0.597
ENSGALG00010000276	NA	NA	lnc	JAENSK010000533.1	58440	61599	+	NA	down	5.1	-3.02423777477103	0	0.01	-6.43	-1.443	-4.605	0.842	0
ENSGALG00010000313	NA	NA	pse	JAENSK010000532.1	43855	46968	+	NA	down	140.4	-1.3710848352328	0	0	-10.97	1.695	-4.437	1.52	0.534
ENSGALG00010000318	NA	NA	pcg	JAENSK010000532.1	46577	51896	+	NA	down	190.7	-1.73821995061899	0	0	-11.47	1.046	-4.522	1.398	0.372
ENSGALG00010000358	NA	NA	lnc	JAENSK010000532.1	71803	76393	+	NA	down	90.1	-1.98623849118702	0	0	-10.51	0.565	-4.538	1.246	0.302
ENSGALG00010000416	NA	NA	lnc	JAENSK010000034.1	16807	19023	+	NA	down	21.7	-1.41767629908508	0.0415	0.62	-0.68	-1.206	-1.629	1.001	0.706
ENSGALG00010002263	NA	NA	lnc	2	98475112	98494578	-	NA	up	19.6	-1.32520590146913	0.0257	1.44	0.53	-1.526	-1.124	0.35	0.488
ENSGALG00010002708	NA	NA	lnc	2	35153515	35157058	+	NA	down	101.6	-0.158276434892722	0.0413	0.64	-0.63	0.058	-0.375	0.694	0.55
ENSGALG00010003493	NA	NA	lnc	1	116022469	116081993	+	NA	up	79.7	-0.611636710258751	0.0102	1.97	0.98	-0.944	-0.279	0.657	0.937
ENSGALG00010004360	NA	NA	lnc	1	164176657	164237999	-	NA	up	70.6	-0.340309763729076	0.0238	1.65	0.72	-0.705	0.024	1.165	0.391
ENSGALG00010005823	NA	NA	lnc	2	110997735	111001535	-	NA	down	21	-1.39887160434767	0.002	0.54	-0.88	-1.074	-1.724	0.448	0.658
ENSGALG00010006018	NA	NA	lnc	2	109226923	109230846	+	NA	down	293	1.68264977197276	0	0.6	-0.74	1.962	1.403	0.48	0.288
ENSGALG00010006275	NA	NA	lnc	1	149320876	149329398	+	NA	down	112.9	-0.0123771299556308	0	0.4	-1.32	0.302	-0.326	1.274	0.457
ENSGALG00010006923	NA	NA	pcg	Z	63736559	63741871	+	NA	up	33.8	-1.51750242043868	0	2.05	1.04	-1.841	-1.194	0.512	0.412
ENSGALG00010007082	NA	NA	lnc	5	30707925	30722123	-	NA	up	57.9	-0.918930920538447	0.0011	1.51	0.59	-1.124	-0.714	0.369	0.265
ENSGALG00010007300	NA	NA	pcg	Z	64870371	64883149	-	CCDC125	up	25.2	-0.839290866112132	0.0025	1.58	0.66	-1.044	-0.635	0.454	0.307
ENSGALG00010007656	NA	NA	lnc	1	3934742	3944075	-	NA	down	23.6	-2.43334491794739	0	0.17	-2.54	-1.741	-3.126	1.16	1.06
ENSGALG00010007668	NA	NA	lnc	Z	67816664	67823019	+	NA	up	34	-0.49755351523549	0	1.76	0.81	-0.789	-0.206	0.517	0.287
ENSGALG00010008902	NA	NA	lnc	2	80849829	80865192	-	NA	up	10.7	-1.55979738673205	0.0007	2.42	1.27	-2.034	-1.085	1.113	0.836
ENSGALG00010008994	NA	NA	lnc	4	38172278	38184910	-	NA	down	9.7	-1.30407083737569	0.012	0.59	-0.77	-1.014	-1.594	0.636	0.548
ENSGALG00010010003	NA	NA	lnc	Z	71267964	71302640	-	NA	up	14.3	-2.01670525206448	0.0017	1.84	0.88	-2.304	-1.729	0.534	0.574
ENSGALG00010010224	NA	NA	lnc	2	145218173	145303242	+	NA	down	22.1	-1.65766728243407	0	0.23	-2.14	-1.029	-2.286	1.071	0.599
ENSGALG00010010717	NA	NA	lnc	Z	44935693	44940652	+	NA	up	10.3	-1.50691814770507	0.0032	2.02	1.01	-1.981	-1.033	1.246	0.61
ENSGALG00010010730	NA	NA	lnc	Z	45067324	45077559	-	NA	up	47.8	-1.17583102780212	0.0018	2.29	1.19	-1.605	-0.746	0.91	0.646
ENSGALG00010011661	NA	NA	lnc	3	102088825	102107419	+	NA	down	16.3	-0.766916215881234	0	0.29	-1.77	-0.275	-1.259	1.16	0.569
ENSGALG00010012227	NA	NA	lnc	2	65425372	65434662	+	NA	down	16.1	-1.43923712291073	0.046	0.69	-0.52	-1.278	-1.6	0.521	0.422
ENSGALG00010012677	NA	NA	lnc	Z	262476	269920	-	NA	up	65.1	-0.710204795657384	0.0003	2.06	1.04	-1.082	-0.339	0.678	0.551
ENSGALG00010012687	NA	NA	lnc	Z	277823	281734	-	NA	up	9.9	-1.94949715473597	0.0014	1.94	0.96	-2.305	-1.594	0.92	0.512
ENSGALG00010012794	NA	NA	lnc	Z	6563285	6605901	-	NA	down	49.5	-1.48187500697748	0.0031	0.44	-1.19	-1.032	-1.931	0.706	0.97
ENSGALG00010013069	NA	NA	pcg	W	8114220	8116122	+	NA	down	56.5	-2.07188641485759	0	0	-9.92	0.461	-4.605	1.233	0
ENSGALG00010013105	NA	NA	lnc	Z	28488981	28495425	-	NA	down	89.3	-0.489573015484476	0	0.16	-2.67	0.296	-1.275	1.299	0.896
ENSGALG00010013143	NA	NA	pcg	W	7812243	7825796	-	NA	down	7.2	-2.44318100360654	0	0.22	-2.19	-1.708	-3.178	0.511	0.755
ENSGALG00010013185	NA	NA	pcg	W	7965115	7990909	+	NA	down	365.6	-2.35982289788159	0	0	-12.32	-0.184	-4.535	1.624	0.271
ENSGALG00010013554	NA	NA	pcg	W	2934637	2935432	-	NA	down	4.9	-2.81744892761759	0	0.01	-6.25	-1.03	-4.605	0.988	0
ENSGALG00010013565	NA	NA	pcg	W	2945904	2946699	-	NA	down	4.6	-2.91699093859624	0	0.01	-6.16	-1.229	-4.605	1.264	0
ENSGALG00010013728	NA	NA	lnc	W	4761220	4768295	-	NA	down	8.2	-3.05819613158065	0	0.01	-7.06	-1.511	-4.605	0.876	0
ENSGALG00010014072	NA	NA	lnc	1	43590906	43611146	+	NA	down	11.9	-1.69048969644731	0.002	0.41	-1.28	-1.213	-2.168	0.875	1.154
ENSGALG00010015255	NA	NA	lnc	Z	13233729	13242499	+	NA	up	29.6	-2.50359702832343	0	14.64	3.87	-3.599	-1.408	1.101	0.482
ENSGALG00010015471	NA	NA	lnc	Z	13209632	13225515	+	NA	up	32.8	-1.33048900086184	0	5.97	2.58	-2.387	-0.274	1.5	0.53
ENSGALG00010020621	NA	NA	lnc	10	19624087	19633323	+	NA	up	35.1	-0.764707131018037	0.013	1.84	0.88	-1.031	-0.499	0.692	0.722
ENSGALG00010022677	NA	NA	lnc	14	4728599	4731792	+	NA	up	156.1	0.452834740094984	0.002	1.45	0.54	0.296	0.61	0.426	0.239
ENSGALG00010022812	NA	NA	lnc	14	1793805	1802101	+	NA	up	24.3	-2.13209994556868	0.0433	2.06	1.05	-2.485	-1.78	1.09	0.995
ENSGALG00010023701	NA	NA	lnc	6	15390584	15463608	-	NA	up	53.2	-0.451097000883563	0	2.54	1.35	-0.929	0.027	0.818	0.511
ENSGALG00010025693	NA	NA	lnc	1	72099608	72104135	-	NA	down	25.9	-0.869120592367913	0.0005	0.44	-1.2	-0.492	-1.247	0.893	0.489
ENSGALG00010026297	NA	NA	lnc	9	4266722	4277532	-	NA	down	136.4	0.175165714148813	0.0128	0.44	-1.19	0.449	-0.099	1.297	0.829
ENSGALG00010026608	NA	NA	lnc	5	15758866	15762015	+	NA	down	16.4	-1.71295065357407	0	0.31	-1.69	-1.182	-2.244	0.831	0.747
ENSGALG00010026634	NA	NA	lnc	5	16308934	16310200	-	NA	down	99.3	0.645734323240769	0.0004	0.47	-1.09	0.99	0.302	0.65	0.763
ENSGALG00010026873	NA	NA	lnc	15	5642157	5654590	-	NA	down	132.8	0.0474027007198749	0.0006	0.58	-0.8	0.293	-0.198	0.583	0.288
ENSGALG00010026996	NA	NA	lnc	8	25426971	25441140	-	NA	down	681.4	1.03389170793827	0.0481	0.68	-0.55	1.191	0.877	0.777	0.446
ENSGALG00010027409	NA	NA	lnc	2	526722	528924	+	NA	up	3387.4	5.03258287454634	0.0073	1.3	0.38	4.945	5.12	0.5	0.206
ENSGALG00010028217	NA	NA	lnc	12	434402	438534	-	NA	down	1992.8	2.51055538372022	0.0154	0.45	-1.16	2.832	2.189	1.387	1.372
ENSGALG00010029834	NA	NA	lnc	19	3145018	3146598	-	NA	up	20.1	-0.609365191300144	0.0157	1.4	0.49	-0.759	-0.46	0.303	0.323
ENSGALG00010029857	NA	NA	lnc	19	6544852	6546816	+	NA	up	93	0.439456948260562	0.0221	1.27	0.34	0.314	0.565	0.237	0.168
INRAGALG00000000475	NA	NA	lnc	1	31235867	31237652	-	NA	up	9.6	-2.02439729305181	0.0024	2.14	1.1	-2.431	-1.618	1.041	0.651
INRAGALG00000000631	NA	NA	lnc	1	40293080	40300265	+	NA	up	471.5	0.663681796761114	0.0331	1.46	0.54	0.521	0.807	0.74	0.399
INRAGALG00000000651	NA	NA	lnc	1	42759855	42763430	+	NA	down	14.4	-2.08751071201113	0.0312	0.67	-0.58	-1.897	-2.278	0.468	0.491
INRAGALG00000001000	NA	NA	lnc	1	56053674	56066522	-	NA	down	119.6	-0.930754667311361	0.0445	0.57	-0.82	-0.69	-1.171	0.885	0.738
INRAGALG00000001336	NA	NA	mis	1	73521913	73536407	+	NA	down	1240	2.302954791762	0	0.36	-1.49	2.932	1.674	0.891	0.957
INRAGALG00000001731	NA	NA	lnc	1	98175602	98186021	-	NA	down	71.6	-0.839304082863293	0	0.25	-2.02	-0.226	-1.453	1.127	0.531
INRAGALG00000002532	NA	NA	lnc	1	142484943	142487451	-	NA	up	67.3	-1.191391476361	0.0006	4.5	2.17	-1.807	-0.576	1.803	1.356
INRAGALG00000002533	NA	NA	lnc	1	142494595	142495233	-	NA	up	16.9	-1.20524973886731	0.0071	3.38	1.76	-2.033	-0.378	2.087	1.162
INRAGALG00000002728	NA	NA	pcg	1	164089887	164090933	-	NA	down	9.2	-1.80169223495837	0	0.24	-2.07	-1.036	-2.567	0.667	1.42
INRAGALG00000002812	NA	NA	lnc	1	167775449	167778931	+	NA	up	31.3	-0.956922586412398	0.0284	1.53	0.61	-1.173	-0.741	0.587	0.357
INRAGALG00000003130	NA	NA	lnc	1	183394888	183417227	+	NA	down	111.5	-1.17673370303551	0.0006	0.4	-1.31	-0.751	-1.603	0.945	0.744
INRAGALG00000003370	NA	NA	lnc	1	194403611	194408771	+	NA	up	21.4	-1.73263682089573	0.0212	1.93	0.95	-1.992	-1.473	0.776	1.02
INRAGALG00000005639	NA	NA	mis	17	8333138	8336470	+	NA	down	14.4	-1.9507448202778	0.0451	0.7	-0.52	-1.777	-2.125	0.418	0.418
INRAGALG00000005686	NA	NA	lnc	17	10620464	10623783	+	NA	down	36.2	-1.27224408091995	0.0089	0.47	-1.08	-0.998	-1.546	1.065	0.559
INRAGALG00000005904	NA	NA	lnc	18	10714997	10722232	-	NA	up	30.5	-1.52257387954427	0.0006	2.6	1.38	-1.92	-1.125	0.73	1.003
INRAGALG00000006069	NA	NA	lnc	19	7576198	7579867	-	NA	down	11.4	-1.89487838766359	0.0002	0.35	-1.51	-1.518	-2.272	1.178	0.629
INRAGALG00000006115	NA	NA	lnc	19	9837039	9837808	-	NA	down	12.7	-0.919508907026125	0.0073	0.5	-1.01	-0.554	-1.285	0.817	0.867
INRAGALG00000007155	NA	NA	lnc	2	62914899	62916191	-	NA	down	23.6	-1.10071441898093	0	0.23	-2.12	-0.436	-1.765	1.09	1.022
INRAGALG00000008637	NA	NA	lnc	20	8337562	8342034	+	NA	up	24.1	-1.79664345273047	0.031	1.45	0.54	-2.01	-1.583	0.533	0.354
INRAGALG00000009364	NA	NA	lnc	25	611613	612885	+	NA	up	126.8	0.792092770501075	0.0179	1.92	0.94	0.582	1.002	0.758	1.062
INRAGALG00000009448	NA	NA	lnc	26	1321333	1323259	+	NA	up	7	-1.96025782869581	0.0257	1.71	0.77	-2.36	-1.56	1.137	0.586
INRAGALG00000009958	NA	NA	lnc	3	4343135	4347307	-	NA	up	36	-1.44420208641705	0.0181	1.7	0.77	-1.684	-1.204	0.633	0.607
INRAGALG00000011657	NA	NA	lnc	3	101080931	101090900	-	NA	down	371.7	-0.945823472089651	0	0.08	-3.66	-0.089	-1.803	2.092	1.229
INRAGALG00000011658	NA	NA	lnc	3	101088620	101089316	-	NA	down	34.3	-0.882061911413197	0	0.1	-3.37	0.001	-1.765	2.102	1.465
INRAGALG00000011685	NA	NA	lnc	3	102070502	102075554	-	NA	down	117.1	-0.910035717573503	0	0.15	-2.7	-0.274	-1.546	1.532	0.604
INRAGALG00000012024	NA	NA	lnc	4	2303770	2307067	-	NA	down	32.3	-1.42523580233077	0.0433	0.49	-1.04	-1.207	-1.643	1.32	0.901
INRAGALG00000014345	NA	NA	lnc	5	48778946	48793211	-	NA	down	305.3	0.0803363103537204	0.0125	0.34	-1.57	0.549	-0.389	1.837	1.351
INRAGALG00000014513	NA	NA	lnc	5	54814859	54816893	-	NA	up	11.9	-1.7787786915495	0.0079	1.68	0.75	-2.04	-1.517	0.737	0.539
INRAGALG00000014565	NA	NA	lnc	5	58006001	58006542	+	NA	up	14.4	-0.278990171017527	0.0032	1.61	0.68	-0.565	0.007	0.472	0.442
INRAGALG00000014813	NA	NA	lnc	6	12304575	12305958	+	NA	down	10.9	-1.6511431457593	0.0003	0.43	-1.23	-1.316	-1.986	1.051	0.549
INRAGALG00000014864	NA	NA	mis	6	15595639	15619159	+	NA	up	92.1	-1.25230244813133	0.007	1.8	0.85	-1.47	-1.035	0.734	0.585
INRAGALG00000015638	NA	NA	lnc	7	21467001	21476607	-	NA	down	8.4	-2.08559594470366	0	0.21	-2.22	-1.289	-2.882	0.888	1.054
INRAGALG00000015735	NA	NA	lnc	7	27992190	27995573	-	NA	down	19	-1.91515868467646	0	0.3	-1.74	-1.397	-2.433	0.787	0.448
INRAGALG00000016940	NA	NA	lnc	9	23117968	23122413	+	NA	down	49.3	-0.969290549270665	0.029	0.67	-0.59	-0.759	-1.179	0.375	0.569
INRAGALG00000017838	NA	NA	pcg	W	6851495	6854405	-	NA	down	12.3	-2.92846207203499	0	0.01	-7.16	-1.385	-4.472	0.825	0.335
INRAGALG00000018462	NA	NA	lnc	31	576566	577098	-	NA	down	20.4	-0.232510494820407	0.0001	0.35	-1.53	0.368	-0.833	0.937	1.247
INRAGALG00000018533	NA	NA	lnc	25	578999	579705	+	NA	up	61.3	0.359291853811727	0.0241	2.13	1.09	0.002	0.717	1.438	1.106
INRAGALG00000018961	NA	NA	lnc	2	119433600	119435172	+	NA	down	9.7	-1.85963846332138	0.0104	0.53	-0.9	-1.564	-2.156	0.86	0.921
INRAGALG00000019458	NA	NA	lnc	35	413115	413529	-	NA	down	9.6	-0.369715183786933	0.0018	0.55	-0.85	-0.111	-0.628	1.151	1.047
INRAGALG00000021373	NA	NA	lnc	W	132677	134398	-	NA	down	137.7	0.99081738240217	0.0379	0.61	-0.7	1.148	0.834	1.047	0.659
INRAGALG00000023538	NA	NA	mis	W	9007028	9013328	+	NA	down	13.7	-3.20134555692962	0	0.02	-5.53	-2.065	-4.338	0.763	0.37
INRAGALG00000023539	NA	NA	lnc	W	5672912	5674791	-	NA	down	7.2	-3.07498973749436	0	0.01	-6.88	-1.545	-4.605	0.854	0
INRAGALG00000024244	NA	NA	lnc	Z	13165791	13167891	-	NA	up	12.2	-2.42801215775751	0	12.75	3.67	-3.513	-1.343	1.366	0.726
INRAGALG00000024245	NA	NA	lnc	Z	13168942	13176320	-	NA	up	31.8	-2.62463304256975	0	13.29	3.73	-3.681	-1.568	1.181	0.655
INRAGALG00000024389	NA	NA	lnc	Z	22285497	22312974	+	NA	up	101.4	-0.887100579607526	0	2.28	1.19	-1.335	-0.439	0.576	0.574
INRAGALG00000024399	NA	NA	lnc	Z	22335580	22352428	+	NA	up	24.5	-1.19315755879759	0.0021	1.98	0.99	-1.578	-0.809	0.828	0.524
INRAGALG00000024400	NA	NA	mis	Z	22340343	22344152	+	NA	up	17.8	-2.00237729938383	0.0178	1.73	0.79	-2.28	-1.724	0.552	0.624
INRAGALG00000024418	NA	NA	lnc	Z	23659755	23663021	+	NA	up	16.9	-1.47605161570785	0.0019	1.76	0.81	-1.711	-1.242	0.463	0.5
INRAGALG00000024709	NA	NA	lnc	Z	44379686	44386399	+	NA	up	10	-2.07017477259253	0.0015	1.71	0.78	-2.303	-1.838	0.401	0.445
INRAGALG00000024767	NA	NA	lnc	Z	46686728	46696447	+	NA	up	64.8	-0.464287539934294	0.0001	1.81	0.85	-0.775	-0.153	0.554	0.37
INRAGALG00000024786	NA	NA	lnc	Z	48283785	48288355	-	NA	up	19.1	-2.00608422711894	0.0003	1.67	0.74	-2.304	-1.708	0.648	0.298
INRAGALG00000024895	NA	NA	lnc	Z	55786275	55788371	-	NA	up	13.2	-1.63431263114315	0	2.33	1.22	-2.054	-1.215	0.577	0.333
INRAGALG00000024990	NA	NA	lnc	Z	61714212	61719509	+	NA	up	25.7	-1.92277526450551	0	1.95	0.96	-2.274	-1.572	0.662	0.288
INRAGALG00000025024	NA	NA	lnc	Z	64828881	64830390	+	NA	up	9.9	-1.72730827403963	0.0023	1.77	0.82	-2.05	-1.405	0.858	0.593
INRAGALG00000100124	NA	NA	lnc	1	44890145	44891577	+	NA	up	783.2	2.93225264481512	0.0021	1.3	0.38	2.79	3.075	0.154	0.306
INRAGALG00000100538	NA	NA	lnc	1	7623101	7625427	-	NA	up	11.8	-2.06359631967454	0.0019	2.12	1.08	-2.467	-1.66	0.979	0.648
INRAGALG00000100602	NA	NA	lnc	1	36736755	36744405	-	NA	up	72	-1.26878398247427	0	1.98	0.98	-1.609	-0.929	0.445	0.305
INRAGALG00000100893	NA	NA	lnc	1	138617084	138618888	-	NA	down	9.8	-1.8043008929261	0.0019	0.54	-0.88	-1.541	-2.067	0.514	0.493
INRAGALG00000101215	NA	NA	lnc	11	19316008	19318182	+	NA	down	13.7	-1.95205620147632	0.0235	0.5	-0.99	-1.714	-2.19	1.238	0.774
INRAGALG00000101283	NA	NA	lnc	12	1942559	1943226	+	NA	down	12.3	-1.01005149668162	0.0338	0.48	-1.06	-0.625	-1.395	1.136	1.405
INRAGALG00000101546	NA	NA	lnc	14	14377803	14379050	+	NA	down	9.7	-2.05543816132188	0.0425	0.42	-1.27	-1.486	-2.625	1.333	1.577
INRAGALG00000101617	NA	NA	lnc	15	522485	523666	+	NA	up	7.8	-1.64461138643902	0.0011	1.87	0.9	-1.931	-1.358	0.378	0.56
INRAGALG00000102645	NA	NA	lnc	20	1878481	1881233	+	NA	up	15.8	-1.76854649851044	0.0492	1.49	0.58	-2.002	-1.535	0.641	0.4
INRAGALG00000102678	NA	NA	lnc	20	8383675	8385810	+	NA	up	13.9	-2.0723751786876	0.0137	2.27	1.18	-2.559	-1.585	1.226	0.915
INRAGALG00000102707	NA	NA	lnc	20	14038424	14040849	+	NA	down	18.1	-1.64426021415669	0	0.37	-1.42	-1.169	-2.119	0.724	0.643
INRAGALG00000102719	NA	NA	lnc	20	4004004	4004895	-	NA	up	38.4	-0.0740429987106845	0.0005	2.34	1.23	-0.566	0.418	1.283	0.717
INRAGALG00000102748	NA	NA	lnc	20	11515688	11517000	-	NA	up	6.6	-1.71568415344002	0.0394	1.68	0.75	-2.054	-1.377	1.084	0.562
INRAGALG00000102919	NA	NA	lnc	23	6114180	6116110	-	NA	down	15.2	-1.7156965940642	0.0027	0.41	-1.29	-1.327	-2.104	1.046	0.824
INRAGALG00000102974	NA	NA	lnc	25	1131762	1135795	+	NA	up	74.8	0.342376985682741	0.0004	1.76	0.81	0.069	0.615	0.447	0.516
INRAGALG00000103894	NA	NA	lnc	4	45281789	45283581	+	NA	up	82.8	0.215948274159834	0.0462	1.52	0.6	-0.034	0.465	0.818	0.561
INRAGALG00000103977	NA	NA	lnc	4	2295998	2303415	-	NA	down	167.8	-0.83103698455653	0.049	0.48	-1.07	-0.626	-1.036	1.432	0.946
INRAGALG00000103980	NA	NA	lnc	4	4184315	4187289	-	NA	up	16.6	-1.70836136857277	0.0478	1.36	0.45	-1.846	-1.571	0.329	0.375
INRAGALG00000104089	NA	NA	lnc	4	49882680	49883976	-	NA	down	47.5	-0.0281319766462901	0.001	0.58	-0.78	0.146	-0.202	1.164	0.46
INRAGALG00000105328	NA	NA	lnc	34	3338929	3340870	-	NA	down	28.6	-1.06760063694831	0.0001	0.36	-1.47	-0.693	-1.442	1.221	0.78
INRAGALG00000105846	NA	NA	lnc	Z	42265428	42267799	+	NA	up	14.2	-1.74224311563074	0.0101	1.71	0.77	-1.994	-1.49	0.563	0.492
INRAGALG00000105857	NA	NA	lnc	Z	44200691	44202008	+	NA	up	7.7	-1.77893564357917	0.0037	1.7	0.76	-2.109	-1.449	0.732	0.392
INRAGALG00000105907	NA	NA	lnc	Z	63729601	63734192	+	NA	up	26.9	-1.79386553298576	0	2.09	1.06	-2.158	-1.43	0.559	0.409
INRAGALG00000105917	NA	NA	lnc	Z	65803079	65805424	+	NA	up	19	-1.51940353922786	0.0087	1.76	0.81	-1.849	-1.189	0.878	0.533
INRAGALG00000105927	NA	NA	lnc	Z	73487916	73489679	+	NA	up	52.3	-0.236520262532827	0.004	1.77	0.83	-0.572	0.099	0.698	0.491
INRAGALG00000105978	NA	NA	lnc	Z	23936234	23938257	-	NA	up	18.5	-1.50700203428709	0.0108	1.94	0.95	-1.829	-1.185	0.903	0.753
INRAGALG00000106001	NA	NA	lnc	Z	36203866	36206364	-	NA	up	13.2	-1.88879473069661	0.0067	1.71	0.78	-2.222	-1.556	0.818	0.435
INRAGALG00000106045	NA	NA	lnc	Z	54209025	54214437	-	NA	up	48.9	-1.43304250875524	0	2.28	1.19	-1.909	-0.957	0.806	0.364
INRAGALG00000106046	NA	NA	lnc	Z	54214519	54216513	-	NA	up	35.3	-0.67727962583831	0.0003	1.83	0.87	-0.993	-0.362	0.522	0.368
INRAGALG00000106059	NA	NA	lnc	Z	58659234	58660677	-	NA	up	12.8	-1.34945365278908	0.0157	1.48	0.57	-1.612	-1.087	0.795	0.332
INRAGALG00000106087	NA	NA	lnc	Z	85584496	85588008	-	NA	up	60	-0.741403043875435	0	2.31	1.21	-1.182	-0.301	0.537	0.422
INRAGALG00000106088	NA	NA	lnc	Z	85664302	85667510	-	NA	up	15.6	-2.06880163566167	0.0004	2.24	1.16	-2.52	-1.617	0.902	0.474
LOC100189558	ENSGALG00010023885	ENSGALG00010023885	pcg	8	27231727	27239499	+	ANGPTL3	down	12802.7	4.65737647594926	0.0062	0.46	-1.11	5.008	4.307	0.787	0.942
LOC100499189	ENSGALG00010027734	ENSGALG00010027734	pcg	26	1323462	1330073	+	CSF1	up	152.8	0.653186285433305	0.0003	1.57	0.65	0.415	0.892	0.417	0.289
LOC100499421	ENSGALG00010025671	ENSGALG00010025671	pcg	2	3895465	3900796	+	CHDSD	up	432.4	1.57703663946226	0.0125	2.05	1.03	1.09	2.064	1.22	0.454
LOC100857105	ENSGALG00010029936	ENSGALG00010029936	pcg	19	5881544	5889129	+	SERPINF2	up	19007.4	5.50660699351227	0.016	1.38	0.47	5.365	5.648	0.419	0.214
LOC100857237	ENSGALG00010026095	ENSGALG00010026095	pcg	15	8094580	8096416	+	MIF	up	1228.4	4.13894903134296	0.0072	1.27	0.35	4.025	4.253	0.306	0.172
LOC100857247	NA	ENSGALG00010022218	pcg	7	21829335	21832195	+	TUB4A	up	231.5	1.49293144371475	0.0046	1.51	0.59	1.29	1.696	0.46	0.371
LOC100857280	NA	ENSGALG00010004716	pcg	4	59487712	59493385	-	NA	up	2262.7	3.58254516849322	0.0022	1.81	0.86	3.296	3.869	0.526	0.68
LOC100857311	ENSGALG00010023722	ENSGALG00010023722	pcg	27	3695940	3697573	+	PRR15L	up	241.2	1.83593393897253	0.0086	1.35	0.44	1.716	1.956	0.477	0.242
LOC100857332	ENSGALG00010019799	ENSGALG00010019799	pcg	22	1551254	1556502	+	DOK2	down	71.3	-0.0316079844883008	0.021	0.68	-0.56	0.175	-0.238	0.581	0.294
LOC100857356	ENSGALG00010010368	ENSGALG00010010368	pcg	Z	1180582	1220618	+	ZNF532	up	923.4	1.58443612840989	0	1.74	0.8	1.28	1.889	0.405	0.113
LOC100857368	ENSGALG00010008231	ENSGALG00010008231	pcg	Z	41437454	41470439	-	ZCCHC6	up	1447.3	2.01104735947403	0.0035	1.35	0.43	1.856	2.166	0.304	0.249
LOC100857380	ENSGALG00010025421	ENSGALG00010025421	pcg	34	148782	156983	-	NR4A1	up	59.7	-1.26641325768434	0	4.6	2.2	-1.746	-0.787	1.149	1.436
LOC100857412	ENSGALG00010001661	ENSGALG00010001661	pcg	6	36093401	36107937	+	TCTN3	up	1458	2.38810057904142	0.0184	1.2	0.26	2.303	2.473	0.151	0.162
LOC100857414	ENSGALG00010028591	ENSGALG00010028591	pcg	25	2614808	2622425	+	GABPB2	up	93	0.412618034002524	0.048	1.25	0.32	0.33	0.495	0.31	0.224
LOC100857445	ENSGALG00010006939	ENSGALG00010006939	pcg	11	17415079	17436926	-	FBXO31	down	1119.3	1.59374919796733	0	0.6	-0.75	1.807	1.381	0.475	0.245
LOC100857562	ENSGALG00010014102	ENSGALG00010014102	pcg	4	19219432	19340397	+	TRIM2	up	517.4	0.74977237495865	0.0005	1.74	0.8	0.499	1.001	0.545	0.502
LOC100857579	ENSGALG00010000239	NA	pcg	W	2901759	2903278	+	NA	down	154.2	-1.27337082155713	0	0	-11.32	1.984	-4.531	1.563	0.333
LOC100857593	ENSGALG00010027425	ENSGALG00010027425	pcg	28	3264324	3266216	+	CFD	up	3972.9	4.75802559571667	0.0283	1.46	0.54	4.637	4.879	0.663	0.42
LOC100857596	ENSGALG00010027570	ENSGALG00010027570	pcg	25	2525941	2532165	+	NDUFS2	up	1781	3.56576672405942	0.0128	1.29	0.36	3.455	3.676	0.342	0.204
LOC100857605	ENSGALG00010016462	ENSGALG00010016462	pcg	4	88093281	88115388	+	RNF24	up	74.7	0.00373487394167559	0.0293	1.37	0.45	-0.179	0.186	0.502	0.329
LOC100857693	ENSGALG00010022567	ENSGALG00010022567	pcg	6	10098076	10100453	-	PAOX	up	582.1	2.35015689452102	0	1.48	0.57	2.17	2.53	0.366	0.277
LOC100857703	ENSGALG00010012838	ENSGALG00010012838	pcg	7	278016	342879	-	C2orf88	up	346	-0.0792279491793701	0.0004	2.78	1.47	-0.564	0.406	1.342	0.836
LOC100857707	ENSGALG00010010990	ENSGALG00010010990	pcg	Z	24526672	24528290	-	MED18	up	253.1	1.71377690264996	0	1.84	0.88	1.42	2.008	0.186	0.096
LOC100857728	ENSGALG00010027892	ENSGALG00010027892	pcg	25	1943486	1949146	-	SHE	up	321.5	1.50090822920197	0	1.7	0.76	1.236	1.766	0.401	0.198
LOC100857753	ENSGALG00010019430	ENSGALG00010019430	pcg	5	57723452	57728168	+	ABHD12B	down	268.9	1.80380308192892	0	0.5	-1	2.14	1.467	0.838	0.332
LOC100857811	ENSGALG00010027350	ENSGALG00010027348;ENSGALG00010027350	pcg	25	1066854	1076031	+	INSRR	up	141.7	0.0956190741307999	0.0495	1.32	0.4	-0.036	0.227	0.361	0.302
LOC100857843	ENSGALG00010025444	ENSGALG00010025444	pcg	11	1209016	1212830	-	NA	up	9	-1.72497612088898	0.0003	2.05	1.04	-2.117	-1.333	0.771	0.616
LOC100857875	ENSGALG00010026003	ENSGALG00010026003	pcg	24	4086983	4161393	+	NECTIN1	up	976.5	1.93851345508816	0.0018	1.27	0.35	1.814	2.063	0.246	0.121
LOC100857877	ENSGALG00010009548	ENSGALG00010009548	pcg	Z	4331792	4401228	-	PIK3C3	up	756.7	1.91869694251741	0	1.33	0.41	1.784	2.053	0.18	0.134
LOC100857885	ENSGALG00010013209	ENSGALG00010013209	pcg	1	56198581	56356240	+	KIAA1549	down	705.4	1.03755627043971	0.0002	0.73	-0.46	1.2	0.876	0.222	0.233
LOC100857935	ENSGALG00010010205	ENSGALG00010010205	pcg	7	34916094	34932878	-	ARL5A	down	1283	1.67845085398579	0.0474	0.87	-0.19	1.747	1.61	0.11	0.113
LOC100857945	ENSGALG00010016500	ENSGALG00010016500	pcg	23	1917618	1918415	+	ATPIF1	up	236.8	2.33118324598678	0.0125	1.43	0.52	2.184	2.479	0.838	0.28
LOC100857974	ENSGALG00010011008	ENSGALG00010011008	pcg	Z	727829	753165	-	ONECUT2	up	2195.8	1.68978807917667	0.0367	1.45	0.54	1.502	1.877	0.571	0.477
LOC100858002	ENSGALG00010023883	ENSGALG00010023883	pcg	27	3738114	3745289	-	TBX21	up	35.8	-0.576778101319656	0.0098	1.43	0.52	-0.762	-0.391	0.289	0.338
LOC100858057	ENSGALG00010006029	ENSGALG00010006029	pcg	Z	66729240	66741818	+	HSDL2	up	4217.8	4.44300133402527	0.0001	1.55	0.63	4.216	4.67	0.339	0.284
LOC100858066	ENSGALG00010027216	ENSGALG00010027216	pcg	28	2982611	2983636	-	LRG1	down	12.3	-1.07161265289666	0.0218	0.61	-0.72	-0.905	-1.238	0.848	0.412
LOC100858073	ENSGALG00010026316	ENSGALG00010026316	pcg	5	16560958	16562365	+	UBE2L6	up	45.8	0.831984081024126	0.0338	1.42	0.51	0.679	0.985	0.668	0.336
LOC100858107	ENSGALG00010027534	ENSGALG00010027534	pcg	25	1981961	2008594	-	KCNN3	up	283.7	0.640623736648616	0.0274	1.41	0.49	0.455	0.826	0.442	0.386
LOC100858159	ENSGALG00010027191	ENSGALG00010027191	pcg	2	383960	388374	-	AOC1	up	2018.8	2.68606366991462	0.0002	2.22	1.15	2.274	3.098	0.787	0.572
LOC100858203	ENSGALG00010020298	ENSGALG00010020298	pcg	22	1514776	1516995	+	PBDC1	up	213.7	2.48245404452329	0.0019	1.41	0.49	2.352	2.613	0.52	0.308
LOC100858205	ENSGALG00010009091	ENSGALG00010009091	pcg	2	134868642	135036759	-	EXT1	up	2968.2	2.5337703180472	0.0206	1.33	0.41	2.392	2.675	0.416	0.172
LOC100858220	NA	ENSGALG00010019484	lnc	3	2859974	2889393	+	NA	up	358.4	1.87871234198183	0.039	1.23	0.29	1.789	1.968	0.29	0.206
LOC100858336	ENSGALG00010016858	ENSGALG00010016858	pcg	14	12856383	12940588	+	DNAAF8	down	57.3	-1.26543279804244	0.0113	0.54	-0.89	-0.984	-1.547	0.797	0.674
LOC100858352	ENSGALG00010009232	ENSGALG00010009232	pcg	38	65021	67961	+	ECH1	up	4150	4.88355660331075	0.0035	1.37	0.45	4.75	5.017	0.428	0.258
LOC100858366	ENSGALG00010010870	ENSGALG00010010870	pcg	Z	7701541	7734881	-	NOL6	up	248.2	0.752803720921398	0	1.71	0.78	0.532	0.974	0.545	0.307
LOC100858582	ENSGALG00010028075	ENSGALG00010028075	pcg	25	391268	397592	-	RAB25	up	119.6	0.961150550577145	0.0176	1.34	0.42	0.836	1.086	0.352	0.296
LOC100858613	ENSGALG00010019310	ENSGALG00010019310	pcg	12	11681886	11684834	+	CRELD1	up	732.8	2.54246534796807	0.0064	1.32	0.4	2.432	2.653	0.367	0.225
LOC100858651	ENSGALG00010020828	ENSGALG00010020828	pcg	21	4879372	4881322	-	CAMK2N1	down	66.1	-0.532626600090513	0	0.25	-1.99	0.009	-1.074	1.675	0.522
LOC100858652	ENSGALG00010027702	ENSGALG00010027702	pcg	26	4884446	4927344	+	FOXP4	down	89.8	-0.822927096342941	0.0024	0.69	-0.54	-0.637	-1.009	0.293	0.317
LOC100858653	ENSGALG00010023172	ENSGALG00010023172;ENSGALG00010026464	pcg	27	4817341	4825305	-	DHX58	up	204.7	0.388878972171016	0.0001	1.44	0.53	0.215	0.563	0.289	0.24
LOC100858664	NA	ENSGALG00010008145	pcg	2	55846971	55892580	-	NA	down	1074.2	2.50843845680398	0.011	0.75	-0.41	2.646	2.371	0.385	0.25
LOC100858691	ENSGALG00010021785	ENSGALG00010021785	pcg	12	11719701	11728887	+	CCDC71	down	696.1	0.847389090341542	0.0375	0.79	-0.34	0.941	0.754	0.458	0.294
LOC100858692	ENSGALG00010013815	ENSGALG00010013815	pcg	20	10264774	10266286	+	SRXN1	up	140.7	1.32026168198905	0.0459	1.37	0.46	1.192	1.449	0.653	0.296
LOC100858693	ENSGALG00010009181	ENSGALG00010009181	pcg	Z	8462450	8476042	-	ARID3C	down	219.5	0.52481576905034	0	0.37	-1.44	0.917	0.133	0.957	0.592
LOC100858732	ENSGALG00010024965	ENSGALG00010024965	pcg	34	1496415	1501912	-	STAT2	down	285.8	1.06588344179313	0.0423	0.73	-0.46	1.243	0.889	0.616	0.291
LOC100858739	NA	NA	transcribed_pse	Z	23254853	23259069	+	NA	up	33.7	-1.6788356203461	0.0015	2.42	1.28	-2.164	-1.193	1.172	0.69
LOC100858742	ENSGALG00010011857	ENSGALG00010011857	pcg	W	2129168	2344673	-	NA	down	58.6	-2.65025479323584	0	0	-9.92	-0.695	-4.605	0.938	0
LOC100858763	ENSGALG00010011571	ENSGALG00010011571	pcg	Z	9143448	9177375	-	FAM214B	up	167	0.605053331877429	0.0017	1.32	0.4	0.476	0.734	0.148	0.209
LOC100858842	ENSGALG00010027528	ENSGALG00010027528	pcg	25	2498669	2499479	+	APOA2	up	46363.7	7.96002484408598	0.001	1.81	0.86	7.614	8.306	0.709	0.211
LOC100858866	ENSGALG00010024909	ENSGALG00010024909	pcg	34	1442922	1447714	+	SLC39A5	down	473.4	1.73291265584446	0.0001	0.52	-0.94	2.074	1.392	0.763	0.388
LOC100858889	ENSGALG00010009728	ENSGALG00010009728	pcg	4	73138284	73191124	+	CCDC149	down	320.4	0.682888499463761	0.043	0.84	-0.26	0.77	0.596	0.191	0.17
LOC100858912	ENSGALG00010007651	ENSGALG00010007651	pcg	2	88112930	88171639	+	CTNNAL1	up	42.1	-1.06645212337669	0.0307	1.49	0.58	-1.272	-0.861	0.464	0.445
LOC100858913	ENSGALG00010001657	ENSGALG00010001657	pcg	3	82243311	82337380	-	SMAP1	down	670.1	1.28888674072807	0.0055	0.83	-0.27	1.387	1.191	0.18	0.111
LOC100858919	ENSGALG00010009037	ENSGALG00010009037	pcg	Z	9548455	9569989	+	NA	up	132.8	-0.101204921384512	0	1.88	0.91	-0.411	0.208	0.228	0.21
LOC100858941	NA	ENSGALG00010013098	pcg	Z	28310818	28339858	+	NA	down	61	-0.708699232464655	0.0214	0.61	-0.7	-0.475	-0.942	0.577	0.604
LOC100858972	ENSGALG00010009408	ENSGALG00010009408	pcg	Z	73550248	73561226	+	GTF2H2	up	420.5	2.13280963892481	0	1.37	0.46	1.979	2.286	0.175	0.136
LOC100859027	ENSGALG00010002658	ENSGALG00010002658	pcg	30	543295	545424	-	FBXL12	down	123.5	0.89432349094343	0.0061	0.64	-0.63	1.1	0.689	0.628	0.234
LOC100859072	NA	NA	lnc	Z	27737051	27775200	-	NA	down	256.5	-2.59487747320307	0	0	-11.54	-0.639	-4.55	0.958	0.199
LOC100859100	NA	NA	pcg	16	1806168	1809152	+	MHCY35	up	58	-0.288713716161519	0.018	1.61	0.69	-0.516	-0.062	0.52	0.553
LOC100859112	ENSGALG00010009594	ENSGALG00010009594	pcg	Z	9637513	9638669	+	HINT1	up	50.9	0.60705507446517	0	2.28	1.19	0.246	0.968	0.781	0.369
LOC100859131	ENSGALG00010022782	ENSGALG00010022782	pcg	24	5446862	5455046	-	TMPRSS13	up	25.5	-1.28940745232111	0.0005	1.85	0.88	-1.566	-1.013	0.498	0.474
LOC100859193	NA	ENSGALG00010005424;ENSGALG00010005427	pcg	4	90664725	90671120	-	DQX1	down	294	1.18134514728119	0.0003	0.63	-0.67	1.442	0.921	0.599	0.27
LOC100859291	ENSGALG00010024683	ENSGALG00010024683	pcg	26	1172887	1175970	-	SHISA4	up	9	-1.52747621140696	0	2.64	1.4	-2.076	-0.979	1.092	0.483
LOC100859320	ENSGALG00010028512	ENSGALG00010028512	pcg	28	3899411	3900493	-	NDUFA13	up	1018.5	4.09895616395257	0.0018	1.35	0.43	3.986	4.212	0.538	0.235
LOC100859332	ENSGALG00010024847	ENSGALG00010024847	pcg	26	1225248	1226980	+	PPIL1	up	147.6	2.0226820592659	0.0431	1.29	0.37	1.938	2.107	0.515	0.262
LOC100859339	ENSGALG00010009640	ENSGALG00010009640	pcg	Z	9642462	9652008	-	NPR2	up	84.2	-0.526216946788254	0	2.71	1.44	-0.972	-0.08	0.317	0.65
LOC100859352	ENSGALG00010028368	ENSGALG00010028368	pcg	28	1041705	1042291	-	TIMM13	up	115.3	2.0995447039922	0.008	1.51	0.6	1.953	2.246	0.699	0.387
LOC100859367	ENSGALG00010013463	ENSGALG00010013463	pcg	23	3587141	3592709	-	EXTL1	down	78.3	-0.211242728583721	0	0.37	-1.43	0.197	-0.619	1.01	0.438
LOC100859440	ENSGALG00010017606	ENSGALG00010017606;ENSGALG00010017615	pcg	21	5607888	5626476	-	C1orf167	down	272.7	0.0697680371592065	0.0103	0.7	-0.52	0.229	-0.09	0.485	0.238
LOC100859442	NA	ENSGALG00010007259	pcg	Z	64815914	64827661	+	FAM151B	up	502.5	1.45918294109952	0	1.73	0.79	1.178	1.74	0.247	0.106
LOC100859467	ENSGALG00010011467	ENSGALG00010011467	pcg	W	1004868	1166796	+	NA	down	115.6	-2.03493285744172	0	0	-10.86	0.481	-4.551	1.209	0.241
LOC100859519	ENSGALG00010013574	ENSGALG00010013574;ENSGALG00010014888	pcg	Z	59187460	59201512	-	NR2F1	up	161.1	0.649946097287752	0.0001	1.46	0.54	0.472	0.828	0.232	0.265
LOC100859583	ENSGALG00010020684	ENSGALG00010020684	pcg	12	11839180	11853057	-	P4HTM	up	142.9	0.899412350068472	0.028	1.32	0.4	0.795	1.004	0.538	0.248
LOC100859602	ENSGALG00010011555	ENSGALG00010011555;ENSGALG00010013547	pcg	W	1503031	1955522	+	NA	down	12.6	-3.2587550315672	0	0	-7.69	-1.912	-4.605	0.73	0
LOC100859641	ENSGALG00010027471	ENSGALG00010027471	pcg	25	2472157	2479099	-	SDHC	up	906.9	3.27322649929822	0.0191	1.25	0.32	3.164	3.382	0.31	0.203
LOC100859653	ENSGALG00010028114	ENSGALG00010028114;ENSGALG00010028335	pcg	12	1458562	1501813	-	PFKFB4	down	291.8	0.838009478519899	0.0287	0.76	-0.4	0.982	0.694	0.397	0.317
LOC100859719	ENSGALG00010000412	ENSGALG00010000412	pcg	15	11210576	11213406	-	RFC5	up	125.6	1.26654797551264	0.0114	1.3	0.38	1.168	1.365	0.416	0.205
LOC100859721	ENSGALG00010024759	ENSGALG00010024759	pcg	24	5165137	5165866	+	APOC3	up	32359.7	7.53082756312791	0.011	1.95	0.97	7.07	7.992	1.015	0.413
LOC100859749	ENSGALG00010001169	ENSGALG00010001169	pcg	Z	85626487	85634068	-	SLC25A51	up	294.3	1.1530105525084	0	1.37	0.46	0.993	1.313	0.192	0.154
LOC100859842	ENSGALG00010028078	ENSGALG00010028078	pcg	25	397884	401231	-	LAMTOR2	up	368.2	2.69957276267987	0.0477	1.27	0.34	2.635	2.764	0.672	0.268
LOC100859846	ENSGALG00010018704	ENSGALG00010018704	pcg	10	16685464	16697011	+	PGPEP1L	up	449.9	1.67422876264693	0.0006	1.6	0.68	1.471	1.878	0.372	0.483
LOC100859902	ENSGALG00010001121	ENSGALG00010001121	pcg	9	23507299	23550965	+	WWTR1	up	756.6	1.59844595778454	0.0011	1.35	0.43	1.436	1.761	0.228	0.259
LOC100873157	ENSGALG00010008327	ENSGALG00010008327	pcg	38	279619	285137	+	TGFB1	up	67	0.337808744221673	0.048	1.36	0.44	0.203	0.473	0.554	0.267
LOC101747236	ENSGALG00010024418	ENSGALG00010024418	pcg	20	934732	943861	+	TLDC2	down	41.6	-1.97418414224252	0	0.02	-5.34	-0.638	-3.31	2.158	0.776
LOC101747651	ENSGALG00010003815	ENSGALG00010003815	pcg	30	263713	278259	+	RASAL3	up	53.2	-0.759984233555767	0.0089	1.57	0.65	-0.959	-0.561	0.524	0.454
LOC101747680	NA	ENSGALG00010022479	pcg	11	1088584	1090819	-	NA	down	6444.2	3.34099454880841	0	0.03	-4.85	4.393	2.289	2.87	1.371
LOC101747873	ENSGALG00010021271	ENSGALG00010021271	pcg	14	4269664	4271112	+	NA	down	32.6	-0.715249299868144	0.0002	0.36	-1.49	-0.266	-1.165	1.111	0.777
LOC101748058	NA	ENSGALG00010006589	pcg	2	16130623	16148623	+	NELL3	up	29.4	-2.57537199053594	0	8.05	3.01	-3.387	-1.764	1.233	0.808
LOC101748150	ENSGALG00010021835	ENSGALG00010021835	pcg	5	599490	601536	+	NUDT8	up	29.6	-0.0983735738733913	0.0039	1.88	0.91	-0.365	0.168	0.731	0.657
LOC101748153	ENSGALG00010022674	ENSGALG00010021785;ENSGALG00010022674	pcg	12	11719701	11743599	+	NA	up	398.9	0.13076873533649	0.0299	1.25	0.33	0.037	0.225	0.278	0.233
LOC101748371	NA	ENSGALG00010012707	lnc	Z	1292624	1313191	-	NA	up	957.7	1.39384279288984	0	1.97	0.98	1.062	1.725	0.27	0.271
LOC101748384	NA	ENSGALG00010015641	lnc	7	7597032	7604450	-	NA	down	72.3	-1.50993316500229	0	0.27	-1.89	-1.068	-1.952	1.218	0.512
LOC101748485	ENSGALG00010019771	ENSGALG00010019771	pcg	5	265863	270956	-	VWCE	up	1224.3	2.56832654076388	0.0001	1.58	0.66	2.351	2.785	0.456	0.232
LOC101748614	ENSGALG00010004949	ENSGALG00010004949	pcg	1	180271264	180283815	-	RAB39A	down	32.1	-1.32551777574512	0.011	0.64	-0.63	-1.113	-1.538	0.442	0.46
LOC101748752	NA	ENSGALG00010012796	pcg	Z	16475803	16480776	-	NA	up	86.9	1.60838020787192	0.0005	1.57	0.65	1.378	1.839	0.396	0.268
LOC101748777	ENSGALG00010017688	ENSGALG00010017688;ENSGALG00010019917	pcg	3	8817007	8830991	-	SPDYA	down	16.2	-1.36462499976723	0.0003	0.42	-1.24	-0.877	-1.852	0.635	0.794
LOC101748847	NA	ENSGALG00010010696	lnc	Z	44454157	44461929	+	NA	down	19.6	-1.12710916396162	0.0126	0.44	-1.17	-0.88	-1.374	1.547	0.806
LOC101748931	ENSGALG00010027172	ENSGALG00010027172	pcg	28	4397007	4399674	-	GDF15	down	38.9	-0.525292678478033	0.0133	0.64	-0.63	-0.3	-0.751	0.495	0.464
LOC101748950	ENSGALG00010007457	ENSGALG00010007457;ENSGALG00010007756	pcg	1	565904	848673	+	SHANK3	up	317.1	-0.275331717711243	0.0266	1.28	0.36	-0.401	-0.149	0.364	0.226
LOC101749042	ENSGALG00010024259	ENSGALG00010024259	pcg	24	4449752	4452819	-	ATP5L	up	1312.7	4.56738619992618	0.0012	1.37	0.46	4.44	4.695	0.482	0.225
LOC101749060	NA	ENSGALG00010013322;ENSGALG00010016164	pcg	1	138624841	138668570	-	IRS2	down	1590.3	1.86018284271448	0.0007	0.46	-1.13	2.143	1.577	0.95	0.733
LOC101749094	NA	NA	lnc	Z	85549520	85553713	+	NA	up	13.5	-2.06385698441758	0	1.92	0.94	-2.377	-1.751	0.409	0.357
LOC101749095	NA	ENSGALG00010016376	lnc	1	138668850	138686686	+	NA	down	32.4	-2.28874239739099	0	0.18	-2.49	-1.647	-2.931	1.198	0.793
LOC101749169	ENSGALG00010024463	ENSGALG00010024463	pcg	10	4045345	4057326	-	FBXL22	down	191.4	0.00841508651453021	0	0.42	-1.25	0.427	-0.411	0.4	0.415
LOC101749223	ENSGALG00010000595	ENSGALG00010000595	pcg	2	75146680	75298631	+	MYO10	down	2914.3	2.44376083603828	0.0442	0.74	-0.43	2.581	2.307	0.443	0.306
LOC101749229	ENSGALG00010020250	ENSGALG00010020250	pcg	5	24690503	24716535	+	PLA2G4B	down	163.8	0.330795965790229	0.0028	0.65	-0.63	0.514	0.147	0.488	0.418
LOC101749375	ENSGALG00010007819	ENSGALG00010007819	pcg	1	98452594	98523447	-	NRIP1	down	2614.7	2.09281839409574	0.0002	0.62	-0.69	2.329	1.856	0.421	0.34
LOC101749460	ENSGALG00010010293	ENSGALG00010010293;ENSGALG00010013140	pcg	Z	21461472	21492081	-	NA	up	31.6	-1.75987672053593	0.0073	1.65	0.73	-2.02	-1.5	0.542	0.481
LOC101749540	NA	ENSGALG00010016992	pcg	13	14696167	14700504	+	NA	up	259.8	0.517924347062324	0	4.34	2.12	-0.053	1.089	0.714	1.243
LOC101749568	NA	ENSGALG00010009763;ENSGALG00010009978	pcg	Z	71251000	71265208	+	NA	up	35.8	-1.91358969008078	0	2.12	1.08	-2.246	-1.581	0.328	0.558
LOC101749599	NA	ENSGALG00010011085	pcg	7	5915220	5919552	-	NA	down	476.4	2.17848017519509	0.042	0.68	-0.55	2.368	1.989	0.617	0.461
LOC101749620	NA	ENSGALG00010008702	lnc	2	51041355	51048020	+	NA	up	146.3	0.137561892111742	0	2.98	1.58	-0.274	0.55	0.681	1.166
LOC101749674	NA	NA	lnc	2	51118591	51142146	-	NA	up	13.9	-2.03023651777212	0.0434	1.44	0.52	-2.221	-1.839	0.487	0.393
LOC101749758	NA	ENSGALG00010017073;ENSGALG00010017074	lnc	13	14647814	14697679	-	NA	up	109.1	-2.03907670498341	0	8.21	3.04	-2.866	-1.212	0.909	1.246
LOC101750037	NA	NA	lnc	Z	27695249	27735053	-	NA	down	144.9	-3.03181580870303	0	0	-10.94	-1.492	-4.572	0.826	0.133
LOC101750152	NA	ENSGALG00010004414	lnc	1	167261567	167265619	-	NA	down	117.5	-0.520247103182225	0	0.15	-2.74	0.493	-1.533	0.705	1.686
LOC101750235	ENSGALG00010009212	ENSGALG00010009212	pcg	7	31038067	31070634	-	NXPH2	down	132.8	-0.152651160254865	0	0.22	-2.18	0.537	-0.843	1.114	1.093
LOC101750393	ENSGALG00010009574	ENSGALG00010009574	pcg	Z	9632918	9637310	+	TAF1C	up	52.3	-0.607236495639481	0.0007	1.62	0.7	-0.85	-0.365	0.413	0.316
LOC101750551	NA	ENSGALG00010013153	lnc	Z	22244606	22256672	+	NA	up	583.6	1.76558712914562	0	2.38	1.25	1.357	2.174	0.473	0.642
LOC101750603	NA	ENSGALG00010027108	pcg	8	26375932	26382589	-	CYP2J21	up	2909.7	3.91418386843288	0.0471	1.22	0.29	3.821	4.008	0.223	0.232
LOC101750657	ENSGALG00010026329	ENSGALG00010026329	pcg	5	16562394	16565804	-	SMTNL1	up	18.5	-1.40887973349946	0.0316	1.74	0.8	-1.759	-1.059	1.017	0.525
LOC101751124	ENSGALG00010025420	ENSGALG00010025420	pcg	7	18707454	18791531	+	STK39	down	344.4	1.32639700976833	0	0.7	-0.52	1.498	1.155	0.244	0.201
LOC101751153	NA	ENSGALG00010005201;ENSGALG00010006119	pcg	31	578459	608955	-	NA	down	32.1	-0.459607937798377	0.0119	0.59	-0.76	-0.224	-0.696	0.74	0.397
LOC101751372	ENSGALG00010007437	ENSGALG00010007437	pcg	Z	68774249	68775465	-	TUSC1	up	22	-0.728832126795618	0	2.17	1.12	-1.049	-0.408	0.797	0.395
LOC101751432	NA	NA	lnc	1	135320175	135328767	+	NA	down	543.4	0.0618542604755608	0	0.09	-3.53	1.06	-0.937	1.567	0.579
LOC101751545	ENSGALG00010021913	ENSGALG00010021913	pcg	1	72104544	72117786	-	NA	down	277.3	0.152447595352045	0	0.29	-1.78	0.638	-0.333	1.251	0.563
LOC101751586	ENSGALG00010000298	ENSGALG00010000298	pcg	15	10781060	10784544	-	SLC35E4	down	85.5	-0.948473904258429	0	0.13	-2.97	-0.098	-1.799	1.564	0.405
LOC101751597	ENSGALG00010006065	ENSGALG00010006065	pcg	4	90574948	90580969	+	WDR54	down	31	-0.981316428383356	0.0052	0.64	-0.64	-0.705	-1.258	0.613	0.343
LOC101751658	NA	ENSGALG00010012652	lnc	13	8889632	8895702	-	NA	down	162.1	-0.153585362435362	0.0384	0.49	-1.02	0.119	-0.427	1.206	0.821
LOC101751659	NA	NA	lnc	1	112868785	112871587	+	NA	down	17.5	-1.34837119551121	0.0012	0.38	-1.38	-1.019	-1.678	1.388	0.545
LOC101751709	ENSGALG00010027282	ENSGALG00010027282	pcg	12	9307134	9308637	+	NA	up	79.6	0.546172709569899	0.048	1.34	0.42	0.411	0.681	0.556	0.273
LOC101751782	ENSGALG00010015468	ENSGALG00010015468	lnc	Z	13224005	13264922	-	NA	up	533.7	-0.492147673771836	0.0002	7.82	2.97	-2.355	1.371	2.363	0.47
LOC101751823	ENSGALG00010011531	ENSGALG00010011531	pcg	2	126868692	126902632	+	MTDH	down	4857	3.48905747506036	0.007	0.76	-0.4	3.619	3.359	0.291	0.169
LOC101751836	ENSGALG00010020672	ENSGALG00010020672	pcg	21	4819219	4821156	-	RNF186	down	581.4	-1.03626114221985	0	0	-8.74	1.144	-3.217	3.266	2.049
LOC101752037	ENSGALG00010017119	ENSGALG00010017119	pcg	5	52261964	52265869	+	BTBD6	up	117.2	0.310386144971682	0.0349	1.3	0.38	0.183	0.438	0.248	0.293
LOC101752070	NA	ENSGALG00010014743	lnc	Z	52676777	52680701	-	NA	up	67.2	0.265881158642822	0	2.17	1.11	-0.101	0.633	0.427	0.416
LOC101752077	NA	ENSGALG00010027589	lnc	2	3579652	3590306	-	NA	down	354.8	0.949698870743962	0.0008	0.65	-0.61	1.137	0.763	0.482	0.273
LOC101752260	NA	NA	pcg	5	44570215	44571190	-	NA	up	16.1	-0.512770940766928	0.0474	1.37	0.45	-0.613	-0.412	0.635	0.285
LOC103875463	ENSGALG00010008261	ENSGALG00010008261	pcg	38	257930	263457	+	OTX5	up	67.4	-0.475085540271858	0.0471	1.73	0.79	-0.712	-0.238	0.859	0.764
LOC107049007	ENSGALG00010022366	ENSGALG00010022366	pcg	27	5086935	5091298	-	AARSD1	up	599.4	2.48211927935527	0.0311	1.22	0.29	2.408	2.556	0.308	0.215
LOC107049018	ENSGALG00010020048	ENSGALG00010020048	pcg	21	1785249	1790290	+	NA	up	96.4	0.392368230357456	0.0291	1.36	0.44	0.244	0.54	0.323	0.424
LOC107049022	ENSGALG00010011996	ENSGALG00010011972;ENSGALG00010011996	pcg	Z	20098620	20109642	+	LRRC70	up	102.4	-0.653430715853248	0	1.83	0.87	-0.956	-0.35	0.394	0.374
LOC107049027	ENSGALG00010001117	ENSGALG00010001117	pcg	9	23238001	23239710	+	P2RY13	up	53.2	0.287283032127866	0.018	1.41	0.5	0.125	0.45	0.44	0.284
LOC107049029	ENSGALG00010021958	ENSGALG00010021958	pcg	14	1119291	1120580	+	BHLHA15	down	17.5	-1.61687128665663	0	0.23	-2.1	-0.94	-2.293	1.089	1.403
LOC107049046	ENSGALG00010012286	ENSGALG00010012286	pcg	W	4103179	4112614	+	NA	down	869.1	-0.14222258413797	0	0	-13.52	3.997	-4.281	2.064	1.039
LOC107049056	ENSGALG00010022942	ENSGALG00010022942	pcg	9	711300	746212	+	NEU2	down	28.9	-1.23986255399629	0.0089	0.68	-0.55	-1.048	-1.432	0.368	0.286
LOC107049174	ENSGALG00010013420	ENSGALG00010013420	pcg	W	8879907	9015851	+	NA	down	203.3	-1.65400961710351	0	0	-11.51	1.2	-4.508	1.387	0.309
LOC107049248	ENSGALG00010022921	ENSGALG00010022921	pcg	34	1804951	1808632	+	INPP1	up	33.5	-0.340381243407248	0.0061	1.46	0.55	-0.557	-0.124	0.408	0.304
LOC107049314	NA	ENSGALG00010015282;ENSGALG00010015475	lnc	Z	14130931	14143277	+	NA	up	38.4	-1.06079962219717	0.0018	1.83	0.87	-1.392	-0.73	0.475	0.586
LOC107049459	ENSGALG00010013248	ENSGALG00010013248	pcg	W	8137605	8183395	-	NA	down	136.9	-1.38126445489977	0	0	-11.16	1.727	-4.489	1.55	0.519
LOC107049506	ENSGALG00010022583	ENSGALG00010022583	pcg	34	29706	32152	+	FKBP11	down	404.6	2.89693309722523	0.0028	0.66	-0.6	3.152	2.642	0.621	0.383
LOC107049937	ENSGALG00010000469	ENSGALG00010000469	pcg	JAENSK010000584.1	83515	90273	+	NA	up	13.6	-0.565794628465809	0	2.21	1.15	-1.088	-0.044	1.079	0.447
LOC107050029	ENSGALG00010022767	ENSGALG00010022767	pcg	34	55558	65241	-	CACNB3	down	37.4	-1.08842796218853	0.0294	0.57	-0.82	-0.904	-1.273	0.942	0.486
LOC107050595	NA	ENSGALG00010010869	pcg	38	657777	659767	+	NA	up	38.1	1.26113764352612	0.0011	1.63	0.71	1.063	1.459	0.617	0.356
LOC107050717	ENSGALG00010001307	ENSGALG00010001307	pcg	JAENSK010000002.1	20846	73144	+	NA	down	662.9	3.092541341946	0.011	0.7	-0.51	3.307	2.878	0.317	0.513
LOC107050775	ENSGALG00010027729	ENSGALG00010027729	pcg	26	1308226	1314809	-	EPS8L3	up	93.1	0.0669009592603347	0.0001	2.5	1.32	-0.419	0.553	0.856	0.648
LOC107050997	NA	NA	lnc	1	147929294	147951382	+	NA	up	390.5	0.0183057430142845	0.0399	2.02	1.01	-0.297	0.334	1.135	1.157
LOC107051485	ENSGALG00010000467	ENSGALG00010000467	pcg	JAENSK010000584.1	76244	81787	-	RNASEK	up	272.6	2.00991605637812	0.0217	1.42	0.5	1.88	2.14	0.603	0.465
LOC107051594	NA	ENSGALG00010021823	pcg	15	6909142	6910307	-	NA	up	38.7	0.0824690115854068	0.0448	1.37	0.45	-0.066	0.231	0.6	0.34
LOC107051757	NA	ENSGALG00010005768;ENSGALG00010008692;ENSGALG00010008695;ENSGALG00010008706;ENSGALG00010009009	pcg	4	38478331	38635043	+	NA	down	533.5	0.0147120926343363	0.0159	0.5	-0.99	0.222	-0.193	1.094	0.608
LOC107051906	NA	ENSGALG00010012546	lnc	Z	2141004	2153964	-	NA	up	139.9	-0.660978787303473	0	2.07	1.05	-1.032	-0.29	0.32	0.426
LOC107051953	NA	NA	lnc	Z	23850327	23858262	+	NA	up	153.6	0.471426734403514	0.0251	1.5	0.58	0.248	0.695	0.519	0.436
LOC107051996	NA	NA	lnc	2	101707966	101725276	-	NA	down	16.3	-2.01713976074689	0.0022	0.53	-0.91	-1.704	-2.33	0.514	0.594
LOC107052000	NA	ENSGALG00010005693	lnc	2	102470210	102504265	-	NA	up	200.6	-0.889262981974571	0.035	1.3	0.38	-1.019	-0.759	0.31	0.27
LOC107052097	ENSGALG00010016370	ENSGALG00010016370	pcg	4	16406714	16430923	+	TMEM255A	down	1129.2	2.11323184068246	0	0.39	-1.35	2.482	1.744	0.749	0.45
LOC107052160	ENSGALG00010025438	ENSGALG00010025438	pcg	11	1207304	1208885	+	EXOSC6	up	28.9	-0.64411921482984	0.0201	1.48	0.56	-0.791	-0.498	0.727	0.374
LOC107052162	ENSGALG00010021426	ENSGALG00010021426;ENSGALG00010021438	pcg	11	1488137	1496565	-	SLC38A7	down	1498	2.22115930499045	0.0206	0.74	-0.44	2.35	2.092	0.404	0.304
LOC107052222	NA	NA	transcribed_pse	17	8748970	8750690	+	NA	up	16.6	-1.54585381485787	0.0436	1.8	0.85	-1.85	-1.242	1.378	0.632
LOC107052306	ENSGALG00010009395	ENSGALG00010009395	lnc	1	188999019	189015898	+	NA	up	425.5	-0.226779468444372	0.0427	1.37	0.46	-0.383	-0.071	0.59	0.209
LOC107052325	NA	ENSGALG00010010369	lnc	Z	42175870	42181951	-	NA	up	22.6	-0.598299650382366	0.0161	1.48	0.56	-0.798	-0.399	0.377	0.416
LOC107052326	NA	NA	lnc	Z	42571371	42578472	-	NA	up	132.6	0.528367172716259	0	1.79	0.84	0.246	0.811	0.249	0.118
LOC107052340	NA	ENSGALG00010010621	lnc	Z	46987153	46994490	-	NA	up	11.2	-1.27275256447555	0	1.86	0.9	-1.563	-0.982	0.529	0.319
LOC107052389	ENSGALG00010009446	ENSGALG00010009446	pcg	Z	73572285	73578426	-	NA	up	4722.9	5.39401797711769	0.0015	1.31	0.39	5.273	5.515	0.216	0.177
LOC107052434	NA	NA	lnc	Z	84930921	84934156	-	NA	up	30.1	-0.876336141080724	0.0198	1.43	0.52	-1.078	-0.674	0.42	0.304
LOC107052471	ENSGALG00010001825	ENSGALG00010001825	pcg	1	194591850	194594539	-	LIPT2	up	203.1	1.78867027571554	0.0019	1.42	0.5	1.651	1.926	0.507	0.328
LOC107052476	NA	NA	lnc	1	194389134	194400907	+	NA	up	215.3	-0.620843775600936	0.0404	1.59	0.67	-0.794	-0.448	0.674	0.651
LOC107052522	NA	ENSGALG00010020002	lnc	2	44739294	44744340	-	NA	down	22.3	-1.79672443187598	0	0.38	-1.4	-1.314	-2.279	1.003	0.389
LOC107052630	NA	NA	lnc	2	67847249	67858619	+	NA	up	51	-1.85144617792892	0.001	1.62	0.7	-2.064	-1.639	0.372	0.387
LOC107052797	ENSGALG00010014238	ENSGALG00010014238	pcg	1	38027876	38031782	-	PHLDA1	up	220.8	0.560912531222332	0.0474	1.27	0.34	0.462	0.66	0.348	0.23
LOC107052984	NA	NA	lnc	1	44924523	44942437	-	NA	down	1374.4	1.02222431944137	0.0003	0.55	-0.87	1.249	0.796	0.578	0.521
LOC107053045	NA	ENSGALG00010007821	pcg	3	40280071	40286073	-	FAM89A	down	400.8	1.67532668049729	0.0053	0.69	-0.54	1.913	1.438	0.588	0.241
LOC107053100	NA	NA	pcg	3	67660639	67667222	-	NA	down	26.7	-1.87622170191297	0.0003	0.6	-0.74	-1.613	-2.139	0.294	0.398
LOC107053152	ENSGALG00010009322	ENSGALG00010009322	pcg	3	104353761	104359160	-	DNAJC5G	up	253.6	2.00684553627221	0.0095	1.33	0.42	1.91	2.104	0.487	0.237
LOC107053166	NA	ENSGALG00010004220;ENSGALG00010002520	lnc	3	101093181	101118039	-	NA	down	89.2	-1.55980121486881	0	0.28	-1.84	-1.039	-2.081	0.956	0.744
LOC107053338	ENSGALG00010020476	ENSGALG00010020476	pcg	5	236081	241335	+	TMEM132A	down	61.7	-0.606035865956719	0.0433	0.72	-0.48	-0.382	-0.83	0.408	0.499
LOC107053511	NA	NA	lnc	5	33892872	33910732	+	NA	up	103.3	-0.925301907071116	0.0346	1.44	0.52	-1.081	-0.769	0.552	0.394
LOC107053676	ENSGALG00010021803	ENSGALG00010021803	pcg	6	17355106	17437534	-	TLL2	up	61.5	-1.17310172233324	0.0116	1.53	0.61	-1.348	-0.999	0.389	0.467
LOC107053684	ENSGALG00010012674	ENSGALG00010012674	pcg	1	50809461	50823794	+	CBX6	down	279.7	0.0540025602248912	0.0031	0.68	-0.57	0.234	-0.126	0.443	0.293
LOC107053706	NA	NA	lnc	6	21464061	21490889	-	NA	down	75.5	-0.781023578266042	0.0362	0.64	-0.65	-0.602	-0.96	0.69	0.426
LOC107053822	NA	NA	lnc	7	16918485	16947330	-	NA	down	203.7	-0.89567167994715	0.0374	0.56	-0.84	-0.709	-1.083	1.012	0.535
LOC107053966	NA	NA	pcg	8	13309573	13313093	+	NA	down	19.3	-1.79492180277517	0.0056	0.53	-0.92	-1.536	-2.054	0.722	0.564
LOC107054034	NA	NA	lnc	8	24951134	24952623	+	NA	down	57.3	0.225826193457243	0.0337	0.49	-1.02	0.773	-0.321	0.75	1.55
LOC107054133	ENSGALG00010001534	ENSGALG00010001534;ENSGALG00010001614	pcg	9	20752960	20833274	+	SLITRK3	up	111.8	-0.72890499144046	0.0192	1.77	0.82	-1.071	-0.387	1.166	0.479
LOC107054292	NA	ENSGALG00010025039	lnc	11	9953527	9958161	-	NA	down	97.2	-0.948640249732711	0.0087	0.35	-1.5	-0.512	-1.386	1.439	1.137
LOC107054293	NA	ENSGALG00010025742	lnc	11	9765581	9918721	+	NA	down	1246.1	0.795148967844842	0.0211	0.69	-0.54	0.974	0.617	0.513	0.426
LOC107054332	NA	NA	pcg	1	75311908	75320051	+	NA	up	65.2	0.0542010770745089	0.0112	1.89	0.92	-0.43	0.539	1.603	0.378
LOC107054381	ENSGALG00010027145	ENSGALG00010027145	pcg	12	9206582	9231570	+	CELSR3	up	46.3	-1.9136213043184	0.0014	1.54	0.62	-2.117	-1.711	0.328	0.311
LOC107054431	NA	NA	pcg	12	11137120	11142256	-	NA	down	121.6	0.311605639240826	0.0294	0.73	-0.46	0.482	0.141	0.408	0.346
LOC107054574	NA	NA	lnc	14	862699	871574	+	NA	down	50.9	-1.66332920931207	0.002	0.66	-0.6	-1.478	-1.848	0.321	0.338
LOC107054766	NA	NA	mis	19	9837902	9856442	-	NA	down	52	-1.16271361046399	0.0005	0.45	-1.14	-0.867	-1.459	0.943	0.432
LOC107054826	ENSGALG00010013192	ENSGALG00010013192	pcg	20	14204827	14231766	+	B4GALT5	down	915.7	1.96599575409502	0.0105	0.77	-0.38	2.072	1.86	0.35	0.269
LOC107054849	ENSGALG00010016039	ENSGALG00010016025;ENSGALG00010016039	pcg	20	10891686	10894991	+	NA	up	23.6	-1.46404568021492	0.0038	1.44	0.53	-1.606	-1.322	0.49	0.238
LOC107054880	NA	ENSGALG00010025135	lnc	20	5778749	5802050	+	NA	up	882.4	1.47058444158555	0.0022	1.58	0.66	1.266	1.675	0.471	0.475
LOC107054908	NA	NA	lnc	21	355085	363982	+	NA	up	40.1	-1.84468576178264	0	4.83	2.27	-2.58	-1.11	0.898	1.074
LOC107054939	NA	NA	lnc	21	5530520	5537880	-	NA	down	17.2	-1.89326316754183	0.0337	0.57	-0.81	-1.629	-2.158	0.782	0.898
LOC107054976	NA	ENSGALG00010020901	lnc	22	3106114	3110958	-	NA	up	14.1	-0.388660211972343	0.0473	1.56	0.64	-0.759	-0.018	1.194	0.427
LOC107054980	ENSGALG00010020691	ENSGALG00010020691	pcg	22	3134480	3135844	+	BOLA3	up	26	-0.427728010446324	0.0266	1.47	0.55	-0.565	-0.29	0.906	0.349
LOC107054982	ENSGALG00010018542	ENSGALG00010018542	pcg	22	4483815	4498967	+	NA	up	535.6	1.7510509166977	0.0413	1.23	0.3	1.645	1.857	0.303	0.223
LOC107055041	NA	NA	pcg	24	264150	265710	+	TMEM218	up	21.6	-0.140797709471493	0.001	1.54	0.62	-0.333	0.051	0.541	0.28
LOC107055055	NA	ENSGALG00010026223;ENSGALG00010026328;ENSGALG00010026332;ENSGALG00010026336	lnc	24	3283750	3586288	+	NA	up	413.8	-0.505932908717039	0.0482	1.29	0.37	-0.6	-0.412	0.357	0.325
LOC107055115	ENSGALG00010028194	ENSGALG00010028194	pcg	25	1761678	1772781	+	NA	up	173.8	0.485692405373365	0.0201	1.3	0.38	0.339	0.633	0.362	0.184
LOC107055136	ENSGALG00010028188	ENSGALG00010028188	pcg	25	1746329	1754554	+	SMAD4	up	8	-2.0749568159149	0	2.26	1.18	-2.415	-1.735	0.645	0.557
LOC107055138	ENSGALG00010027870	ENSGALG00010027870	pcg	25	1920405	1922269	+	HAX1	up	128.7	1.26295637301597	0.0406	1.29	0.37	1.18	1.346	0.574	0.232
LOC107055143	NA	NA	lnc	1	97389546	97395340	+	NA	down	90.4	-0.663536076112849	0	0.19	-2.39	0.087	-1.414	0.835	1.667
LOC107055278	NA	NA	lnc	27	1267868	1278858	+	NA	up	79	-0.500039190881038	0.0422	1.27	0.34	-0.61	-0.39	0.263	0.211
LOC107055326	ENSGALG00010028068	ENSGALG00010028068	pcg	28	1317149	1320839	-	POLE4	up	127.2	1.74733720405283	0.0372	1.28	0.35	1.656	1.839	0.496	0.21
LOC107055352	ENSGALG00010028738	ENSGALG00010028738	pcg	28	3492810	3503416	+	MIDN	down	88.6	-0.133905144225125	0.0003	0.53	-0.92	0.157	-0.425	0.628	0.358
LOC107055391	ENSGALG00010009059	ENSGALG00010009059	pcg	38	9496	10979	-	MED29	up	302.5	2.60752051529856	0.0337	1.25	0.32	2.538	2.677	0.552	0.241
LOC107055398	ENSGALG00010025405	ENSGALG00010025405	pcg	34	160052	165240	-	GRASP	up	18.7	-0.583392828300101	0.0089	1.44	0.53	-0.769	-0.398	0.401	0.252
LOC107055444	ENSGALG00010012604	ENSGALG00010012604	pcg	W	5807897	5853180	+	NA	down	102.3	-2.21399689213177	0	0	-10.65	0.13	-4.558	1.152	0.211
LOC107055485	ENSGALG00010012282	ENSGALG00010012282	pcg	W	4061988	4063762	-	NA	down	12.8	-2.15997014696769	0	0.01	-7.05	0.019	-4.339	1.384	0.82
LOC107056139	ENSGALG00010006816	ENSGALG00010004300;ENSGALG00010006816	pcg	3	56481075	56505704	+	NA	up	5067	3.33868830676592	0.012	1.73	0.79	3.117	3.56	0.611	0.841
LOC107057257	NA	ENSGALG00010000390	lnc	JAENSK010000459.1	61794	65458	+	NA	down	30.7	-0.808698451419201	0.0434	0.59	-0.75	-0.609	-1.009	0.664	0.876
LOC107057280	NA	NA	pcg	37	54901	59669	-	NA	down	50.5	-0.232303346368926	0.0121	0.48	-1.05	0.018	-0.483	0.865	1.019
LOC107057310	ENSGALG00010021795	ENSGALG00010021795;ENSGALG00010025025	pcg	20	1139783	1206427	+	NA	down	723.1	1.64714071841735	0.0029	0.76	-0.4	1.793	1.502	0.347	0.129
LOC107057394	ENSGALG00010017737	ENSGALG00010017737	pcg	22	2628281	2633058	+	ADAM32L2	up	16.8	-1.73642344704147	0	2.92	1.55	-2.257	-1.216	0.882	0.602
LOC107057437	NA	NA	pcg	24	6352475	6366452	+	NA	down	88	-0.216297360133285	0.0007	0.69	-0.53	-0.036	-0.396	0.27	0.229
LOC107057474	NA	NA	pcg	25	576427	585349	-	NA	up	820.5	2.02576381926524	0.0002	2.5	1.32	1.679	2.372	0.748	0.951
LOC112529954	NA	NA	pcg	16	1409369	1418629	+	NA	up	213.9	0.643404106620879	0.044	2.2	1.14	0.161	1.126	1.543	1.289
LOC112530078	NA	NA	pcg	19	1104833	1111436	+	NA	up	20.6	-2.12557100707872	0.0029	1.54	0.63	-2.325	-1.926	0.366	0.396
LOC112530476	NA	NA	lnc	W	7953252	7955569	-	NA	down	20.1	-2.44467442007366	0	0	-8.34	-0.345	-4.544	1.049	0.273
LOC112530482	ENSGALG00010011867	ENSGALG00010011867	pcg	W	2193603	2199051	-	NA	down	17.3	-3.15251264237735	0	0	-7.89	-1.757	-4.548	0.99	0.184
LOC112530489	NA	NA	pcg	W	8868444	8873164	+	NA	down	20.1	-2.97133855064529	0	0	-8.34	-1.366	-4.576	0.811	0.129
LOC112530623	NA	NA	lnc	Z	8903771	8926780	+	NA	up	16.5	-1.55751849618733	0.0031	1.82	0.86	-1.893	-1.222	0.846	0.504
LOC112530658	NA	NA	lnc	Z	10460183	10465942	+	NA	down	66.7	-1.88321086350963	0.0014	0.13	-2.97	-0.895	-2.871	1.544	2.236
LOC112530672	NA	ENSGALG00010013231	pcg	Z	28106899	28128069	-	NA	up	16.4	-0.984739983598254	0.0063	1.5	0.59	-1.166	-0.803	0.533	0.304
LOC112530775	NA	NA	lnc	Z	32967988	33023635	+	NA	up	788.6	0.012580495581139	0	1.68	0.75	-0.256	0.281	0.279	0.289
LOC112531297	NA	ENSGALG00010000771	pcg	MU179272.1	385036	387689	-	NA	down	34.2	-0.1599327046873	0.025	0.61	-0.72	0.068	-0.387	0.75	0.528
LOC112531347	ENSGALG00010001780	ENSGALG00010001780	pcg	MU179263.1	82366	113884	+	NA	up	16.2	-0.731292926847177	0.0035	1.96	0.97	-1.043	-0.42	0.808	0.663
LOC112531456	ENSGALG00010004090	ENSGALG00010004090	pcg	35	314455	321344	-	NA	up	13.2	-0.879355245837365	0.006	1.8	0.85	-1.135	-0.624	0.697	0.623
LOC112531717	NA	NA	lnc	2	38068865	38083876	-	NA	up	138	-0.960659104543894	0	1.64	0.71	-1.224	-0.697	0.368	0.302
LOC112531736	NA	ENSGALG00010018049	lnc	2	50329376	50352306	+	NA	down	91.6	-2.01793920829393	0.0364	0.68	-0.56	-1.865	-2.171	0.51	0.442
LOC112531764	NA	ENSGALG00010012440	lnc	2	65430050	65595481	-	NA	down	50.8	-1.66467849700054	0.0021	0.43	-1.23	-1.326	-2.003	0.84	0.806
LOC112531806	ENSGALG00010008108	ENSGALG00010008108	pcg	2	148116570	148146897	-	ADCK5	down	9.7	-1.65737085823256	0.0112	0.57	-0.8	-1.479	-1.836	0.922	0.627
LOC112531857	NA	NA	lnc	2	110824090	110832982	-	NA	up	26.7	-1.91521722049501	0.0266	1.55	0.63	-2.108	-1.723	0.372	0.579
LOC112531967	NA	NA	pcg	W	3850472	3852842	+	NA	down	422.5	1.68895225113657	0	0.18	-2.45	2.52	0.858	0.524	0.32
LOC112531971	NA	NA	lnc	2	22740602	22743478	+	NA	down	18	-0.645731756022168	0	0.38	-1.41	-0.298	-0.993	1.004	0.353
LOC112532134	ENSGALG00010001033	ENSGALG00010001033	pcg	1	161206080	161209710	-	NA	down	83.1	-0.606938256515971	0.0005	0.44	-1.18	-0.216	-0.998	0.888	0.673
LOC112532355	NA	ENSGALG00010017474	lnc	4	69149547	69182319	-	NA	down	930.2	-0.636271171792579	0	0.07	-3.93	0.223	-1.496	2.217	1.033
LOC112532657	NA	ENSGALG00010022951	lnc	6	20252869	20377175	+	NA	up	59	-2.02238197760432	0.0001	2.58	1.37	-2.494	-1.551	0.885	0.572
LOC112532898	NA	NA	pcg	8	20020251	20022828	-	NA	up	16.1	-1.08964308558701	0.0049	1.69	0.75	-1.368	-0.811	0.58	0.461
LOC112533251	NA	ENSGALG00010010296	pcg	11	16009949	16056486	-	NA	down	749.7	0.138730855336823	0.0245	0.45	-1.17	0.421	-0.143	1.333	1.066
LOC112533346	NA	NA	pcg	1	43418251	43423114	-	GALNT4	up	529.3	1.22927075280428	0.0453	1.2	0.26	1.12	1.339	0.275	0.169
LOC112533354	NA	NA	pcg	12	1314272	1331073	+	NA	down	842.1	0.74758299000706	0.0167	0.74	-0.44	0.913	0.582	0.445	0.26
LOC112533599	ENSGALG00010003625	ENSGALG00010003625	rrn	16	1186587	1191026	+	NA	down	2208.6	2.44868104687186	0.043	0.57	-0.82	2.733	2.164	1.074	0.801
LOC113219448	ENSGALG00010000140	ENSGALG00010000140	pcg	JAENSK010000595.1	14545	25039	-	SEPHS3	up	2158.1	3.50733124003836	0.0044	1.36	0.44	3.333	3.682	0.328	0.232
LOC120623210	ENSGALG00010003756	ENSGALG00010003756	pcg	16	1450012	1453009	+	MHCY7	up	245	1.22485251828926	0.0277	1.44	0.53	1.069	1.381	0.38	0.528
LOC120637956	ENSGALG00010003749	ENSGALG00010003716;ENSGALG00010003749	pcg	16	1434598	1730591	-	MHCY15	up	45.8	-0.745725194430619	0.011	1.75	0.81	-1.003	-0.488	0.536	0.689
LOC121106432	ENSGALG00010004990	ENSGALG00010004990	pcg	31	222436	240934	+	NA	up	19467.6	5.13802398973568	0.0002	1.61	0.69	4.915	5.361	0.436	0.211
LOC121106436	ENSGALG00010002423	ENSGALG00010002423	pcg	16	1715073	1718095	-	NA	up	173.4	0.992547725798808	0.001	1.78	0.83	0.731	1.254	0.487	0.592
LOC121106452	ENSGALG00010027108	ENSGALG00010027108	pcg	8	26384950	26391786	-	NA	up	699.3	2.3186224499012	0	2.27	1.18	1.986	2.651	0.528	0.614
LOC121106461	ENSGALG00010003274	ENSGALG00010003274	pcg	3	74912519	75097628	+	BACH2	down	515.7	0.157107172959287	0.0022	0.41	-1.28	0.479	-0.165	1.125	0.848
LOC121106464	NA	NA	lnc	34	205145	211241	-	NA	up	65.3	0.17388999613378	0.0218	1.95	0.96	-0.128	0.476	0.939	0.887
LOC121106795	NA	NA	mis	14	1588366	1736953	-	NA	up	209.3	-0.697688936586368	0.0139	1.38	0.46	-0.899	-0.496	0.543	0.247
LOC121106810	ENSGALG00010018881	ENSGALG00010018881	pcg	14	13640366	13645936	-	NA	down	21.1	-1.25956502218361	0.0072	0.36	-1.49	-0.89	-1.629	1.761	1.042
LOC121106815	NA	ENSGALG00010017590	pcg	14	14237508	14240615	+	NA	down	35.2	-1.02162062072925	0.0122	0.66	-0.6	-0.79	-1.254	0.524	0.372
LOC121106918	NA	ENSGALG00010003767	pcg	16	1775663	1833804	-	NA	up	21.6	-1.74841762341915	0.0079	2.65	1.4	-2.326	-1.171	1.383	1.142
LOC121106922	NA	NA	pcg	16	1782871	1795548	+	NA	up	287.2	1.06187538591498	0.0064	2.16	1.11	0.699	1.425	0.886	1.011
LOC121106926	ENSGALG00010003756	NA	pcg	16	1273689	1289326	+	MHCY7	up	31.4	-1.15874939004289	0.0207	1.79	0.84	-1.392	-0.925	0.598	0.817
LOC121106932	NA	ENSGALG00010001642;ENSGALG00010001688	pcg	16	2360978	2384376	+	NA	down	148.1	0.63416165264476	0.0118	0.77	-0.38	0.758	0.511	0.217	0.254
LOC121106958	NA	NA	lnc	16	2579415	2582099	+	NA	down	7.6	-1.9126612435571	0.043	0.63	-0.66	-1.683	-2.142	0.582	0.557
LOC121107016	ENSGALG00010003570	ENSGALG00010003570	rrn	16	473621	478060	+	NA	down	2444.8	2.44030191688497	0.0439	0.54	-0.88	2.813	2.068	1.182	0.962
LOC121107017	ENSGALG00010003646	ENSGALG00010003646	rrn	16	1158645	1163084	+	NA	down	2123.4	2.41573930766501	0.011	0.52	-0.95	2.733	2.098	1.074	0.741
LOC121107020	ENSGALG00010003551	ENSGALG00010003566	rrn	16	446101	450541	+	NA	down	397.4	0.732451392669991	0.0031	0.47	-1.1	1.069	0.396	0.998	0.931
LOC121107102	NA	NA	pcg	17	6290957	6292696	-	NA	down	89.5	0.233858261708497	0.0031	0.55	-0.88	0.502	-0.034	0.947	0.483
LOC121107120	ENSGALG00010030052	ENSGALG00010030052	lnc	18	3102299	3158810	-	NA	up	25	-1.75765751659947	0.0384	1.69	0.76	-1.965	-1.551	0.555	0.801
LOC121107144	NA	NA	lnc	18	11318841	11321792	-	NA	up	95.7	0.345971060303314	0.0428	1.25	0.32	0.244	0.448	0.155	0.252
LOC121107264	NA	NA	lnc	19	5341420	5352272	-	NA	up	49.4	-1.72519618540472	0.0164	2.03	1.02	-2.108	-1.342	1.193	0.519
LOC121107297	NA	ENSGALG00010025328	lnc	20	8326909	8336357	+	NA	up	256.4	-0.0372833384744463	0.0451	1.47	0.56	-0.245	0.17	0.627	0.484
LOC121107305	ENSGALG00010016557	ENSGALG00010016557	lnc	20	13770138	13800591	-	NA	up	30.1	-1.30989516029617	0.0108	1.47	0.55	-1.525	-1.095	0.531	0.367
LOC121107375	NA	ENSGALG00010022057	lnc	21	2626397	2635025	+	NA	up	155	-0.621305977078215	0.0022	2.17	1.12	-0.98	-0.262	0.684	0.941
LOC121107461	NA	ENSGALG00010017661	pcg	23	5627139	5628060	+	NA	up	31.3	-0.754170565197498	0.0436	2.35	1.23	-1.731	0.223	2.353	0.411
LOC121107463	ENSGALG00010015807	ENSGALG00010015807	pcg	23	6035135	6050833	-	IFNLR1	down	255.9	-1.49558066305122	0	0.06	-4.17	-0.478	-2.513	1.837	0.677
LOC121107538	ENSGALG00010028000	ENSGALG00010028000	pcg	25	2825273	2828251	-	MRPL9	up	595.7	3.03667846949622	0.0389	1.27	0.35	2.947	3.127	0.591	0.233
LOC121107552	NA	NA	lnc	25	557712	560495	-	NA	up	30.8	-1.48228556128604	0.0126	2.26	1.18	-1.822	-1.143	0.927	1.291
LOC121107557	NA	ENSGALG00010027624	pcg	25	1186015	1189040	+	NA	up	12.1	-1.43251626869776	0.0192	1.52	0.61	-1.676	-1.189	0.662	0.307
LOC121107558	NA	NA	pcg	25	1212843	1215202	+	NA	up	8	-1.28597398483148	0.0092	1.63	0.71	-1.509	-1.063	0.636	0.478
LOC121107559	NA	NA	lnc	25	1286021	1292295	+	NA	down	18.6	-2.10463257625702	0.0236	0.64	-0.64	-1.903	-2.306	0.464	0.518
LOC121107774	NA	NA	pcg	29	520901	527069	-	NA	up	95.8	-0.365702804089585	0.0005	2.4	1.26	-0.645	-0.086	0.543	0.942
LOC121107843	NA	NA	pcg	31	1713009	1715345	+	NA	down	299.8	1.08477015486018	0	0.36	-1.46	1.554	0.615	0.837	0.569
LOC121107961	NA	NA	lnc	1	6759970	6766152	-	NA	down	98.8	0.311919137137902	0	0.34	-1.55	0.738	-0.114	0.961	0.523
LOC121108097	ENSGALG00010022712	ENSGALG00010022712	pcg	34	49510	54866	+	DDX23	up	271.4	1.03396005876536	0.0177	1.28	0.36	0.946	1.122	0.433	0.209
LOC121108098	ENSGALG00010025449	ENSGALG00010025449	pcg	34	134309	142759	+	NA	up	38.3	-0.760212523650507	0.0158	1.41	0.49	-0.941	-0.579	0.435	0.248
LOC121108156	NA	NA	pcg	36	324842	345509	-	NA	down	20.4	-1.07094508345322	0.0318	0.51	-0.96	-0.896	-1.246	1.216	0.817
LOC121108210	NA	ENSGALG00010012836	pcg	W	6810533	6816460	+	NA	down	33.6	-3.01878068707173	0	0	-8.77	-1.458	-4.58	1.177	0.113
LOC121108212	NA	NA	pcg	W	7624435	7627518	+	NA	down	57	-2.24624775358715	0	0	-9.41	0.009	-4.501	1.054	0.301
LOC121108213	NA	NA	pcg	W	8178100	8181879	+	NA	down	22.9	-2.57378768212665	0	0.02	-5.61	-1.064	-4.084	0.555	0.659
LOC121108214	ENSGALG00010013058	ENSGALG00010013058	pcg	W	8105696	8158525	+	NA	down	91.6	-2.13898792463229	0	0	-10.28	0.239	-4.516	1.392	0.289
LOC121108247	ENSGALG00010012263	ENSGALG00010012263	pcg	Z	21160102	21161768	+	SHLD3	up	149.4	1.02205292570178	0.0083	1.35	0.44	0.874	1.17	0.333	0.245
LOC121108275	ENSGALG00010014704	ENSGALG00010014704	pcg	Z	51721361	51724322	+	NA	down	1012.7	2.26687403396314	0	0.49	-1.02	2.633	1.901	0.504	0.351
LOC121108294	NA	NA	lnc	Z	85291870	85298732	-	NA	up	34.2	-1.86741303600784	0	2.09	1.07	-2.276	-1.459	0.662	0.291
LOC121108548	NA	NA	lnc	Z	27606678	27613945	-	NA	down	16.6	-2.61202322588745	0	0.05	-4.33	-1.374	-3.85	0.673	0.585
LOC121108597	NA	ENSGALG00010008213;ENSGALG00010010450	pcg	Z	41419195	41428194	-	NA	up	89.7	-0.123358135548619	0	2.91	1.54	-0.616	0.37	0.766	0.463
LOC121108615	NA	ENSGALG00010015468	lnc	Z	13192124	13203704	-	NA	up	89.8	-1.17105863698767	0	8.46	3.08	-2.876	0.534	2.111	0.262
LOC121108676	NA	NA	pcg	MU179259.1	82718	86749	-	NA	up	13.1	-2.16402614318325	0.0017	1.92	0.94	-2.503	-1.825	0.729	0.605
LOC121108722	ENSGALG00010001761	ENSGALG00010001761	pcg	MU179263.1	31602	44030	+	ELOB	up	201	2.72214224592241	0.0392	1.26	0.33	2.648	2.796	0.446	0.275
LOC121108731	NA	ENSGALG00010000148	pcg	MU179264.1	41783	48828	-	CDIPT	down	71.1	1.16562120596229	0.0429	0.72	-0.47	1.302	1.029	0.503	0.387
LOC121108737	ENSGALG00010000337	ENSGALG00010000337	pcg	JAENSK010000459.1	17995	20775	-	NA	down	21.9	-1.22814074417787	0.0466	0.49	-1.03	-0.932	-1.524	1.258	1.402
LOC121108762	NA	NA	pcg	JAENSK010000460.1	23554	27962	+	NA	down	40	-1.27736562599277	0.0087	0.42	-1.26	-0.87	-1.685	0.987	1.12
LOC121108767	NA	NA	mis	JAENSK010000461.1	5963	14647	+	NA	down	117.7	-0.0973784308867298	0.0022	0.52	-0.94	0.16	-0.354	0.671	0.695
LOC121108794	ENSGALG00010000101	ENSGALG00010000101;ENSGALG00010000122	pcg	JAENSK010000462.1	47350	69423	+	NA	down	142.6	-0.29688438991966	0.0314	0.57	-0.82	-0.087	-0.507	0.724	0.945
LOC121108809	ENSGALG00010000309	ENSGALG00010000309	pcg	JAENSK010000532.1	26203	29453	+	NA	down	79.5	-1.66163409985952	0	0	-10.26	1.282	-4.605	1.454	0
LOC121108819	NA	ENSGALG00010000369	pcg	JAENSK010000532.1	21347	23859	+	NA	down	35.3	-1.80249290780362	0	0	-8.8	0.906	-4.511	1.444	0.423
LOC121108822	NA	NA	transcribed_pse	JAENSK010000532.1	77469	79904	+	NA	down	198.9	-0.852870291118154	0	0	-11.45	2.702	-4.408	1.793	0.883
LOC121108824	NA	NA	transcribed_pse	JAENSK010000532.1	66269	68679	+	NA	down	25.7	-1.92683401041183	0	0	-8.54	0.752	-4.605	1.395	0
LOC121108825	NA	NA	transcribed_pse	JAENSK010000532.1	32588	35056	+	NA	down	25.5	-1.89899763893156	0	0	-8.52	0.682	-4.48	1.347	0.562
LOC121108831	NA	NA	lnc	JAENSK010000533.1	13731	16651	+	NA	down	12.3	-2.60256226175831	0	0.01	-7.4	-0.6	-4.605	1.143	0
LOC121108844	ENSGALG00010000154	ENSGALG00010000154	pcg	JAENSK010000534.1	15140	17531	+	NA	down	27.2	-1.89230299722891	0	0	-8.6	0.821	-4.605	1.392	0
LOC121108845	ENSGALG00010000249	NA	transcribed_pse	JAENSK010000534.1	20714	23816	+	NA	down	7	-2.87376117381828	0	0.01	-6.81	-1.142	-4.605	0.917	0
LOC121108846	ENSGALG00010000154	NA	pcg	JAENSK010000534.1	25448	29394	+	NA	down	11.9	-2.7597204846818	0	0.01	-7.52	-0.914	-4.605	1.018	0
LOC121108888	ENSGALG00010000817	ENSGALG00010000817	pcg	MU179274.1	10929	15401	+	NA	up	1794.6	4.70957494697816	0.0471	1.25	0.32	4.636	4.783	0.465	0.247
LOC121108932	ENSGALG00010000353	ENSGALG00010000353	pcg	JAENSK010000614.1	49145	55078	+	NDUFB11	up	393.7	3.1626108856783	0.0416	1.33	0.41	3.041	3.284	0.567	0.327
LOC121109029	NA	ENSGALG00010016352	lnc	1	136271286	136277094	-	NA	up	52.7	-0.309964776821555	0.0166	1.59	0.66	-0.561	-0.058	0.592	0.469
LOC121109081	ENSGALG00010003839	ENSGALG00010003839	pcg	1	194021985	194025902	+	NA	up	34.1	-1.24565580024034	0.0427	1.46	0.54	-1.412	-1.079	0.507	0.431
LOC121109619	NA	NA	lnc	2	78006429	78011244	-	NA	up	18.1	-2.27804667706188	0	4.27	2.1	-2.8	-1.756	1.383	1.106
LOC121109775	NA	ENSGALG00010010144	pcg	2	149346411	149507288	+	NA	down	41.3	-0.642159002722649	0.0335	0.71	-0.5	-0.582	-0.702	1.004	0.346
LOC121109966	NA	NA	lnc	2	66081814	66104125	+	NA	up	71.2	-1.41557527230305	0	4.06	2.02	-1.969	-0.862	0.974	1.095
LOC121110054	NA	NA	lnc	2	100544039	100575252	-	NA	up	194.6	-1.32838229894955	0.0003	7.66	2.94	-2.272	-0.384	1.891	1.974
LOC121110080	NA	NA	lnc	2	21257622	21283763	-	NA	down	102.1	-1.77963507082059	0	0.14	-2.89	-0.911	-2.649	1.249	1.239
LOC121110263	NA	NA	lnc	3	19629594	19638976	-	NA	up	50.2	-1.53243040389594	0	2.5	1.32	-2.018	-1.047	0.513	0.819
LOC121110362	NA	NA	pcg	3	54659016	54661411	-	NA	down	77.3	-0.047816511787746	0	0.37	-1.44	0.355	-0.451	1.275	0.64
LOC121110416	NA	NA	mis	3	104788802	104790104	+	NA	down	83.4	0.635696747314139	0.0401	0.46	-1.13	1.096	0.175	1.138	1.353
LOC121110504	NA	NA	lnc	3	41888386	41892512	+	NA	down	31.2	-1.31058049804156	0.0415	0.67	-0.58	-1.143	-1.478	0.45	0.534
LOC121111165	NA	NA	lnc	6	10348388	10350645	+	NA	up	31.7	-0.653843600495227	0.0468	1.4	0.48	-0.796	-0.512	0.349	0.442
LOC121111295	NA	ENSGALG00010011085	pcg	7	5888078	5890031	-	NA	up	792.4	1.97517595236904	0	3.84	1.94	1.081	2.869	1.79	0.445
LOC121111518	NA	NA	lnc	9	23561359	23571740	-	NA	down	12.2	-1.96110858374098	0.0005	0.4	-1.34	-1.483	-2.439	0.85	0.731
LOC121111522	NA	NA	lnc	9	20184832	20207600	-	NA	down	19.8	-1.17823907413544	0.0016	0.51	-0.96	-0.826	-1.53	0.583	0.704
LOC121111678	NA	ENSGALG00010025455	lnc	11	3023595	3043757	+	NA	down	33.2	-0.529990889269495	0.0037	0.67	-0.58	-0.332	-0.728	0.365	0.325
LOC121113091	NA	ENSGALG00010008115	pcg	2	148212693	148222755	+	NA	down	58.4	-0.484118536999022	0.0013	0.51	-0.99	-0.238	-0.73	1.143	0.572
LOC121113160	NA	NA	lnc	3	25185708	25193435	+	NA	down	23.5	-1.32449062033575	0.0028	0.57	-0.82	-1.044	-1.605	0.519	0.623
LOC121113177	ENSGALG00010015728	ENSGALG00010015728	pcg	3	69173328	69176195	-	NA	down	222.4	0.224543592553029	0	0.23	-2.14	0.945	-0.495	1.096	1.168
LOC121113211	NA	ENSGALG00010006077	lnc	4	38111600	38133079	+	NA	up	1168.3	1.58742227901808	0	2.06	1.05	1.274	1.9	0.499	0.654
LOC121113288	ENSGALG00010022328	ENSGALG00010022328	pcg	5	22414791	22426961	-	NA	up	15.1	-1.8273619569934	0.0138	1.73	0.79	-2.098	-1.557	0.678	0.539
LOC121113304	NA	ENSGALG00010009840	lnc	6	954093	960993	-	NA	down	39.3	-1.05527544453584	0.0486	0.69	-0.54	-0.83	-1.281	0.381	0.614
LOC124416941	NA	ENSGALG00010010322	pcg	Z	941890	1071994	+	NA	up	749.4	1.47236187747831	0.0021	1.24	0.31	1.36	1.585	0.14	0.181
LOC124416943	NA	ENSGALG00010024747	pcg	1	75591755	75648383	+	TULP3	down	1543.5	1.81675697067972	0.0003	0.69	-0.54	1.989	1.645	0.362	0.203
LOC124417042	NA	NA	lnc	2	106614576	106617899	-	NA	down	9.9	-1.78760880199498	0.0086	0.6	-0.73	-1.517	-2.058	0.507	0.534
LOC124417149	NA	NA	pcg	11	7399954	7403734	-	NA	up	596.4	0.957378813899669	0.0334	1.96	0.97	0.641	1.273	1.14	1.096
LOC124417163	NA	ENSGALG00010027909	lnc	12	4961651	5019426	-	NA	up	114.2	-0.0411867701125737	0.0293	1.7	0.76	-0.291	0.208	0.767	0.685
LOC124417187	NA	ENSGALG00010010715	lnc	1	13516946	13523059	+	NA	up	18.2	-1.1827091748905	0.014	1.62	0.7	-1.43	-0.936	0.591	0.476
LOC124417203	NA	ENSGALG00010022766;ENSGALG00010022772	pcg	14	246776	333381	+	NA	down	149.7	-1.22389553669556	0	0.57	-0.8	-0.995	-1.453	0.597	0.262
LOC124417243	NA	ENSGALG00010003796	pcg	16	1890895	1893833	+	NA	up	481.9	1.97262071364253	0.036	1.33	0.41	1.883	2.063	0.522	0.396
LOC124417310	NA	ENSGALG00010029839;ENSGALG00010029878	pcg	19	3973830	3990873	+	NA	down	96.4	-0.432217806473663	0.0019	0.5	-0.99	-0.112	-0.753	0.92	0.377
LOC124417443	NA	NA	lnc	28	3728241	3734470	+	NA	down	36.5	-1.75867660495189	0.0347	0.66	-0.61	-1.639	-1.878	0.831	0.407
LOC124417490	NA	NA	pcg	W	7073575	7089738	-	NA	down	18.7	-2.91911235534865	0	0	-8.27	-1.233	-4.605	0.985	0
LOC124417492	NA	NA	pcg	W	8752172	8755624	-	NA	down	12.2	-2.89174305377956	0	0.01	-7.42	-1.262	-4.522	0.844	0.257
LOC124417501	NA	ENSGALG00010001309	lnc	Z	85676225	85688411	+	NA	up	42.8	-2.1588788450853	0.0003	2.08	1.06	-2.494	-1.824	0.618	0.506
LOC124417532	NA	NA	lnc	Z	76446394	76449515	-	NA	down	45.2	-1.18816551402541	0.0411	0.43	-1.22	-0.837	-1.539	1.425	1.203
LOC124417558	NA	NA	lnc	Z	73533877	73536627	-	NA	up	17.3	-0.869662736134263	0.0452	1.58	0.66	-1.095	-0.644	0.827	0.436
LOC124417573	NA	NA	pcg	JAENSK010000461.1	108425	111537	+	NA	down	12.2	-0.832504117569616	0.031	0.51	-0.96	-0.536	-1.129	0.897	0.984
LOC124417574	NA	NA	pcg	JAENSK010000466.1	12729	36559	+	NA	down	24.3	-0.606460103410195	0.0112	0.48	-1.07	-0.324	-0.889	0.944	0.825
LOC124417627	NA	ENSGALG00010004476	lnc	1	169274103	169300115	-	NA	down	48.6	-1.07494176309832	0.0169	0.68	-0.55	-0.907	-1.242	0.484	0.265
LOC124417691	NA	ENSGALG00010000911	pcg	2	73391175	73395058	-	NA	down	15.2	-1.48857682951507	0.0086	0.64	-0.63	-1.286	-1.691	0.441	0.399
LOC124417894	NA	ENSGALG00010003278	pcg	4	44208882	44214656	+	NA	down	5118.9	4.33210847569318	0.0029	0.52	-0.95	4.577	4.088	0.846	0.48
LOC124417927	NA	NA	lnc	4	38139829	38148023	+	NA	up	65.4	-1.09567269709878	0.0241	1.67	0.74	-1.354	-0.838	0.641	0.68
LOC124418360	NA	NA	lnc	4	31096147	31097525	+	NA	up	6.8	-2.30464171436739	0.0355	2.52	1.33	-2.75	-1.86	1.488	1.67
LOC373887	ENSGALG00010007763	ENSGALG00010007763	pcg	1	188625664	188631337	+	FZD4	up	1983.2	2.46528375021344	0.0012	1.44	0.53	2.265	2.666	0.378	0.291
LOC373892	ENSGALG00010020211	ENSGALG00010020211	pcg	6	26513934	26601469	+	ADD3	up	790.9	1.47634036226855	0.0002	1.48	0.56	1.239	1.714	0.41	0.244
LOC373897	ENSGALG00010005790	ENSGALG00010005790;ENSGALG00010007510;ENSGALG00010007662	pcg	Z	67362599	67455625	+	MUSK	down	87.3	-1.52760508674243	0	0.22	-2.17	-0.856	-2.199	0.727	1.228
LOC373901	ENSGALG00010023007	ENSGALG00010023007	pcg	8	15451600	15465934	-	LMO4	down	213.6	1.48278371323873	0.0313	0.8	-0.32	1.57	1.396	0.275	0.214
LOC373907	ENSGALG00010004433	ENSGALG00010004433;ENSGALG00010005197	pcg	2	28471720	28722202	+	AHR1A	up	4164.6	2.22150374324746	0.0079	1.38	0.47	2.036	2.407	0.314	0.353
LOC373908	ENSGALG00010006602	ENSGALG00010006602	pcg	4	31479098	31508613	+	EDNRA	down	415	1.25308652994481	0	0.39	-1.36	1.641	0.865	0.824	0.259
LOC373909	ENSGALG00010012311	ENSGALG00010012311	pcg	4	11117090	11128197	+	EDNRB2	down	2475.1	2.95052647992234	0.0254	0.75	-0.41	3.084	2.817	0.3	0.352
LOC373920	ENSGALG00010002012	ENSGALG00010002012	pcg	1	124646339	124888022	+	MID1	up	138.8	-0.272348297706861	0.0017	1.63	0.71	-0.493	-0.051	0.47	0.46
LOC373926	ENSGALG00010014944	ENSGALG00010014944	pcg	4	19775352	19781644	+	FGB	up	493108.1	8.90711853243335	0.0004	1.59	0.67	8.674	9.14	0.34	0.316
LOC373928	ENSGALG00010027917	ENSGALG00010027917	pcg	12	5019526	5074079	+	PPARG	up	285.4	0.126761460586871	0.0002	1.83	0.87	-0.17	0.423	0.67	0.352
LOC373945	ENSGALG00010014122	ENSGALG00010014122	pcg	Z	55410930	55505344	-	ABCA1	up	3782.3	2.45270141553168	0.0093	1.31	0.39	2.302	2.603	0.353	0.198
LOC373954	ENSGALG00010014066	ENSGALG00010014066	pcg	20	10357392	10375562	-	BCL2L1	up	453.6	1.83513300076637	0.0087	1.42	0.51	1.696	1.975	0.519	0.323
LOC373960	ENSGALG00010016131	ENSGALG00010016131	pcg	4	85587551	85610607	+	SMYD1	down	158.2	0.36196009684732	0	0.3	-1.75	0.976	-0.252	0.671	0.981
LOC373978	ENSGALG00010014162	ENSGALG00010014162	pcg	7	6685037	6716104	+	COL18A1	down	1516.9	2.0542567510595	0.0022	0.58	-0.78	2.28	1.829	0.59	0.502
LOC373980	ENSGALG00010021762	ENSGALG00010019255;ENSGALG00010021762	pcg	12	11743732	11752857	+	LAMB2	up	101.5	-0.597533652443619	0.0234	1.44	0.52	-0.76	-0.435	0.605	0.207
LOC373990	ENSGALG00010029321	ENSGALG00010029321	pcg	19	8115353	8124715	-	TBX2	up	188	0.410133924445607	0.0017	1.53	0.61	0.223	0.598	0.346	0.45
LOC373992	ENSGALG00010018446	ENSGALG00010018446	pcg	10	10196203	10343013	-	FBN1	down	936.5	1.05831417385518	0	0.59	-0.75	1.305	0.811	0.456	0.327
LOC374003	ENSGALG00010010980	ENSGALG00010010962;ENSGALG00010010980	pcg	Z	24409848	24446048	-	POLK	up	609.1	1.19238276845673	0.0004	1.36	0.45	1.011	1.373	0.352	0.182
LOC374014	ENSGALG00010012781	ENSGALG00010012781	pcg	W	6500543	6669172	+	SPIN1L	down	219.2	-1.84605433174712	0	0	-11.26	0.802	-4.494	1.329	0.298
LOC374015	ENSGALG00010016147	ENSGALG00010016147	pcg	4	85612157	85615889	-	FABP1	down	16043.4	6.58388663249087	0.0002	0.4	-1.32	7.195	5.972	0.547	1.049
LOC374020	ENSGALG00010011003	ENSGALG00010011003	pcg	Z	709240	723695	+	FECH	down	558.6	1.22309553236717	0.0469	0.83	-0.27	1.317	1.129	0.202	0.233
LOC374031	ENSGALG00010013323	ENSGALG00010013323	pcg	8	4165167	4244193	+	NOTCH2	down	819	1.48418355819958	0.0104	0.79	-0.34	1.568	1.401	0.398	0.173
LOC374033	ENSGALG00010003761	ENSGALG00010003761	pcg	4	55765595	55812302	-	UGT8	down	894.3	1.8437872250405	0.0004	0.7	-0.51	1.993	1.695	0.298	0.299
LOC374059	ENSGALG00010006285	ENSGALG00010006285	pcg	2	12761326	12764489	+	FZD8	up	63.2	-0.494908923656938	0	1.65	0.72	-0.728	-0.262	0.331	0.238
LOC374060	ENSGALG00010026264	ENSGALG00010026264	pcg	7	11299860	11303860	+	FZD7	up	112.4	-0.211878220057314	0.0001	1.78	0.83	-0.459	0.035	0.449	0.431
LOC374066	ENSGALG00010029170	ENSGALG00010029170	pcg	18	5610277	5613318	+	DCXR	up	2256.9	4.32778998366746	0.0441	1.2	0.26	4.266	4.39	0.388	0.178
LOC374083	ENSGALG00010026740	ENSGALG00010026740	pcg	8	25533715	25906038	-	DAB1	up	64.6	-1.06481199825466	0	2.32	1.21	-1.43	-0.7	0.502	0.642
LOC374095	ENSGALG00010028487	ENSGALG00010028487	pcg	17	1592430	1601690	-	ENTPD8	up	1583	2.63284314150805	0.038	1.36	0.45	2.496	2.77	0.459	0.407
LOC374096	ENSGALG00010018054	ENSGALG00010018054	pcg	10	18702063	18729466	+	SMAD6	up	310.8	1.91552557350291	0.0015	1.33	0.41	1.777	2.054	0.244	0.192
LOC374100	ENSGALG00010005282	ENSGALG00010005282	pcg	1	175670192	175773584	+	FLT1	up	116.7	-0.624750189947923	0.0173	1.51	0.6	-0.872	-0.378	0.571	0.404
LOC374102	ENSGALG00010011477	ENSGALG00010011477	pcg	2	126507512	126564775	+	SDC2	down	23658.8	5.49667420142812	0.0007	0.62	-0.7	5.704	5.289	0.467	0.222
LOC374105	ENSGALG00010023212	ENSGALG00010023212	pcg	15	3231869	3354488	+	RIMBP2	down	670.7	0.852431286686069	0.0001	0.37	-1.42	1.202	0.503	1.12	0.431
LOC374109	ENSGALG00010027590	ENSGALG00010027590	pcg	12	3356148	3373607	+	SEMA3F	up	39.6	-0.971295952095853	0.0473	1.38	0.47	-1.15	-0.792	0.488	0.316
LOC374110	ENSGALG00010028450	ENSGALG00010028450	pcg	17	1184872	1186895	-	PTGDS	down	2622.1	4.12716947642112	0	0.18	-2.44	4.818	3.436	1.262	0.772
LOC374117	ENSGALG00010004158	ENSGALG00010004158	pcg	4	49518277	49524056	-	JCHAIN	down	511.5	2.07557343097249	0	0.47	-1.1	2.389	1.762	0.747	0.413
LOC374119	ENSGALG00010010322	ENSGALG00010013134	pcg	W	7706890	8106055	-	NEDD4L	down	36.8	-2.66446862653921	0	0	-9.27	-0.724	-4.605	0.956	0
LOC374122	ENSGALG00010012578	ENSGALG00010012578	pcg	Z	16643256	16689316	+	NDUFS4	up	1158.6	2.81691886927047	0	1.95	0.96	2.516	3.117	0.35	0.143
LOC374129	ENSGALG00010024846	ENSGALG00010024846	pcg	5	17957736	17964791	-	LMO2	up	861.1	2.87485781809362	0.0145	1.26	0.33	2.777	2.973	0.286	0.19
LOC374150	ENSGALG00010006926	ENSGALG00010006926	pcg	2	59459266	59461910	-	ID4	up	16.4	-1.57800623393327	0.0004	2.3	1.2	-1.977	-1.179	0.974	0.649
LOC374159	ENSGALG00010012088	ENSGALG00010012088	pcg	Z	2484032	2492037	+	ATP5F1AZ	up	15794.6	5.53966791395557	0	2.12	1.08	5.18	5.899	0.273	0.14
LOC374178	ENSGALG00010029270	ENSGALG00010029266;ENSGALG00010029270	pcg	18	10393188	10404241	+	TIMP2	down	2906.1	3.13492533255141	0	0.37	-1.43	3.595	2.675	0.921	0.216
LOC374188	ENSGALG00010018045	ENSGALG00010018045	pcg	3	12189968	12208108	-	PSEN2	down	1160.5	2.26784747368937	0.0076	0.82	-0.29	2.355	2.18	0.203	0.122
LOC374195	ENSGALG00010012437	ENSGALG00010012437	pcg	W	5523892	5640037	-	NA	down	168	-2.15612256734143	0	0	-11.4	0.271	-4.584	1.169	0.096
LOC374199	ENSGALG00010012833	ENSGALG00010012833	pcg	Z	27948291	28033831	+	JAK2	down	1467.6	1.75152965229589	0.0101	0.73	-0.46	1.876	1.627	0.424	0.267
LOC374207	ENSGALG00010013697	ENSGALG00010013697	pcg	7	6244825	6467132	-	HDAC4	down	1000	0.970599006924892	0.045	0.73	-0.46	1.134	0.807	0.529	0.401
LOC374218	ENSGALG00010022705	ENSGALG00010022705	pcg	27	1880796	1906670	+	CRHR1	down	134.1	0.170074083597948	0.0155	0.71	-0.49	0.336	0.004	0.401	0.349
LOC374244	ENSGALG00010013285	ENSGALG00010013285	pcg	1	43444923	43503324	-	ATP2B1	down	1304.4	1.9935238088596	0.0264	0.82	-0.29	2.085	1.902	0.235	0.201
LOC374256	ENSGALG00010024552	ENSGALG00010024552	pcg	5	13230338	13253355	-	CD81	down	14752.2	4.84445630850672	0.0003	0.64	-0.65	5.066	4.623	0.458	0.14
LOC378424	ENSGALG00010015300	ENSGALG00010015300	pcg	5	44079386	44094315	-	ATXN3	down	811.2	2.12927425551343	0.0075	0.83	-0.27	2.224	2.035	0.148	0.153
LOC378788	ENSGALG00010010938	ENSGALG00010010938	pcg	2	128958449	128985750	+	FZD6	down	208.4	0.408027250528886	0.0003	0.64	-0.65	0.621	0.195	0.287	0.398
LOC378791	ENSGALG00010017008	ENSGALG00010017008	pcg	5	54164071	54280955	+	RTN1	down	27.5	-1.80245144924184	0.0002	0.32	-1.65	-1.212	-2.393	1.332	0.715
LOC378799	ENSGALG00010017712	ENSGALG00010017712	pcg	3	8841265	8869198	+	MSH2	down	678.5	1.95719294848215	0.0022	0.81	-0.31	2.062	1.852	0.128	0.172
LOC378801	ENSGALG00010023442	ENSGALG00010023442	pcg	9	4727039	4744490	-	STK25	down	3370	3.40482688358987	0.0457	0.84	-0.26	3.484	3.325	0.177	0.179
LOC378891	ENSGALG00010012911	ENSGALG00010012911	pcg	1	50967353	50989271	+	CSNK1E	down	229.8	0.886907849018635	0.0434	0.79	-0.33	0.979	0.795	0.403	0.249
LOC378893	ENSGALG00010011464	ENSGALG00010011464	pcg	Z	9108879	9120035	-	FANCG	up	28.9	-1.03965193681973	0.027	1.5	0.58	-1.248	-0.831	0.416	0.53
LOC378924	ENSGALG00010011891	ENSGALG00010011891	pcg	1	45730979	45743356	-	HAL	down	4525.1	3.95827185532988	0.0016	0.61	-0.7	4.232	3.685	0.341	0.581
LOC395071	ENSGALG00010021203	ENSGALG00010021203	pcg	6	16705486	16712024	-	FUT11	up	55.1	-0.197184028869079	0.031	1.35	0.43	-0.355	-0.04	0.348	0.262
LOC395073	ENSGALG00010013751	ENSGALG00010013751	pcg	Z	54541075	54556574	+	FUT10	up	56.8	-0.56729349475667	0	1.86	0.9	-0.86	-0.274	0.358	0.394
LOC395080	ENSGALG00010019283	ENSGALG00010019283	pcg	2	47889177	47912719	+	NT5C3A	up	339.5	1.68714170655627	0.0374	1.4	0.48	1.537	1.837	0.466	0.425
LOC395086	ENSGALG00010014789	ENSGALG00010014789	pcg	1	137608511	137617630	-	F7	up	2532.1	3.82344927274973	0.0442	1.22	0.29	3.724	3.923	0.235	0.203
LOC395092	ENSGALG00010013455	ENSGALG00010013455	pcg	Z	54176388	54199822	-	PDE6B	up	44.3	-1.31167636639893	0	2.45	1.29	-1.689	-0.934	0.624	0.729
LOC395093	ENSGALG00010010146	ENSGALG00010010146	pcg	2	61968635	62265243	-	PHACTR1	down	10.4	-2.00167970105602	0.0051	0.56	-0.83	-1.719	-2.284	0.527	0.556
LOC395107	ENSGALG00010017706	ENSGALG00010017706	pcg	4	84572137	84739857	-	FGFRL1	down	1573.6	2.12421401649196	0.0399	0.76	-0.4	2.238	2.011	0.426	0.295
LOC395114	ENSGALG00010018420	ENSGALG00010018420	pcg	3	26412081	26434884	+	RHOQ	up	457.3	1.25972089783577	0.0198	1.42	0.51	1.1	1.42	0.618	0.306
LOC395122	NA	ENSGALG00010008811	pcg	11	19511086	19514084	-	TERF2IP	up	1116	2.7222468903424	0.0383	1.2	0.26	2.633	2.811	0.188	0.201
LOC395133	ENSGALG00010006359	ENSGALG00010006359	pcg	3	55803179	55874739	+	SGK1	down	2355.3	3.25119419800972	0.0001	0.59	-0.76	3.489	3.014	0.435	0.434
LOC395140	ENSGALG00010023030	ENSGALG00010023030	pcg	8	15559264	15631433	-	HS2ST1	up	1479.2	2.13610204473936	0	1.6	0.68	1.912	2.36	0.409	0.26
LOC395142	ENSGALG00010019996	ENSGALG00010019996	pcg	7	27489957	27530902	-	ITGB5	down	1459.2	2.38580910491555	0.0149	0.64	-0.65	2.63	2.142	0.676	0.434
LOC395147	ENSGALG00010007382	ENSGALG00010007382	pcg	3	31670984	31689480	+	EIF2AK2	down	842.1	2.11879216185214	0.025	0.8	-0.33	2.212	2.026	0.244	0.324
LOC395148	ENSGALG00010005836	ENSGALG00010005836	pcg	2	18032990	18280727	+	NEBL	up	570.7	0.497142091705501	0.0088	1.67	0.74	0.304	0.69	0.614	0.579
LOC395153	ENSGALG00010016338	ENSGALG00010016338	pcg	23	3123559	3169696	+	PTPRU	down	1512.7	1.76953093470469	0	0.37	-1.45	2.252	1.287	0.565	0.294
LOC395155	ENSGALG00010018309	ENSGALG00010018309;ENSGALG00010018342;ENSGALG00010020808	pcg	22	512294	579986	-	DPYSL2	down	577.1	0.136077251559998	0	0.37	-1.44	0.586	-0.314	0.859	0.167
LOC395173	ENSGALG00010008141	ENSGALG00010008141	pcg	Z	71156818	71165671	-	APTX	up	192.9	1.48209234482914	0	2.06	1.04	1.152	1.813	0.373	0.189
LOC395174	ENSGALG00010021753	ENSGALG00010021753	pcg	8	13724937	13751840	-	MTF2	down	774	1.40134743734417	0	0.34	-1.55	1.871	0.932	0.954	0.117
LOC395179	ENSGALG00010024399	ENSGALG00010024350;ENSGALG00010024399;ENSGALG00010027010	pcg	8	27567201	27710292	+	ROR1	up	230.6	-0.151654410590847	0.0012	1.69	0.76	-0.378	0.075	0.644	0.397
LOC395185	ENSGALG00010024199	ENSGALG00010024199	pcg	27	2947724	2951390	+	SLC35B1	down	2106	3.56937064991907	0.0349	0.77	-0.37	3.703	3.435	0.309	0.343
LOC395190	ENSGALG00010029580	ENSGALG00010029580	pcg	19	3800079	3807833	+	P2RX1	down	18.8	-1.13217149821708	0	0.51	-0.98	-0.81	-1.454	0.379	0.474
LOC395194	ENSGALG00010011793	ENSGALG00010011793	pcg	Z	9725134	9757024	+	TLN1	up	1006.2	1.229122109265	0.0028	1.24	0.31	1.098	1.361	0.29	0.128
LOC395213	ENSGALG00010024581	ENSGALG00010024581	pcg	27	4401413	4411599	+	RARA	down	308.8	1.58914649018588	0	0.34	-1.57	2.053	1.125	0.956	0.16
LOC395214	ENSGALG00010018548	ENSGALG00010018548	pcg	10	14685488	14707833	-	RGMA	up	38.8	-1.54849565064559	0.0307	1.4	0.48	-1.703	-1.394	0.317	0.4
LOC395215	ENSGALG00010029492	ENSGALG00010029492	pcg	18	9647293	9689981	-	SDK2	down	103.5	-0.811675042121938	0.0165	0.73	-0.45	-0.65	-0.973	0.29	0.337
LOC395219	ENSGALG00010010431	ENSGALG00010010431	pcg	1	44944089	44945770	+	SOCS2	down	292.2	1.50459838766715	0.0049	0.54	-0.88	1.766	1.243	0.776	0.593
LOC395220	ENSGALG00010028053	ENSGALG00010028053	pcg	17	5464466	5466008	+	ORM1	up	58985.2	7.65111732186341	0.0235	1.56	0.64	7.441	7.861	0.605	0.443
LOC395225	ENSGALG00010029263	ENSGALG00010029263	pcg	18	10710023	10714423	+	TOB1	up	3400.9	3.66960903995053	0.0343	1.36	0.44	3.563	3.776	0.501	0.357
LOC395236	ENSGALG00010012415	ENSGALG00010012415	pcg	1	61900898	61919477	-	BID	down	657.4	2.3644970180694	0	0.52	-0.95	2.632	2.097	0.473	0.218
LOC395237	ENSGALG00010017467	ENSGALG00010017467	pcg	22	2736789	2747690	-	SFRP1	down	1441.6	2.39145277146249	0.0139	0.68	-0.56	2.566	2.217	0.619	0.332
LOC395239	ENSGALG00010010298	ENSGALG00010010298	pcg	4	74095738	74477833	+	KCNIP4	up	11.3	-1.80789238153924	0.001	2.84	1.51	-2.406	-1.21	1.35	0.947
LOC395247	ENSGALG00010010623	ENSGALG00010010623	pcg	Z	1844055	1885830	+	SMAD2	up	360	0.966876813611107	0	1.66	0.73	0.723	1.211	0.202	0.135
LOC395262	ENSGALG00010013329	ENSGALG00010013329;ENSGALG00010015239	pcg	Z	12552105	12643240	-	LIFR	up	719.7	1.16509134737944	0.0019	1.41	0.5	1.004	1.326	0.354	0.289
LOC395263	ENSGALG00010020747	ENSGALG00010020747	pcg	7	27999461	28003188	-	DBI	down	5930.9	5.77744014298958	0.0006	0.63	-0.66	6.018	5.536	0.604	0.227
LOC395264	ENSGALG00010014104	ENSGALG00010014104	pcg	Z	36506699	36558434	-	ALDH1A1	up	16170.8	5.30092871410713	0	1.74	0.8	5.057	5.545	0.359	0.413
LOC395267	ENSGALG00010014056	ENSGALG00010014056	pcg	8	4811564	4818686	-	FMO3	up	27855.3	5.52581631049537	0.0238	1.51	0.59	5.361	5.691	0.485	0.511
LOC395285	ENSGALG00010002261	ENSGALG00010002261	pcg	1	116018494	116020532	+	NR0B1	up	528.7	2.42072047933373	0.0033	2	1	2.056	2.785	0.739	0.877
LOC395300	ENSGALG00010015188	ENSGALG00010015188	pcg	1	136281800	136288023	+	SULT1C3	up	13178.9	5.60732833887595	0.0087	1.29	0.36	5.483	5.732	0.161	0.181
LOC395312	ENSGALG00010025073	ENSGALG00010025073	pcg	24	6194919	6202124	+	IL18	up	453.8	1.23442183676	0.001	1.67	0.74	0.97	1.499	0.507	0.607
LOC395336	ENSGALG00010020153	ENSGALG00010020153	pcg	5	24445124	24484398	+	AXL	down	1573.5	2.33132636893851	0.0059	0.79	-0.35	2.462	2.201	0.198	0.232
LOC395344	ENSGALG00010009031	ENSGALG00010009031	pcg	Z	43790850	43866043	+	SPIN1	up	1461.7	2.2545015886767	0	1.52	0.6	2.04	2.469	0.218	0.152
LOC395346	ENSGALG00010007880	ENSGALG00010007880	pcg	11	15103292	15117240	+	BCO1	up	1859.6	2.79071273100782	0.0059	1.69	0.76	2.59	2.992	0.791	0.414
LOC395356	ENSGALG00010022755	ENSGALG00010022755	pcg	6	10360969	10381225	-	MINPP1	down	842.7	1.67033278838876	0.0009	0.73	-0.45	1.811	1.53	0.255	0.255
LOC395364	ENSGALG00010004995	ENSGALG00010004995	pcg	31	241863	248535	-	PIT54	up	482223.5	9.04641728838907	0.0079	1.51	0.6	8.849	9.244	0.425	0.389
LOC395389	ENSGALG00010019001	ENSGALG00010019001	pcg	10	17455593	17490549	+	ALDH1A3	down	375.4	-0.188373633094115	0	0.08	-3.72	0.876	-1.253	1.502	0.875
LOC395418	ENSGALG00010020417	ENSGALG00010020383;ENSGALG00010020417	pcg	5	223039	228550	+	ZP1	down	4687.6	1.50682577806008	0	0.01	-6.51	3.055	-0.041	2.493	0.298
LOC395423	ENSGALG00010011988	NA	pcg	W	2901766	2911002	+	HINTW	down	5.8	-2.96290578090267	0	0.01	-6.55	-1.321	-4.605	0.857	0
LOC395424	ENSGALG00010009603	ENSGALG00010009603	pcg	Z	45514085	45518133	+	HINT2	up	1273.2	4.16044985051404	0	2.05	1.03	3.844	4.477	0.398	0.193
LOC395432	ENSGALG00010013792	ENSGALG00010013792	pcg	Z	14505604	14567474	-	FGF10	up	59.9	-0.729638826518877	0.0239	1.36	0.45	-0.884	-0.575	0.338	0.297
LOC395439	ENSGALG00010027496	ENSGALG00010027496	pcg	25	2488844	2494136	+	NR1I3	up	494.1	2.43940012252097	0.0146	1.36	0.44	2.275	2.604	0.404	0.25
LOC395441	ENSGALG00010009080	ENSGALG00010009080	pcg	4	23527019	23663238	+	TLL1	up	43.1	-1.32899366692375	0.0232	1.5	0.59	-1.543	-1.115	0.416	0.49
LOC395454	ENSGALG00010019081	ENSGALG00010019081	pcg	10	17646809	17722897	-	PCSK6	down	1371	1.31385853349592	0	0.35	-1.53	1.73	0.898	0.946	0.242
LOC395458	ENSGALG00010025392	ENSGALG00010025392	pcg	11	3209391	3278425	-	SLC6A2	down	552.5	0.233076855420425	0.0003	0.24	-2.08	0.683	-0.217	1.802	1.072
LOC395476	ENSGALG00010007067	ENSGALG00010007067	pcg	4	39069163	39084205	+	CASP3	down	847.6	2.26852540196206	0.025	0.83	-0.27	2.344	2.193	0.189	0.222
LOC395477	ENSGALG00010003879	ENSGALG00010003879	pcg	4	57664611	57673424	+	CASP6	down	871.8	2.49389121775084	0	0.52	-0.93	2.801	2.187	0.499	0.194
LOC395485	ENSGALG00010016205	ENSGALG00010016205	pcg	4	4322402	4326622	+	CD40LG	up	37.6	0.0863772612617607	0.0374	1.46	0.54	-0.085	0.257	0.479	0.424
LOC395504	NA	ENSGALG00010017604	pcg	10	10922462	10935619	+	GATM	up	10941.6	4.52695535495979	0.0082	2.14	1.1	4.16	4.894	1.236	0.783
LOC395506	ENSGALG00010011478	ENSGALG00010011478	pcg	13	1546527	1560329	-	HDAC3	down	705.4	2.21034415598379	0.0347	0.83	-0.27	2.289	2.131	0.272	0.09
LOC395514	ENSGALG00010015870	ENSGALG00010015870	pcg	1	132664089	132694769	+	EIF5B	down	2328.8	2.83096856092586	0.0204	0.82	-0.29	2.938	2.724	0.224	0.181
LOC395517	ENSGALG00010006173	ENSGALG00010006173	pcg	3	55933140	55946112	-	TBPL1	down	173.2	1.48854137510073	0.0433	0.83	-0.27	1.576	1.401	0.177	0.16
LOC395531	ENSGALG00010009327	ENSGALG00010009327	pcg	3	37527469	37564861	+	NID1	down	3162.4	2.4529276923599	0	0.21	-2.24	3.246	1.659	0.742	0.903
LOC395533	ENSGALG00010024300	ENSGALG00010024300	pcg	27	3141121	3146700	+	MEOX1	up	23.1	-1.25267735797161	0.0453	1.7	0.76	-1.538	-0.967	0.974	0.989
LOC395544	ENSGALG00010012323	ENSGALG00010012323	pcg	W	4307664	4334160	+	SMAD7B	down	12	-2.99376720343026	0	0.01	-7.47	-1.427	-4.56	0.988	0.2
LOC395561	ENSGALG00010016957	ENSGALG00010016957	pcg	21	6295870	6309892	+	WNT4	up	79.5	-0.635422425258375	0	3.04	1.61	-1.129	-0.142	0.537	0.625
LOC395562	ENSGALG00010002356	ENSGALG00010002356	pcg	1	193749407	193811820	+	WNT11	up	267.3	0.361120200594935	0.0001	2.41	1.27	-0.025	0.748	0.58	0.838
LOC395570	ENSGALG00010022483	ENSGALG00010022483	pcg	27	4414572	4432265	-	TOP2A	down	183.8	-0.160146788636242	0.0191	0.62	-0.69	0.048	-0.369	0.462	0.755
LOC395596	ENSGALG00010018414	ENSGALG00010018414;ENSGALG00010021508	pcg	3	26202113	26321576	+	EPAS1	up	43485.4	5.50912610627206	0.0031	1.57	0.66	5.249	5.77	0.48	0.403
LOC395609	ENSGALG00010012683	ENSGALG00010012683	pcg	1	35421927	35438703	+	MDM2	down	1625.9	2.16605329786778	0.0153	0.83	-0.27	2.237	2.095	0.274	0.103
LOC395610	ENSGALG00010002288	ENSGALG00010002288	pcg	3	88275880	88322057	+	ANGPT2	up	66.8	-0.41974443779898	0.0191	1.49	0.58	-0.632	-0.207	0.375	0.565
LOC395611	ENSGALG00010002792	ENSGALG00010002792	pcg	3	88079648	88103050	+	NA	up	8268.8	5.16105740545803	0.002	2.02	1.02	4.855	5.467	0.754	0.783
LOC395619	ENSGALG00010016340	ENSGALG00010016340	pcg	4	81489915	81575255	-	RGS12	up	380.1	0.417357709197112	0.0089	1.33	0.42	0.243	0.592	0.482	0.25
LOC395631	ENSGALG00010011096	ENSGALG00010011096	pcg	4	75557183	75914501	+	LDB2	up	177.2	0.957982937978366	0.0467	1.33	0.41	0.786	1.129	0.512	0.315
LOC395635	ENSGALG00010013392	ENSGALG00010013392	pcg	3	64512322	64534630	+	HDAC2	down	1568.8	3.17130435364487	0.0278	0.85	-0.23	3.246	3.096	0.154	0.097
LOC395647	ENSGALG00010024145	ENSGALG00010024145	pcg	1	77645642	77701636	+	RAP1GAP3	up	166.1	0.752286500436991	0.0107	1.29	0.37	0.625	0.879	0.232	0.2
LOC395650	ENSGALG00010024451	ENSGALG00010024451	pcg	27	3235627	3242409	+	PHOSPHO1	up	1106.2	2.63583891718481	0.0061	1.44	0.52	2.483	2.788	0.353	0.428
LOC395652	ENSGALG00010019289	ENSGALG00010019289	pcg	2	47918088	47933984	-	FKBP9	up	374.2	1.2212118367609	0	1.66	0.73	0.957	1.485	0.391	0.182
LOC395659	ENSGALG00010009534	ENSGALG00010009534	pcg	Z	71302463	71310048	+	XPA	up	2449.4	3.75723227146424	0	2.01	1.01	3.436	4.079	0.414	0.224
LOC395660	ENSGALG00010014796	ENSGALG00010014796;ENSGALG00010015220;ENSGALG00010015382	pcg	Z	11159196	11350251	-	PRLR	down	353.2	-0.788443583286663	0	0.13	-2.96	-0.05	-1.527	1.442	0.444
LOC395684	ENSGALG00010012930	ENSGALG00010012930	pcg	Z	17565706	17603673	-	IL6ST	up	4979.6	2.7750407187852	0.0351	1.25	0.32	2.64	2.91	0.337	0.188
LOC395685	ENSGALG00010029546	ENSGALG00010029546	pcg	19	9581185	9588657	+	WSB1	down	12347.6	5.15207458800819	0.0337	0.8	-0.33	5.26	5.044	0.201	0.207
LOC395696	ENSGALG00010004358	ENSGALG00010004358	pcg	4	49867662	49911479	-	GC	down	129131.6	6.40761664527309	0.0162	0.71	-0.49	6.578	6.237	0.508	0.179
LOC395702	ENSGALG00010010690	ENSGALG00010010690	pcg	1	58250453	58287971	+	MTPN	down	6805.3	4.08925413074613	0.0292	0.78	-0.37	4.217	3.962	0.287	0.222
LOC395719	ENSGALG00010029331	ENSGALG00010029331	pcg	18	10495619	10498382	+	TK1	down	280.4	1.33805704156211	0.0008	0.56	-0.83	1.586	1.09	0.411	0.661
LOC395766	ENSGALG00010026090	ENSGALG00010026023;ENSGALG00010026090	pcg	24	4232489	4245394	+	USP2	up	399.4	1.21571184209236	0	2.35	1.23	0.843	1.589	0.642	0.441
LOC395767	ENSGALG00010010792	ENSGALG00010010792	pcg	1	49597049	49610159	-	XRCC6	down	197.3	1.05851298314527	0.0003	0.72	-0.48	1.228	0.889	0.181	0.276
LOC395775	ENSGALG00010005140	ENSGALG00010005140	pcg	1	146473230	146498707	+	DCT	down	152.3	-0.218379007820047	0.0004	0.26	-1.92	0.453	-0.89	1.272	1.484
LOC395781	ENSGALG00010012458	ENSGALG00010012458	pcg	Z	14717791	14723330	+	MRPS30	up	458.2	2.06457890766567	0	2.12	1.08	1.698	2.432	0.268	0.099
LOC395783	ENSGALG00010012470	ENSGALG00010012470	pcg	Z	51951706	52001112	+	CHD1	up	949	1.46648172008268	0.0043	1.23	0.3	1.361	1.572	0.194	0.14
LOC395785	ENSGALG00010009280	ENSGALG00010009280	pcg	Z	72086741	72142259	-	HSD17B4	up	14238.7	4.83266514597481	0.0001	1.56	0.64	4.598	5.067	0.227	0.328
LOC395792	ENSGALG00010026199	ENSGALG00010026199	pcg	15	8245094	8268978	+	TBX6	up	98.6	-0.588373630604562	0.0054	1.75	0.81	-0.871	-0.306	0.658	0.54
LOC395801	ENSGALG00010021505	ENSGALG00010021505	pcg	7	21924895	21933614	+	IHH	up	109.4	0.0855562238439381	0.0046	1.76	0.82	-0.152	0.323	0.607	0.702
LOC395805	ENSGALG00010001347	ENSGALG00010001347	pcg	2	100531776	100609406	+	MYOM1	up	552.5	0.990468251392624	0.0199	1.61	0.68	0.805	1.176	0.641	0.586
LOC395806	ENSGALG00010010406	ENSGALG00010010406	pcg	Z	42380208	42445953	-	PTCH1	up	229.1	-0.0482191571297685	0.0001	1.46	0.55	-0.24	0.144	0.396	0.213
LOC395829	ENSGALG00010026166	ENSGALG00010026166	pcg	2	2603326	2656926	+	WNT9A	down	70.7	-0.657236488273241	0.0111	0.66	-0.6	-0.49	-0.825	0.514	0.35
LOC395837	ENSGALG00010014956	ENSGALG00010014956	pcg	4	19799338	19804550	-	FGG	up	309219.5	8.65438920960272	0.0013	1.56	0.64	8.428	8.881	0.362	0.338
LOC395863	ENSGALG00010005518	ENSGALG00010005518	pcg	4	36746784	36772199	-	HPGDS	up	18169.8	6.3659018381682	0.013	1.4	0.48	6.209	6.523	0.399	0.246
LOC395871	ENSGALG00010019145	ENSGALG00010019145	pcg	14	8829045	8842913	-	RAC1	down	2342.9	3.54183446103311	0.0285	0.86	-0.21	3.613	3.47	0.111	0.057
LOC395877	ENSGALG00010024208	ENSGALG00010024208	pcg	15	134965	143337	-	SERPIND1	up	59093.3	6.88181522746881	0.0112	1.28	0.36	6.749	7.015	0.187	0.092
LOC395909	ENSGALG00010019716	ENSGALG00010019716	pcg	3	30343420	30363649	-	VEGFA	up	634.3	2.52730670497359	0.0026	1.34	0.42	2.347	2.708	0.416	0.248
LOC395930	ENSGALG00010029256	ENSGALG00010029256	pcg	19	3930218	3973985	-	RABEP1	down	2165.8	2.19041382174735	0	0.66	-0.61	2.39	1.991	0.364	0.129
LOC395933	ENSGALG00010006606	ENSGALG00010006606	pcg	3	41518613	41557796	-	SULT	down	52247.5	6.49647361372874	0.0213	0.59	-0.76	6.787	6.206	0.586	0.678
LOC395935	ENSGALG00010029410	ENSGALG00010029410	pcg	19	6128499	6133429	-	VTN	up	109992.1	7.59763721648808	0.0062	1.38	0.47	7.437	7.758	0.313	0.177
LOC395936	ENSGALG00010016673	ENSGALG00010016673	pcg	4	81355065	81364317	+	LRPAP1	up	2238.5	3.72289434014254	0.0019	1.34	0.42	3.585	3.861	0.308	0.153
LOC395951	ENSGALG00010015624	ENSGALG00010015624	pcg	Z	16311682	16387996	+	ITGA1	up	606.7	0.914114188444904	0.0104	1.3	0.38	0.775	1.053	0.322	0.205
LOC395963	ENSGALG00010016626	ENSGALG00010016626	pcg	3	17369207	17389489	-	CAPN2	down	43.1	-0.793896549659417	0	0.44	-1.2	-0.444	-1.144	0.749	0.336
LOC395979	ENSGALG00010004716	ENSGALG00010004716	pcg	4	59481459	59485895	-	ADH6	up	11263.2	5.46059619005556	0.0005	1.53	0.61	5.258	5.663	0.267	0.367
LOC395993	ENSGALG00010017638	ENSGALG00010017638	pcg	22	1572416	1593172	+	GFRA2	up	1280.7	2.3995147367282	0	2.29	1.19	1.992	2.807	0.869	0.361
LOC396015	ENSGALG00010024057	ENSGALG00010024057;ENSGALG00010024186	pcg	1	78578655	78595596	-	HSD3B1	up	383.6	1.15713734966244	0.001	1.7	0.77	0.903	1.411	0.376	0.635
LOC396043	ENSGALG00010018226	ENSGALG00010018226	pcg	3	13191920	13227987	+	JAG1	up	280.8	0.404026128709444	0.0044	1.41	0.49	0.206	0.602	0.416	0.25
LOC396052	ENSGALG00010021122	ENSGALG00010021122	pcg	10	2470514	2474266	+	CYP1A1	up	809.6	1.90285261390441	0.0104	2.16	1.11	1.591	2.214	1.277	0.767
LOC396057	ENSGALG00010013517	ENSGALG00010013517	pcg	23	3606078	3610419	+	STMN1	down	414.1	2.46235193830819	0	0.39	-1.34	2.922	2.002	0.681	0.399
LOC396069	ENSGALG00010012918	ENSGALG00010012918	pcg	Z	58159377	58167809	+	GLRX	up	593.1	3.33937945311922	0.0082	1.67	0.74	3.094	3.585	0.693	0.493
LOC396084	ENSGALG00010020613	ENSGALG00010020613	pcg	22	3101399	3104053	+	ACTG2	up	26.9	-0.554782251133096	0	2.06	1.05	-0.925	-0.185	0.698	0.349
LOC396094	ENSGALG00010013399	ENSGALG00010013399	pcg	13	16864396	16880265	-	FGF1	down	49.4	-0.713958179986329	0.0002	0.25	-2	-0.312	-1.116	1.629	0.87
LOC396100	ENSGALG00010010266	ENSGALG00010010266	pcg	Z	48721421	48928978	+	EFNA5	up	31.4	-1.70560843397619	0.0267	1.43	0.52	-1.871	-1.54	0.404	0.348
LOC396118	ENSGALG00010003920	ENSGALG00010003920	pcg	1	168677264	168678696	-	LPAR6	down	206.1	1.25258930277909	0.0457	0.66	-0.6	1.454	1.051	0.678	0.695
LOC396121	ENSGALG00010009486	ENSGALG00010009486	pcg	Z	71203368	71222646	-	B4GALT1	up	1196.9	1.62989495480411	0.0014	1.35	0.44	1.474	1.786	0.242	0.241
LOC396135	ENSGALG00010027291	ENSGALG00010027291	pcg	12	2645277	2649390	+	MST1	up	2150.7	3.394487584458	0.0018	1.32	0.4	3.27	3.519	0.355	0.166
LOC396136	ENSGALG00010022401	ENSGALG00010022401	pcg	11	1061125	1067504	-	LCAT	up	10194	4.69108809015904	0.0005	2.78	1.48	4.05	5.332	1.27	0.408
LOC396148	ENSGALG00010016308	ENSGALG00010016308	pcg	Z	34189975	34194432	-	RPS6	up	18537.8	6.4920668731416	0	1.72	0.78	6.257	6.727	0.363	0.15
LOC396154	ENSGALG00010011837	ENSGALG00010011837	pcg	Z	27059520	27074222	+	VLDLR	down	183.4	0.523831735441393	0	0.59	-0.75	0.805	0.243	0.348	0.188
LOC396161	ENSGALG00010002474	ENSGALG00010002474	pcg	3	96411830	96463795	+	HPCAL1	down	555	1.87458432009126	0.0277	0.8	-0.31	1.992	1.757	0.294	0.179
LOC396164	ENSGALG00010029401	ENSGALG00010029401	pcg	19	6003057	6011151	+	HIC1	down	226.3	0.496758314178955	0	0.57	-0.81	0.772	0.221	0.561	0.238
LOC396169	ENSGALG00010025629	ENSGALG00010025629	pcg	9	4900525	4931633	+	ST6GAL1	up	7258.8	4.3796410642108	0.0375	1.24	0.31	4.282	4.477	0.219	0.192
LOC396185	ENSGALG00010014573	ENSGALG00010014573	pcg	20	14051150	14052880	-	CEBPB	down	1524.5	3.31012879392551	0.0248	0.76	-0.41	3.452	3.168	0.355	0.343
LOC396208	ENSGALG00010028165	ENSGALG00010028165	pcg	28	1518506	1560920	-	NFIC	up	984.7	1.86650091493894	0.0493	1.26	0.33	1.771	1.962	0.36	0.262
LOC396209	ENSGALG00010016418	ENSGALG00010016418;ENSGALG00010016669	pcg	Z	31809281	32079237	-	NFIB	up	1234.4	1.46068104988239	0	1.49	0.57	1.279	1.642	0.281	0.214
LOC396218	ENSGALG00010011983	ENSGALG00010011983	pcg	1	35550009	35553725	+	LYZ	down	43	0.732974456927438	0.0085	0.62	-0.69	0.973	0.493	0.731	0.433
LOC396219	ENSGALG00010013954	ENSGALG00010013954	pcg	Z	55215002	55232438	-	LPL	up	359.2	0.0765793554679931	0.0408	2.78	1.47	-0.658	0.811	1.995	1.146
LOC396227	ENSGALG00010029612	ENSGALG00010029612	pcg	19	4741288	4743195	-	HSPB1	up	22.4	-0.114661058652671	0.0204	1.46	0.54	-0.295	0.066	0.641	0.31
LOC396230	ENSGALG00010023415	ENSGALG00010023415	pcg	27	3442867	3445903	+	HOXB4	up	63.1	0.0708699328821958	0.046	1.36	0.45	-0.087	0.229	0.409	0.317
LOC396236	ENSGALG00010001982	ENSGALG00010001982	pcg	1	114493698	115657311	+	DMD	up	715.8	0.72282625414677	0.001	1.66	0.73	0.501	0.945	0.582	0.377
LOC396241	ENSGALG00010024717	ENSGALG00010024717	pcg	9	4254973	4265744	-	TF	down	369580.2	8.46822528826021	0.0474	0.73	-0.45	8.598	8.338	0.439	0.293
LOC396256	ENSGALG00010023759	ENSGALG00010023636;ENSGALG00010023759	pcg	5	10180712	10215680	+	CALCA	down	326.3	1.15219208587854	0	0.17	-2.52	1.952	0.352	1.07	0.476
LOC396263	ENSGALG00010009118	ENSGALG00010009118	pcg	3	37299184	37376089	-	ACTN2	down	99.4	-1.01798542289487	0	0.14	-2.81	-0.244	-1.792	1.281	0.71
LOC396269	ENSGALG00010016373	ENSGALG00010016373	pcg	14	12664947	12686513	-	SRL	down	36.3	-1.4279087138504	0.0108	0.64	-0.65	-1.202	-1.654	0.578	0.354
LOC396275	ENSGALG00010001082	ENSGALG00010001082	pcg	9	23074248	23078204	-	P2RY1	up	227.5	1.19587201020142	0.0145	1.36	0.44	1.051	1.34	0.412	0.198
LOC396276	ENSGALG00010009416	ENSGALG00010009416	pcg	2	135791057	135911837	+	COL14A1	down	349.3	0.371517570305272	0	0.44	-1.19	0.704	0.039	0.765	0.347
LOC396277	ENSGALG00010006069	ENSGALG00010006069	pcg	2	105791008	105800067	+	TTR	up	108713.6	8.23952634488346	0.0361	1.68	0.75	7.99	8.489	0.699	0.654
LOC396283	ENSGALG00010007465	ENSGALG00010007432;ENSGALG00010007465	pcg	11	15438287	15442692	+	PNAT10	up	1171	2.87297223617178	0.0082	1.32	0.4	2.724	3.022	0.299	0.247
LOC396291	ENSGALG00010015774	ENSGALG00010015774	pcg	9	10160485	10198792	+	PLS1	up	63.9	-0.751798796178548	0	2.91	1.54	-1.276	-0.227	0.948	0.684
LOC396300	ENSGALG00010019744	ENSGALG00010019744	pcg	21	1446694	1460910	-	KBP	up	106.6	-0.339894169981911	0.0333	1.29	0.37	-0.482	-0.197	0.287	0.31
LOC396307	ENSGALG00010014972	ENSGALG00010014972	pcg	4	19787764	19794260	-	FGA	up	363254.2	8.22806068815546	0.0005	1.57	0.65	7.996	8.46	0.357	0.287
LOC396309	ENSGALG00010009679	ENSGALG00010009679	pcg	6	9407528	9752440	+	ANK3	down	3344.5	2.03554033870035	0.0034	0.68	-0.56	2.186	1.885	0.504	0.216
LOC396341	ENSGALG00010025419	ENSGALG00010025419	pcg	5	17081391	17097705	+	CCND1	up	625	1.48387555082399	0.0467	1.33	0.41	1.359	1.609	0.379	0.416
LOC396342	ENSGALG00010012786	ENSGALG00010012786	pcg	1	49701507	49717640	-	TEF	down	837.9	2.0938818799188	0.013	0.76	-0.39	2.247	1.941	0.4	0.224
LOC396353	ENSGALG00010008177	ENSGALG00010008177	pcg	Z	47111771	47133551	+	NREP	up	1336.2	2.78461084118692	0.0003	2.2	1.14	2.371	3.198	0.811	0.598
LOC396380	ENSGALG00010002192	ENSGALG00010002192	pcg	3	88043686	88050715	+	NA	up	27171.3	6.34349297043188	0.0112	1.47	0.55	6.167	6.52	0.369	0.392
LOC396390	ENSGALG00010005127	ENSGALG00010005127;ENSGALG00010005689	pcg	2	102256451	102278648	+	GATA6	down	1784	2.01534805546773	0.0206	0.73	-0.44	2.194	1.836	0.53	0.254
LOC396391	ENSGALG00010022343	ENSGALG00010022343	pcg	20	8362322	8373705	-	GATA5	up	478.1	1.50905877618229	0.0001	2.96	1.57	0.847	2.171	1.372	0.484
LOC396393	ENSGALG00010028912	ENSGALG00010028912	pcg	17	1177672	1180688	-	EXFABP	down	282.1	1.90172595399301	0	0.23	-2.12	2.428	1.375	1.476	0.504
LOC396416	ENSGALG00010009159	ENSGALG00010009159	pcg	2	144624642	144822877	-	PTK2	up	2045.6	2.39887157846157	0.0015	1.72	0.78	2.163	2.635	0.555	0.539
LOC396430	ENSGALG00010009070	ENSGALG00010009070;ENSGALG00010010970	pcg	Z	9760165	9771212	+	TPM2	up	596.2	2.19967305785478	0.0378	1.28	0.36	2.103	2.296	0.38	0.262
LOC396431	ENSGALG00010001557	ENSGALG00010001557	pcg	2	37164426	37332785	-	THRB	up	1036.1	1.38330658051447	0.0014	1.46	0.54	1.176	1.591	0.399	0.347
LOC396437	ENSGALG00010005495	ENSGALG00010005495	pcg	Z	67208387	67213741	-	TXN	up	3084.6	5.0327575331716	0	1.82	0.87	4.773	5.292	0.421	0.177
LOC396446	ENSGALG00010025130	ENSGALG00010025130	pcg	15	5319218	5360599	-	ATP2A2	down	4718.4	3.07356392608694	0.0108	0.63	-0.67	3.267	2.88	0.554	0.486
LOC396449	ENSGALG00010026367	ENSGALG00010026367	pcg	8	20930694	20949055	-	RBP	down	19816.2	3.39097657686446	0	0.01	-7.48	5.038	1.744	3.212	0.825
LOC396474	ENSGALG00010001292	ENSGALG00010001292	pcg	Z	84994359	85007177	-	LOX	up	322.4	0.570207705495871	0.0096	1.42	0.51	0.376	0.765	0.43	0.355
LOC396476	ENSGALG00010004359	ENSGALG00010004359	pcg	1	83462896	83465817	-	APOV1	down	278286.4	3.49443434401968	0	0	-12.03	6.527	0.462	5.652	2.727
LOC396478	ENSGALG00010009336	ENSGALG00010009336	pcg	1	15067914	15108889	-	LAMB1	up	751.2	1.33403229405792	0	1.5	0.59	1.12	1.548	0.337	0.254
LOC396483	ENSGALG00010015407	ENSGALG00010015407	pcg	1	53137054	53174022	-	TIMP3	up	3303.7	2.87590861690675	0	1.81	0.85	2.596	3.156	0.415	0.371
LOC396490	ENSGALG00010023078	ENSGALG00010023078	pcg	24	5262542	5265319	+	TAGLN	up	72.2	0.350632526015066	0	2.37	1.24	-0.107	0.809	0.851	0.496
LOC396513	ENSGALG00010016847	ENSGALG00010016847	pcg	21	5938662	6036745	-	EPHB2	down	506.2	1.24290033466425	0.0007	0.61	-0.72	1.487	0.999	0.677	0.214
LOC396516	ENSGALG00010017332	ENSGALG00010017332	pcg	22	2504806	2524443	-	FGFR1	up	70.6	-0.897188994903366	0	4.21	2.07	-1.565	-0.23	1.024	0.44
LOC396529	ENSGALG00010005362	ENSGALG00010005362	pcg	1	84030061	84044055	-	ATP1B1	down	2395.5	3.46779851363339	0.0117	0.71	-0.49	3.616	3.32	0.419	0.342
LOC396535	ENSGALG00010007977	ENSGALG00010007977	pcg	3	102034902	102070377	-	APOB	down	368749.9	6.270644482736	0	0.24	-2.08	6.828	5.714	0.978	0.182
LOC396536	ENSGALG00010024773	ENSGALG00010024773	pcg	24	5166355	5167881	-	APOA1	up	213974.4	8.61148193061637	0.0245	1.85	0.89	8.159	9.063	1.083	0.451
LOC396538	ENSGALG00010021766	ENSGALG00010021766	pcg	21	2701837	2765473	-	AGRN	up	2080.7	1.94885345621718	0.0002	1.52	0.6	1.728	2.169	0.356	0.27
LOC403120	ENSGALG00010007911	ENSGALG00010007911	pcg	2	89340072	89343487	+	IFI6	down	1251.4	4.08225037417694	0.0109	0.62	-0.7	4.266	3.898	0.599	0.856
LOC404271	ENSGALG00010014114	ENSGALG00010014114	pcg	Z	36635449	36653095	+	ANXA1	up	85.6	0.434853560347508	0.0016	1.82	0.86	0.162	0.708	0.546	0.639
LOC404304	ENSGALG00010021121	ENSGALG00010021121	pcg	7	21451470	21487406	+	PLA2R1	down	2151.5	2.50913656368851	0	0.65	-0.61	2.731	2.288	0.267	0.289
LOC404536	ENSGALG00010025618	ENSGALG00010025618	pcg	9	4886000	4890655	-	ADIPOQ	up	15.5	-1.56355662624038	0.0006	1.87	0.91	-1.986	-1.141	0.949	0.399
LOC404752	ENSGALG00010002623	ENSGALG00010002623	pcg	1	112840509	112841656	-	MID1IP1	down	192.4	1.15141974385019	0.0472	0.58	-0.79	1.486	0.817	1.214	0.607
LOC404778	ENSGALG00010007344	ENSGALG00010007344	pcg	Z	64887695	64904086	+	RAD17	up	373.9	1.45008498500893	0	1.37	0.46	1.289	1.611	0.207	0.132
LOC407091	ENSGALG00010011436	ENSGALG00010011436	pcg	W	763526	878530	+	UBAP2L2	down	217.2	-1.97655555003653	0	0	-11.49	0.578	-4.531	1.277	0.249
LOC407092	ENSGALG00010011429	ENSGALG00010011429	pcg	Z	7806107	8033220	-	UBAP2	up	682	1.58582990646269	0	1.49	0.57	1.398	1.774	0.24	0.188
LOC408253	ENSGALG00010029659	ENSGALG00010029659	pcg	19	5393878	5405244	+	VKORC1L1	down	675.5	2.1669233803207	0.0064	0.81	-0.31	2.266	2.068	0.178	0.184
LOC414140	ENSGALG00010011790	ENSGALG00010011790	pcg	8	55919	64804	-	AMY2A	up	22.9	-0.979875800334754	0.0027	1.97	0.98	-1.313	-0.647	0.617	0.726
LOC414797	ENSGALG00010009858	ENSGALG00010009858	pcg	Z	2153909	2213607	+	ST8SIA5	up	4364.2	2.8531757890145	0	1.6	0.68	2.614	3.093	0.259	0.263
LOC414800	ENSGALG00010012431	ENSGALG00010012431	pcg	4	16379518	16396266	+	LAMP2	down	1575.2	3.37049270340679	0.0138	0.78	-0.36	3.466	3.275	0.373	0.185
LOC414873	ENSGALG00010016991	ENSGALG00010016991	pcg	4	60580167	60602602	-	PDLIM3	up	16.1	-1.98409410632998	0.0008	2.35	1.23	-2.45	-1.518	0.998	0.533
LOC414879	ENSGALG00010018959	ENSGALG00010018959	pcg	2	42242719	42252596	+	UBA5	down	899.2	2.10067564904172	0.0041	0.74	-0.43	2.226	1.976	0.329	0.277
LOC415338	ENSGALG00010022243	ENSGALG00010022243	pcg	10	908325	916102	+	SLC28A2	up	138.1	0.594003941305377	0.0002	1.67	0.74	0.398	0.79	0.385	0.46
LOC415362	ENSGALG00010024322	ENSGALG00010024322	pcg	10	3799108	3810972	-	IDH3A	down	1002.9	2.40551827138386	0.0004	0.66	-0.59	2.588	2.223	0.365	0.329
LOC415363	ENSGALG00010024377	ENSGALG00010024377;ENSGALG00010025159	pcg	10	3811007	3850596	+	CIB2	down	46.9	-1.17628440989064	0.0488	0.75	-0.42	-1.027	-1.325	0.347	0.315
LOC415369	ENSGALG00010024482	ENSGALG00010024482;ENSGALG00010024506	pcg	10	4058789	4138330	-	USP3	down	3022.4	2.77931179370445	0	0.42	-1.26	3.19	2.369	0.463	0.149
LOC415373	ENSGALG00010024517	ENSGALG00010024517	pcg	10	4170784	4180328	-	LACTB	up	1440.8	2.30065577832223	0	1.44	0.53	2.139	2.463	0.245	0.175
LOC415401	ENSGALG00010022957	ENSGALG00010022957	pcg	10	6891765	6915226	+	SLTM	down	826.8	1.96231918758814	0.0434	0.81	-0.31	2.038	1.887	0.326	0.215
LOC415405	ENSGALG00010023126	ENSGALG00010023126	pcg	10	7336469	7391275	-	CGNL1	down	1799.6	2.28176207351495	0.0491	0.81	-0.31	2.371	2.193	0.405	0.131
LOC415407	ENSGALG00010022482	ENSGALG00010022482	pcg	10	7839143	7939393	+	PRTG	up	259.9	-0.441143082839085	0.0096	1.48	0.57	-0.66	-0.222	0.399	0.519
LOC415450	ENSGALG00010017221	ENSGALG00010017221	pcg	10	10757265	10785046	+	SPPL2A	down	3758.6	3.30640714083877	0.0442	0.86	-0.22	3.38	3.233	0.11	0.08
LOC415459	ENSGALG00010016607	ENSGALG00010016607	pcg	10	11191972	11197555	+	FAM103A1	up	836.5	2.72273430112017	0.0259	1.17	0.23	2.638	2.807	0.175	0.099
LOC415460	ENSGALG00010016620	ENSGALG00010016620	pcg	10	11183561	11216659	-	C15ORF40	down	176.3	1.16644484110186	0.008	0.61	-0.72	1.417	0.916	0.621	0.494
LOC415467	ENSGALG00010016921	ENSGALG00010016921	pcg	10	11690223	11746247	+	EFL1	down	957.5	2.07970964200902	0.0204	0.84	-0.26	2.151	2.008	0.224	0.128
LOC415473	ENSGALG00010019280	ENSGALG00010019280	pcg	10	12235776	12238852	-	MESDC1	up	387.1	1.33185336463105	0.0002	1.5	0.59	1.131	1.532	0.364	0.28
LOC415475	ENSGALG00010019300	ENSGALG00010019292;ENSGALG00010019300	pcg	10	12248038	12253899	+	MESDC2	up	1759.3	3.05628242775355	0.0002	1.33	0.41	2.914	3.198	0.223	0.163
LOC415478	ENSGALG00010019498	ENSGALG00010019331;ENSGALG00010019498	pcg	10	12316241	12359136	-	NA	up	245	0.41168695681783	0.0133	1.56	0.64	0.175	0.648	0.585	0.438
LOC415486	ENSGALG00010019867	ENSGALG00010019867	pcg	10	12828053	12833665	+	PEX11A	down	1914	2.26399048840358	0.011	0.42	-1.26	2.659	1.869	1.228	1.098
LOC415487	ENSGALG00010020954	ENSGALG00010020954	pcg	10	12835329	12839883	+	PLIN1	down	321	0.587582969626811	0.0472	0.41	-1.29	1.042	0.133	1.561	1.636
LOC415488	ENSGALG00010019926	ENSGALG00010019926;ENSGALG00010020954	pcg	10	12839235	12849937	+	KIF7	down	378.2	0.614875825400968	0.002	0.63	-0.67	0.825	0.405	0.543	0.38
LOC415489	ENSGALG00010019948	ENSGALG00010019948	pcg	10	12850904	12867466	-	TICRR	down	103.9	-0.676300532403724	0.0266	0.73	-0.46	-0.544	-0.809	0.279	0.465
LOC415493	ENSGALG00010020147	ENSGALG00010020147;ENSGALG00010020469	pcg	10	12995101	13034853	-	ABHD2	down	13418.5	3.75504764353595	0	0.49	-1.01	4.103	3.407	0.527	0.479
LOC415494	ENSGALG00010020155	ENSGALG00010020155	pcg	10	13046524	13053821	+	MFGE8	down	5205	3.53603663805225	0	0.16	-2.67	4.206	2.866	1.343	0.293
LOC415495	ENSGALG00010020166	ENSGALG00010020166	pcg	10	13056183	13060085	+	HAPLN3	down	20.5	-1.17380714560119	0	0.4	-1.33	-0.744	-1.603	0.809	0.464
LOC415498	ENSGALG00010020206	ENSGALG00010020206	pcg	10	13184454	13187969	-	MRPS11	up	402.9	2.67737499284511	0.0175	1.27	0.34	2.58	2.775	0.351	0.172
LOC415550	ENSGALG00010018020	ENSGALG00010018020	pcg	10	18528012	18530837	-	SNAPC5	down	527.5	2.03901084452715	0.0328	0.82	-0.28	2.132	1.946	0.228	0.197
LOC415566	ENSGALG00010016452	ENSGALG00010016452	pcg	10	19315152	19351263	+	GLCE	down	698	1.40684819454925	0.0001	0.61	-0.71	1.577	1.237	0.488	0.33
LOC415568	ENSGALG00010020011	ENSGALG00010020011	pcg	10	19502967	19523454	-	TLE3	up	202.6	0.399404384768623	0.009	1.46	0.54	0.245	0.554	0.31	0.492
LOC415582	ENSGALG00010020293	ENSGALG00010020293	pcg	10	20061962	20070698	+	SEMA4B	down	441	1.36059938090144	0	0.63	-0.66	1.626	1.095	0.511	0.279
LOC415602	ENSGALG00010008243	ENSGALG00010008243	pcg	Z	46370811	46409153	-	YTHDC2	up	1214.4	1.84556690467601	0	1.49	0.57	1.628	2.063	0.374	0.172
LOC415607	ENSGALG00010008333	ENSGALG00010008333	pcg	Z	46692041	46785098	-	APC	up	1183.8	0.941701918706829	0.0094	1.23	0.3	0.823	1.06	0.3	0.139
LOC415608	ENSGALG00010010011	ENSGALG00010010011	pcg	Z	46857987	46985272	+	EPB41L4A	down	600	1.23820721340078	0	0.63	-0.66	1.461	1.016	0.336	0.194
LOC415609	ENSGALG00010010302	ENSGALG00010010302	pcg	Z	47399731	47429678	-	WDR36	up	592.7	1.65142664685431	0	1.7	0.76	1.408	1.895	0.374	0.206
LOC415610	ENSGALG00010009617	ENSGALG00010009617	pcg	Z	47495513	47510503	-	SLC25A46	up	745.5	2.15126713286432	0.0002	1.24	0.31	2.042	2.26	0.106	0.107
LOC415611	ENSGALG00010009762	ENSGALG00010009762	pcg	Z	47825481	47945213	-	MAN2A1	up	5741	3.31728669202462	0.0317	1.27	0.35	3.197	3.438	0.372	0.234
LOC415612	ENSGALG00010009811	ENSGALG00010009811	pcg	Z	48037836	48075845	+	PJA2	up	599.8	1.26097219859562	0	1.36	0.44	1.1	1.422	0.251	0.122
LOC415614	ENSGALG00010009663	ENSGALG00010009663	pcg	Z	48109155	48288990	-	FER	up	389.4	0.158597251409305	0.024	1.25	0.32	0.019	0.299	0.354	0.2
LOC415619	ENSGALG00010022911	ENSGALG00010022911	pcg	11	132357	242262	+	SMPD3	down	81.7	-1.08384409361425	0.0004	0.58	-0.78	-0.836	-1.332	0.431	0.411
LOC415645	ENSGALG00010021935	ENSGALG00010021935	pcg	11	604343	609993	+	CETP	up	841.1	1.62563394103806	0.0001	5.11	2.35	0.353	2.899	2.103	0.484
LOC415646	ENSGALG00010022150	ENSGALG00010022150	pcg	11	647195	688182	+	CPNE2	up	100.1	-0.0138958256858069	0.0014	1.42	0.51	-0.194	0.167	0.288	0.229
LOC415662	NA	ENSGALG00010022479	pcg	11	1079171	1085500	-	NA	down	1810.7	2.93069272858848	0	0.08	-3.65	3.818	2.043	1.927	0.658
LOC415672	ENSGALG00010021619	ENSGALG00010021619	pcg	11	1366388	1380937	+	FHOD1	up	179.5	0.353166512301198	0.008	1.29	0.37	0.249	0.457	0.339	0.187
LOC415684	ENSGALG00010023266	ENSGALG00010023266	pcg	11	1885274	1907338	-	RFWD3	down	190.4	0.383913458063352	0.0262	0.66	-0.6	0.569	0.199	0.603	0.42
LOC415687	ENSGALG00010023279	ENSGALG00010023279	pcg	11	1912693	1920475	-	FA2H	down	616.5	2.29990765923662	0.0091	0.78	-0.37	2.433	2.166	0.286	0.224
LOC415708	ENSGALG00010024764	ENSGALG00010024764	pcg	11	2654543	2678918	+	RIPK3	up	353.6	1.54426987153206	0.0009	1.67	0.74	1.332	1.757	0.473	0.518
LOC415747	ENSGALG00010023665	ENSGALG00010023665	pcg	11	7413393	7426925	+	C16orf87	up	183.6	1.7775960088926	0.0001	1.63	0.71	1.54	2.015	0.342	0.376
LOC415748	ENSGALG00010023686	ENSGALG00010023686	pcg	11	7435242	7466329	+	MYLK3	up	203.9	0.464797268154191	0.0003	1.6	0.68	0.236	0.694	0.405	0.352
LOC415757	ENSGALG00010023993	ENSGALG00010023981;ENSGALG00010023993	pcg	11	8042735	8049288	-	C19orf12	up	703.8	2.87407870392627	0.0312	1.17	0.23	2.807	2.941	0.184	0.133
LOC415782	ENSGALG00010009355	ENSGALG00010009355	pcg	11	10538877	10592383	-	GARRE1	down	447.8	0.786963119872512	0.0188	0.8	-0.33	0.887	0.687	0.279	0.176
LOC415785	NA	ENSGALG00010009494	pcg	11	10783663	10790032	-	PDCD2L	up	380.9	2.20937633393874	0.0122	1.25	0.33	2.103	2.316	0.289	0.169
LOC415787	ENSGALG00010009619	ENSGALG00010009525;ENSGALG00010009619	pcg	11	10823518	10839716	-	NA	up	1184.7	2.81699136892915	0.0016	1.47	0.56	2.604	3.03	0.514	0.257
LOC415789	ENSGALG00010009652	ENSGALG00010009652	pcg	11	10839880	10842165	+	FAM96B	up	912.2	3.38544180442135	0.0121	1.23	0.3	3.29	3.481	0.281	0.137
LOC415790	ENSGALG00010009666	ENSGALG00010009666	pcg	11	10857005	10862622	+	RRAD	up	42	-1.09946008810497	0.0071	1.64	0.71	-1.353	-0.846	0.688	0.405
LOC415809	ENSGALG00010007436	ENSGALG00010007432;ENSGALG00010007436;ENSGALG00010007465	pcg	11	15427487	15431487	+	PNAT3	up	320.1	1.54196803112324	0.0034	1.35	0.43	1.404	1.68	0.258	0.294
LOC415818	ENSGALG00010006681	ENSGALG00010006681	pcg	11	16555292	16583585	+	CRISPLD2	up	60.4	-0.836540464501477	0.0055	1.78	0.83	-1.144	-0.529	0.678	0.476
LOC415845	ENSGALG00010007975	ENSGALG00010007975	pcg	11	18260898	18342330	-	ANKRD11	down	1394.2	1.39836971851512	0.0052	0.79	-0.33	1.497	1.299	0.291	0.117
LOC415849	ENSGALG00010008514	ENSGALG00010008514	pcg	11	18085015	18104359	-	PIEZO1	up	171.3	-0.40006994917932	0.0062	1.39	0.47	-0.557	-0.243	0.371	0.256
LOC415852	ENSGALG00010008013	ENSGALG00010008013	pcg	11	18394078	18396403	-	NA	up	91.2	0.866119078529388	0	1.69	0.76	0.628	1.105	0.457	0.232
LOC415855	ENSGALG00010008092	ENSGALG00010008092	pcg	11	18461110	18467306	+	SPIRE2	up	216	0.92676963036229	0.0017	1.57	0.65	0.666	1.188	0.599	0.232
LOC415859	ENSGALG00010008116	ENSGALG00010008116	pcg	11	18508353	18509994	-	URAH	down	19.5	-0.531944396197712	0	0.34	-1.56	-0.024	-1.04	0.909	0.973
LOC415895	ENSGALG00010028043	ENSGALG00010028043	pcg	12	743103	767647	-	NT5DC2	up	1470.2	2.95941080172411	0.0001	1.83	0.87	2.762	3.157	0.704	0.35
LOC415896	ENSGALG00010028046	ENSGALG00010028046	pcg	12	767862	768777	+	SMIM4	up	137.4	1.9719840741167	0.0018	1.65	0.72	1.804	2.14	0.784	0.348
LOC415898	ENSGALG00010028058	ENSGALG00010028058	pcg	12	842609	848010	-	GLT8D1	down	419.9	1.86363322707376	0.0008	0.73	-0.45	2.015	1.712	0.207	0.327
LOC415901	ENSGALG00010028079	ENSGALG00010028079	pcg	12	870681	892239	+	ITIH3	up	77303.9	6.74515245652771	0.0491	1.28	0.35	6.611	6.879	0.318	0.202
LOC415905	ENSGALG00010028105	ENSGALG00010028105	pcg	12	1394138	1457757	+	PRKCD	down	515.6	1.50650315160332	0.0091	0.69	-0.53	1.686	1.327	0.53	0.243
LOC415906	ENSGALG00010000402	ENSGALG00010000402	pcg	JAENSK010000592.1	6850	10815	+	PFKFB1	up	4653.1	4.60442529265092	0.01	1.34	0.43	4.457	4.751	0.35	0.249
LOC415922	ENSGALG00010028419	ENSGALG00010028419	pcg	12	2389503	2393256	-	GBP4L	up	639.5	2.24773439863518	0.0338	1.3	0.37	2.121	2.375	0.393	0.267
LOC415929	ENSGALG00010027320	ENSGALG00010027320	pcg	12	2754321	2759079	-	MON1A	down	517.1	1.74188699252018	0	0.61	-0.72	1.987	1.497	0.538	0.164
LOC415931	ENSGALG00010027327	ENSGALG00010027327	pcg	12	2759412	2813704	+	RBM6	down	659.9	1.7060635039115	0.0003	0.8	-0.32	1.816	1.597	0.147	0.093
LOC415933	ENSGALG00010027336	ENSGALG00010027336	pcg	12	2826252	2862723	-	RAD54L2	down	614.7	1.23328623375068	0.0231	0.69	-0.53	1.424	1.042	0.632	0.469
LOC415945	ENSGALG00010027513	ENSGALG00010027513	pcg	12	3303117	3310709	-	SEMA3G	up	23.4	-1.34754090177596	0.0014	1.88	0.91	-1.655	-1.04	0.73	0.382
LOC415948	ENSGALG00010027174	ENSGALG00010027174	pcg	12	3427900	3439086	-	SHISA5	down	1721.9	2.94004744110797	0.0001	0.71	-0.49	3.125	2.755	0.287	0.198
LOC415957	ENSGALG00010027218	ENSGALG00010027218	pcg	12	3694419	3785314	+	IARS	down	1557.5	2.34517982139646	0.0446	0.81	-0.31	2.427	2.263	0.355	0.194
LOC415958	ENSGALG00010027231	ENSGALG00010027231	pcg	12	3804423	4196625	+	ATP2B2	down	60.5	-2.10769199217365	0	0.11	-3.2	-1.352	-2.863	1.185	1.327
LOC415961	ENSGALG00010027247	ENSGALG00010027247	pcg	12	4568006	4666805	+	ATG7	down	532.6	0.424309390235431	0.0461	0.84	-0.25	0.494	0.355	0.238	0.114
LOC415977	ENSGALG00010027980	ENSGALG00010027980	pcg	12	5801665	5861453	-	NUP210	down	3125.1	2.57446787431161	0.0278	0.78	-0.36	2.68	2.469	0.325	0.252
LOC415978	ENSGALG00010027988	ENSGALG00010027988	pcg	12	5860903	5906308	+	HDAC11	down	631.5	1.47921928119896	0.0026	0.77	-0.37	1.604	1.354	0.188	0.26
LOC415988	ENSGALG00010027721	ENSGALG00010027721	pcg	12	6838159	6862536	-	SUSD3	down	36.3	-0.346018544552612	0.0098	0.51	-0.96	-0.011	-0.681	0.954	0.576
LOC415990	ENSGALG00010027745	ENSGALG00010027745;ENSGALG00010028289	pcg	12	7002915	7122278	-	BICD2	down	823.7	1.80518375848324	0	0.7	-0.52	1.989	1.621	0.264	0.15
LOC415992	ENSGALG00010027787	ENSGALG00010027787	pcg	12	7160985	7193587	-	DCP1A	down	430.7	0.864145749077978	0.0251	0.81	-0.31	0.929	0.799	0.465	0.181
LOC415997	ENSGALG00010027891	ENSGALG00010027891	pcg	12	8533547	8574670	+	CCDC66	down	141.4	0.384153235628579	0.0324	0.77	-0.37	0.48	0.288	0.385	0.148
LOC416006	ENSGALG00010027083	ENSGALG00010027083	pcg	12	8915590	8940236	-	DENND6A	down	1018.1	2.16702344483622	0	0.66	-0.6	2.376	1.958	0.342	0.199
LOC416015	ENSGALG00010027280	ENSGALG00010027280	pcg	12	9303235	9306216	+	HMCES	up	217.5	1.45791384777848	0.0415	1.24	0.31	1.384	1.532	0.375	0.188
LOC416033	ENSGALG00010021164	ENSGALG00010021164	pcg	12	10669643	10715674	-	SLC41A3	down	1230.8	2.61796085029672	0	0.42	-1.26	3.022	2.214	0.78	0.62
LOC416036	ENSGALG00010021222	ENSGALG00010021222	pcg	12	10899840	10943199	+	NTN4L	up	24.1	-1.73436674857073	0.0156	1.68	0.75	-1.899	-1.57	0.555	0.682
LOC416041	ENSGALG00010021320	ENSGALG00010021320;ENSGALG00010022306	pcg	12	11110899	11197470	+	SLC6A6	down	5307.6	2.72985031770112	0.0001	0.57	-0.81	3.011	2.448	0.571	0.365
LOC416069	ENSGALG00010020958	ENSGALG00010020958	pcg	12	12055766	12060530	-	FAM3D	down	27.1	-0.374931688249707	0.0019	0.6	-0.74	-0.123	-0.627	0.669	0.26
LOC416094	ENSGALG00010022232	ENSGALG00010022232	pcg	12	16479221	16481382	+	GPR27	down	43.4	-0.669342103909425	0.0008	0.47	-1.08	-0.28	-1.059	0.632	0.759
LOC416097	ENSGALG00010020309	ENSGALG00010020309	pcg	12	16684402	16704605	+	GXYLT2	down	685.5	1.62183370112687	0	0.65	-0.62	1.807	1.437	0.282	0.26
LOC416110	ENSGALG00010021736	ENSGALG00010021736	pcg	12	18804538	18817375	+	EDEM1	down	4914.4	3.8407472398403	0.0055	0.78	-0.35	3.955	3.726	0.199	0.165
LOC416113	ENSGALG00010019441	ENSGALG00010019441	pcg	12	19411231	19434498	+	LMCD1	up	124.9	-0.17535311225001	0.0077	1.5	0.59	-0.357	0.006	0.511	0.309
LOC416124	ENSGALG00010019208	ENSGALG00010019208	pcg	12	19705759	19772289	-	PLXND1	down	1329.4	1.54117435828945	0.0121	0.67	-0.57	1.716	1.367	0.538	0.332
LOC416125	ENSGALG00010021874	ENSGALG00010021874	pcg	12	19790289	19902096	-	TMCC1	down	1207.4	1.64636195404978	0.0022	0.73	-0.44	1.801	1.492	0.356	0.218
LOC416138	ENSGALG00010011913	ENSGALG00010011913	pcg	13	743068	772086	-	CXXC5	up	383.7	1.66148024246379	0.0309	1.36	0.44	1.511	1.812	0.46	0.31
LOC416142	ENSGALG00010008750	ENSGALG00010008750	pcg	13	287346	329949	+	PFDN1	up	462.6	2.79263740051554	0.0129	1.25	0.32	2.711	2.874	0.426	0.213
LOC416143	ENSGALG00010008618	ENSGALG00010008618	pcg	13	154470	254972	-	ANKHD1	down	1014.2	1.64528116717625	0.0122	0.82	-0.29	1.721	1.569	0.289	0.168
LOC416148	ENSGALG00010008209	ENSGALG00010008209	pcg	13	7989631	8035316	-	PPARGC1B	up	431.7	0.695438049498574	0.0128	1.44	0.52	0.568	0.822	0.562	0.388
LOC416149	ENSGALG00010008217	ENSGALG00010008217	pcg	13	8043382	8055652	-	ARHGEF37	up	76.2	-0.613192131495681	0.0435	1.52	0.61	-0.803	-0.423	0.605	0.559
LOC416170	ENSGALG00010008099	ENSGALG00010008099	pcg	13	4323069	4337455	+	PANK3	down	8644.5	3.5684786264385	0.0113	0.71	-0.5	3.717	3.42	0.373	0.375
LOC416190	ENSGALG00010008266	ENSGALG00010008266	pcg	13	2037924	2056739	+	ECSCR	up	31	-1.02459951672494	0.0133	1.59	0.67	-1.305	-0.745	0.69	0.329
LOC416194	ENSGALG00010011619	ENSGALG00010011619	pcg	13	1676765	1727293	+	PCDH1	up	3201.9	2.77906883185507	0.0072	1.34	0.42	2.65	2.908	0.369	0.211
LOC416225	ENSGALG00010010214	ENSGALG00010010214	pcg	13	9997751	10011549	-	FAF2	down	610.5	2.3095407393519	0.011	0.83	-0.27	2.405	2.214	0.159	0.144
LOC416246	ENSGALG00010015037	ENSGALG00010015037	pcg	13	10967214	11016928	-	CYFIP2	up	1078.7	1.41081212266367	0.0035	1.36	0.44	1.237	1.585	0.343	0.304
LOC416256	ENSGALG00010015697	ENSGALG00010015697	pcg	13	11644386	11659254	+	FAXDC2	up	754.2	1.9111428826735	0	1.53	0.61	1.699	2.123	0.308	0.271
LOC416261	ENSGALG00010012890	ENSGALG00010012890	pcg	13	11868255	11878274	-	MFAP3	down	1088.2	2.0097484534711	0.0002	0.78	-0.36	2.143	1.876	0.146	0.183
LOC416268	ENSGALG00010014769	ENSGALG00010014769	pcg	13	12621950	12628578	+	CCDC69	down	64.2	-0.0840494623111076	0.0141	0.56	-0.84	0.22	-0.388	0.953	0.425
LOC416293	ENSGALG00010015156	ENSGALG00010015156	pcg	13	13450671	13486857	-	CNOT6	down	2577.9	2.65293520694026	0.0136	0.76	-0.41	2.771	2.535	0.329	0.231
LOC416297	ENSGALG00010015409	ENSGALG00010015409	pcg	13	13965469	14006156	+	FAM13B	down	439.4	1.40718475910061	0.0318	0.77	-0.37	1.484	1.33	0.638	0.284
LOC416311	ENSGALG00010013180	ENSGALG00010013180	pcg	13	15277325	15287962	-	C5orf24	down	5029.2	3.68834635154136	0.0314	0.76	-0.39	3.822	3.555	0.399	0.159
LOC416327	ENSGALG00010016281	ENSGALG00010016281	pcg	13	16428983	16446490	+	SLC22A4	up	926	1.9137181515645	0.0176	1.26	0.34	1.821	2.006	0.273	0.23
LOC416336	ENSGALG00010013686	ENSGALG00010013686	pcg	13	16676652	16677242	+	UQCRQ	up	1766.6	4.8787427113177	0.0203	1.31	0.39	4.753	5.004	0.367	0.248
LOC416337	ENSGALG00010013737	ENSGALG00010013737	pcg	13	16683115	16732796	-	AFF4	down	2095.2	2.03058076277351	0.0072	0.77	-0.37	2.143	1.919	0.306	0.187
LOC416344	ENSGALG00010016502	ENSGALG00010016502	pcg	13	17158540	17165659	-	YIPF5	down	1960.8	3.4064933944535	0	0.46	-1.11	3.746	3.067	0.565	0.328
LOC416364	ENSGALG00010010457	ENSGALG00010010457	pcg	Z	23851987	23873073	-	AGGF1	up	381	1.36433690187154	0.0053	1.22	0.29	1.27	1.458	0.162	0.125
LOC416366	ENSGALG00010010254	ENSGALG00010010254	pcg	Z	23724396	23747089	+	WDR41	up	248.9	0.782386832549229	0	1.43	0.52	0.607	0.957	0.197	0.191
LOC416367	ENSGALG00010012795	ENSGALG00010012795	pcg	Z	23626764	23659433	+	TBCA	up	1127.1	3.20922539384555	0	1.83	0.87	2.94	3.479	0.365	0.413
LOC416368	ENSGALG00010012667	ENSGALG00010012667	pcg	Z	23259962	23298884	-	SCAMP1	down	811.5	1.1748246427476	0.0035	0.67	-0.58	1.369	0.981	0.56	0.186
LOC416371	ENSGALG00010012555	ENSGALG00010012555	pcg	Z	22975365	22991303	-	BHMT2	down	40785.4	6.76567919234095	0.0476	0.74	-0.43	6.915	6.616	0.316	0.34
LOC416380	ENSGALG00010012082	ENSGALG00010012082	pcg	Z	2471831	2484233	-	HAUS1	up	28.6	-0.519904930563036	0	2.23	1.15	-0.909	-0.131	0.331	0.244
LOC416381	ENSGALG00010012067	ENSGALG00010012067	pcg	Z	2419899	2463802	-	CZH18ORF25	up	210.8	0.289075797513489	0	1.51	0.59	0.075	0.503	0.273	0.209
LOC416383	ENSGALG00010009774	ENSGALG00010009774	pcg	Z	2117366	2144821	+	PIAS2	up	448.9	1.62841184175696	0	1.44	0.52	1.427	1.83	0.276	0.12
LOC416385	ENSGALG00010012845	ENSGALG00010012845	pcg	Z	2089619	2098403	+	HDHD2	up	640.8	2.29394297875864	0	2.04	1.03	1.958	2.63	0.242	0.129
LOC416389	ENSGALG00010018046	ENSGALG00010018046	pcg	14	13412057	13460741	+	CAPN15	down	405.2	0.861868285092882	0.003	0.8	-0.33	0.961	0.762	0.224	0.106
LOC416391	ENSGALG00010018767	ENSGALG00010018767	pcg	14	13406336	13408463	+	NDUFB6	up	166.9	2.12841753779573	0.0209	1.48	0.57	1.983	2.274	0.798	0.374
LOC416418	ENSGALG00010020342	ENSGALG00010020342	pcg	14	261631	314014	-	CPPED1	up	2492.5	3.3916047687899	0.0171	1.23	0.3	3.286	3.497	0.206	0.175
LOC416445	ENSGALG00010022117	ENSGALG00010022117	pcg	14	1737389	1790838	+	FAM20C	up	3121.4	3.3153094097787	0	1.45	0.54	3.127	3.504	0.275	0.131
LOC416455	ENSGALG00010022455	ENSGALG00010022455	pcg	14	2283178	2378313	-	C7orf50	down	246.1	1.40687122741483	0.0001	0.58	-0.79	1.672	1.142	0.619	0.219
LOC416456	ENSGALG00010022540	ENSGALG00010022540	pcg	14	2307496	2343238	+	GPR146	down	6033.4	3.38726708158552	0.0309	0.8	-0.32	3.496	3.278	0.25	0.152
LOC416477	ENSGALG00010017848	ENSGALG00010017848	pcg	14	3895512	3906901	+	CYP3A4	down	478	1.80577672243735	0	0.44	-1.19	2.239	1.372	0.364	0.694
LOC416486	ENSGALG00010021251	ENSGALG00010021251	pcg	14	4204562	4268344	-	RNF216	down	293.3	0.551873263695453	0.0487	0.84	-0.25	0.637	0.466	0.232	0.166
LOC416495	ENSGALG00010021454	ENSGALG00010021454	pcg	14	4403868	4404927	-	ATP5J2	up	1319.9	4.57901233529154	0.0169	1.29	0.36	4.474	4.684	0.421	0.228
LOC416497	ENSGALG00010021573	ENSGALG00010021573	pcg	14	4523301	4529560	+	NATD1	down	222.4	0.782914060272825	0.0075	0.76	-0.39	0.915	0.651	0.245	0.275
LOC416502	ENSGALG00010021689	ENSGALG00010021689	pcg	14	4670009	4728281	+	MPRIP	up	1061.8	1.79893668702583	0.0153	1.21	0.28	1.695	1.903	0.288	0.081
LOC416508	ENSGALG00010017518	ENSGALG00010017518	pcg	14	4798071	4835659	-	PEMT	down	9884.4	5.64668823695921	0.0001	0.57	-0.8	5.894	5.4	0.507	0.27
LOC416509	ENSGALG00010017556	ENSGALG00010017556	pcg	14	4927096	4978180	-	TOM1L2	down	2447.4	2.54101094902666	0.015	0.71	-0.5	2.692	2.39	0.472	0.332
LOC416511	ENSGALG00010017589	ENSGALG00010017589	pcg	14	4994805	5001202	-	ATPAF2	up	162.2	1.32868780789988	0.0331	1.28	0.36	1.223	1.434	0.38	0.18
LOC416524	ENSGALG00010017407	ENSGALG00010017407;ENSGALG00010022680	pcg	14	5183199	5228187	+	EPN2	down	2223.8	2.67768191126137	0.0165	0.83	-0.26	2.76	2.596	0.17	0.121
LOC416539	ENSGALG00010018717	ENSGALG00010018717	pcg	14	6058232	6071923	-	MEIOB	down	33.8	-2.13138716857073	0	0.03	-4.9	-0.9	-3.362	1.71	1.192
LOC416543	ENSGALG00010018852	ENSGALG00010018852	pcg	14	6143559	6145209	+	NDUFB10	up	2729.6	4.76484307931051	0.0364	1.23	0.3	4.678	4.852	0.344	0.17
LOC416545	ENSGALG00010018883	ENSGALG00010018883	pcg	14	6149410	6160256	+	TBL3	down	1460.5	2.69495291536153	0.0042	0.78	-0.35	2.806	2.584	0.284	0.136
LOC416549	ENSGALG00010017038	ENSGALG00010017038	pcg	14	6205361	6220309	-	ZNF598	down	2004.3	2.62873682750115	0.0044	0.83	-0.28	2.726	2.531	0.142	0.094
LOC416554	ENSGALG00010017991	ENSGALG00010017991	pcg	14	6399939	6419569	+	RAB26	down	22.2	-1.67340958570589	0	0.22	-2.17	-0.979	-2.368	1.092	0.873
LOC416571	ENSGALG00010017057	ENSGALG00010017057	pcg	14	6886541	6888445	-	NDUFAB1	up	292.8	2.6327247407165	0.0091	1.4	0.48	2.482	2.783	0.51	0.26
LOC416588	ENSGALG00010020316	ENSGALG00010020316	pcg	14	7351335	7382398	+	PDPK1	down	1592.2	2.19512718438268	0.029	0.85	-0.24	2.269	2.122	0.183	0.131
LOC416602	ENSGALG00010020827	ENSGALG00010020827	pcg	14	7727880	7753285	+	PM5	down	4267.5	3.33663896809437	0.0167	0.81	-0.3	3.44	3.233	0.186	0.14
LOC416611	ENSGALG00010021047	ENSGALG00010021047	pcg	14	8506456	8535963	+	TMC5	down	303.1	1.04614417678078	0.0023	0.66	-0.61	1.206	0.886	0.505	0.307
LOC416612	ENSGALG00010021051	ENSGALG00010021051	pcg	14	8530339	8543061	-	GDE1	down	389.5	1.9085873384814	0.0136	0.82	-0.29	2.009	1.809	0.202	0.14
LOC416613	ENSGALG00010021058	ENSGALG00010021058	pcg	14	8542605	8560391	+	CCP110	down	547	1.12565794266834	0.0204	0.8	-0.32	1.222	1.029	0.302	0.227
LOC416622	ENSGALG00010019005	ENSGALG00010019005	pcg	14	8717426	8739931	+	NA	down	421.3	1.11467885000443	0.0355	0.79	-0.34	1.23	0.999	0.322	0.216
LOC416623	ENSGALG00010019043	ENSGALG00010019043	pcg	14	8742599	8760947	+	METTL9	down	836.9	2.82325670857258	0.0141	0.83	-0.27	2.921	2.726	0.198	0.137
LOC416640	ENSGALG00010017256	ENSGALG00010017256	pcg	14	10036739	10063840	+	CARHSP1	down	124.5	0.457809742797733	0.0011	0.61	-0.72	0.704	0.211	0.528	0.36
LOC416662	ENSGALG00010016781	ENSGALG00010016781	pcg	14	12416524	12427222	+	CDIP1	down	277.9	1.06503725533778	0.0046	0.72	-0.48	1.239	0.892	0.448	0.184
LOC416669	ENSGALG00010016568	ENSGALG00010016568	pcg	14	12702545	12704335	-	PAM16	up	211.2	2.4487933690811	0.0335	1.28	0.36	2.364	2.534	0.495	0.205
LOC416691	ENSGALG00010006838	ENSGALG00010006838;ENSGALG00010007634	pcg	1	1649743	1666207	+	ASB13	up	885.2	2.33321979284054	0	1.39	0.48	2.179	2.487	0.191	0.251
LOC416709	ENSGALG00010019042	ENSGALG00010019042	pcg	3	15733010	15748678	-	PEX6	up	1656.7	2.76033511889495	0	1.41	0.49	2.597	2.924	0.261	0.17
LOC416718	ENSGALG00010018709	ENSGALG00010018709	pcg	3	15163843	15180486	+	SNX5	down	1035.3	2.91588089363611	0.0116	0.76	-0.39	3.059	2.773	0.357	0.209
LOC416759	ENSGALG00010017423	ENSGALG00010017423	pcg	14	13768931	13797552	-	TMEM204	up	407.9	1.30080675433546	0.0463	1.32	0.4	1.177	1.425	0.366	0.357
LOC416791	ENSGALG00010021102	ENSGALG00010021102;ENSGALG00010026733;ENSGALG00010026835	pcg	15	1463429	1520320	-	GOLGA3	down	1305.2	1.53059493774502	0.0479	0.83	-0.26	1.603	1.459	0.218	0.239
LOC416814	ENSGALG00010021011	ENSGALG00010021011	pcg	15	4530835	4547032	+	SCARB1	up	537.4	2.31898952940216	0.0111	1.21	0.28	2.229	2.409	0.206	0.117
LOC416817	ENSGALG00010024654	ENSGALG00010024654;ENSGALG00010026866	pcg	15	4827658	4874418	+	CCDC92	down	21.8	-1.79843541848392	0	0.38	-1.39	-1.395	-2.202	0.779	0.544
LOC416835	ENSGALG00010024956	ENSGALG00010024956	pcg	15	5247804	5261654	+	VPS37B	down	1391.7	2.22380570305011	0.0005	0.68	-0.55	2.399	2.049	0.377	0.331
LOC416838	ENSGALG00010025116	ENSGALG00010025116;ENSGALG00010026778	pcg	15	5302340	5321711	+	ANAPC7	down	579.6	0.451547685811184	0.006	0.82	-0.29	0.542	0.361	0.19	0.1
LOC416848	ENSGALG00010025334	ENSGALG00010025334	pcg	15	5633019	5642018	-	RHOF	down	549.5	2.5137343044107	0.0333	0.79	-0.34	2.628	2.4	0.344	0.163
LOC416859	ENSGALG00010025451	ENSGALG00010025451	pcg	15	5802084	5809212	+	LRRC43	up	11.8	-1.82759519984881	0.0136	1.76	0.81	-2.13	-1.526	0.753	0.798
LOC416875	ENSGALG00010025666	ENSGALG00010025666	pcg	15	6058381	6112296	+	CUX2	up	1371.2	1.88840096566871	0	1.6	0.68	1.653	2.124	0.335	0.353
LOC416908	ENSGALG00010023578	ENSGALG00010023578	pcg	15	7164896	7166670	+	SRRD	up	112.3	1.30357009142182	0.0302	1.25	0.32	1.221	1.386	0.458	0.123
LOC416911	ENSGALG00010023677	ENSGALG00010023677	pcg	15	7493122	7530053	-	MN1	up	83.2	-1.01459164127417	0.0004	1.72	0.78	-1.281	-0.748	0.492	0.432
LOC416926	ENSGALG00010024002	ENSGALG00010024002	pcg	15	7882168	7919670	+	DGCR2	down	1911	2.68375549653783	0	0.73	-0.46	2.839	2.528	0.215	0.089
LOC416933	ENSGALG00010025985	ENSGALG00010025985	pcg	15	7973561	7974802	-	CHCHD10	up	2077.3	4.49106777237586	0.0142	1.48	0.56	4.357	4.626	0.733	0.449
LOC416955	ENSGALG00010026643	ENSGALG00010026643	pcg	15	8827913	8836248	-	YWHAH	up	425.3	1.93178507316634	0.0141	1.33	0.41	1.816	2.048	0.383	0.293
LOC416959	ENSGALG00010021949	ENSGALG00010021949	pcg	15	8910024	8932036	-	SXPH	down	85.9	-0.530088649837641	0.0013	0.58	-0.78	-0.301	-0.76	0.573	0.341
LOC416960	ENSGALG00010021972	ENSGALG00010021972	pcg	15	8934317	8958482	+	PISD	down	2933.1	2.64981506040817	0	0.23	-2.09	3.228	2.071	1.16	0.45
LOC416964	ENSGALG00010022695	ENSGALG00010022695	pcg	15	9050915	9057508	+	PIK3IP1	up	449.4	1.69738441032764	0.0462	1.42	0.5	1.49	1.905	0.423	0.568
LOC416971	ENSGALG00010026999	ENSGALG00010026999	pcg	15	9198920	9208079	-	MLEC	down	1158.3	2.13334127021931	0.0002	0.68	-0.56	2.294	1.973	0.367	0.281
LOC416986	ENSGALG00010023322	ENSGALG00010023322	pcg	15	9645204	9650880	-	PRKAB1	down	489.7	1.83974723524884	0.003	0.79	-0.35	1.959	1.721	0.187	0.192
LOC416990	ENSGALG00010023499	ENSGALG00010023499	pcg	15	9897257	9898756	-	PEBP1	up	1792.1	4.34637059741612	0.0401	1.21	0.28	4.249	4.444	0.245	0.177
LOC416991	ENSGALG00010021019	ENSGALG00010021019	pcg	15	9899329	9906488	+	VSIG10	up	242.9	1.4031790365851	0.0076	1.44	0.53	1.256	1.55	0.444	0.341
LOC417016	ENSGALG00010000376	ENSGALG00010000376	pcg	15	11010083	11036029	+	ASCC2	down	458.1	1.59321009940634	0.0041	0.81	-0.31	1.704	1.482	0.15	0.165
LOC417018	ENSGALG00010000173	ENSGALG00010000173	pcg	15	11109400	11112528	+	NIPSNAP1	up	3765.9	4.63020911470772	0.0149	1.32	0.4	4.522	4.739	0.406	0.285
LOC417048	ENSGALG00010003019	ENSGALG00010003019	pcg	16	2188266	2191800	-	TAPBP	up	622	2.80159854698534	0.0299	1.23	0.29	2.738	2.865	0.451	0.195
LOC417057	NA	NA	pcg	16	1298774	1301691	+	MHCY10	up	9.1	-2.13814520445915	0.0014	2.41	1.27	-2.558	-1.718	1.146	0.8
LOC417058	ENSGALG00010002457	ENSGALG00010002457	pcg	16	1855940	1875280	-	NA	up	67.4	-0.0717535181047513	0.0082	1.53	0.61	-0.27	0.126	0.445	0.437
LOC417092	ENSGALG00010027775	ENSGALG00010027775	pcg	17	10570494	10619734	+	MVB12B	down	1735.4	2.03720814602909	0.0005	0.54	-0.89	2.34	1.735	0.732	0.331
LOC417098	ENSGALG00010027731	ENSGALG00010027731	pcg	17	10122203	10128241	+	OLFML2A	up	295.8	0.923713056069798	0.0177	1.24	0.31	0.816	1.031	0.26	0.21
LOC417105	ENSGALG00010028322	ENSGALG00010028322;ENSGALG00010029115	pcg	17	9497172	9560451	-	STRBP	down	1123.6	2.35688043924925	0.0022	0.8	-0.32	2.46	2.254	0.211	0.103
LOC417129	ENSGALG00010028202	ENSGALG00010028202	pcg	17	8628094	8650388	+	QSOX2	up	1698.9	2.27711974117358	0.0022	1.36	0.44	2.115	2.439	0.359	0.158
LOC417136	ENSGALG00010028122	ENSGALG00010028122	pcg	17	8454744	8481130	+	SEC16A	down	3177.3	2.43519730199015	0.0017	0.73	-0.45	2.577	2.294	0.295	0.206
LOC417139	ENSGALG00010027642	ENSGALG00010027642	pcg	17	8334234	8339145	-	FAM69B	down	17.3	-1.3772020911702	0	0.36	-1.49	-0.918	-1.836	0.806	0.466
LOC417146	ENSGALG00010028881	ENSGALG00010028881;ENSGALG00010028884	pcg	17	7632458	7655380	-	SARDH	up	2156.3	2.47145092665901	0.0007	1.46	0.54	2.278	2.665	0.32	0.327
LOC417177	ENSGALG00010028157	ENSGALG00010028157	pcg	17	6770933	6826418	+	PRRC2B	down	2014.5	1.65158410808353	0.0408	0.78	-0.36	1.747	1.556	0.487	0.253
LOC417186	ENSGALG00010028536	ENSGALG00010028536	pcg	17	6430049	6463690	+	GPR107	down	1239.9	2.2067446709877	0.0048	0.82	-0.28	2.304	2.109	0.144	0.148
LOC417197	ENSGALG00010028603	ENSGALG00010028603	pcg	17	6034022	6059041	-	SH3GLB2	down	172.7	0.752813337044957	0.0118	0.74	-0.43	0.888	0.618	0.258	0.331
LOC417211	ENSGALG00010028559	ENSGALG00010028559	pcg	17	5861014	5868908	-	WDR34	down	22.7	-0.854437626268206	0.0364	0.7	-0.51	-0.65	-1.059	0.534	0.327
LOC417219	ENSGALG00010028110	ENSGALG00010028110	pcg	17	5657966	5662420	-	COQ4	up	591	2.52720102015159	0.0422	1.21	0.27	2.461	2.593	0.353	0.19
LOC417220	ENSGALG00010027394	ENSGALG00010027394	pcg	17	5647535	5656947	-	SLC27A4	up	2879.9	3.22509704493813	0.022	1.26	0.33	3.121	3.33	0.235	0.213
LOC417227	ENSGALG00010028091	ENSGALG00010028091	pcg	17	5568159	5572630	-	FPGS	up	916	2.15100468581877	0.0005	2.01	1.01	1.858	2.444	0.734	0.548
LOC417229	ENSGALG00010028061	ENSGALG00010028061	pcg	17	5496084	5500450	+	NAIF1	down	449.5	1.76617494819838	0.0251	0.82	-0.29	1.867	1.665	0.211	0.184
LOC417250	ENSGALG00010028751	ENSGALG00010028751	pcg	17	2660207	2757316	+	EHMT1	down	701	1.53090385970436	0.0099	0.81	-0.3	1.627	1.435	0.207	0.156
LOC417268	ENSGALG00010027953	ENSGALG00010027953	pcg	17	2151949	2176049	-	SLC31A1	down	7143.8	3.86438883124288	0.0291	0.76	-0.39	3.989	3.739	0.374	0.193
LOC417271	ENSGALG00010027944	ENSGALG00010027944	pcg	17	2134606	2141577	+	WDR31	up	24.2	-1.08516231498559	0.0023	1.52	0.6	-1.294	-0.877	0.329	0.302
LOC417282	ENSGALG00010028484	ENSGALG00010028484	pcg	17	1578245	1592444	+	NOXA1	up	131.7	0.451574129309511	0.0109	1.47	0.56	0.267	0.636	0.442	0.347
LOC417284	ENSGALG00010029147	ENSGALG00010029147	pcg	17	1255406	1310068	-	RABL6	down	1405.5	2.30489130863597	0.0069	0.8	-0.32	2.414	2.195	0.231	0.135
LOC417286	ENSGALG00010028462	ENSGALG00010028462	pcg	17	1226166	1229366	+	EDF1	down	6794	5.369482571699	0.0032	0.76	-0.4	5.525	5.214	0.371	0.088
LOC417287	ENSGALG00010028458	ENSGALG00010028458	pcg	17	1205517	1224558	-	TRAF2	down	508.8	1.33560535857477	0.0004	0.72	-0.47	1.491	1.18	0.245	0.248
LOC417294	ENSGALG00010027987	ENSGALG00010027987	pcg	17	1087334	1089061	-	TMEM141	up	230.1	2.25904176512367	0.0315	1.35	0.44	2.156	2.362	0.582	0.361
LOC417295	ENSGALG00010027789	ENSGALG00010027789	pcg	17	1029232	1046947	-	UAP1L1	up	913.5	2.01938219408113	0.0295	1.17	0.23	1.946	2.093	0.142	0.144
LOC417324	ENSGALG00010029933	ENSGALG00010029933	pcg	18	2875299	2882138	+	FAM18B1	down	2361.8	3.576677358396	0.0165	0.82	-0.29	3.675	3.478	0.191	0.15
LOC417335	ENSGALG00010029428	ENSGALG00010029428	pcg	18	3967997	3976021	-	FN3K	up	419	1.58755146445525	0.0036	1.33	0.41	1.432	1.743	0.31	0.23
LOC417342	ENSGALG00010029151	ENSGALG00010029151	pcg	18	4122598	4132762	+	CYBC1	up	249.1	0.757837903590589	0.0017	1.39	0.48	0.593	0.923	0.315	0.255
LOC417343	ENSGALG00010029152	ENSGALG00010029152	pcg	18	4133034	4140663	-	HEXDC	up	76.4	0.0368198052901132	0.0003	1.52	0.61	-0.171	0.244	0.307	0.253
LOC417358	ENSGALG00010029398	ENSGALG00010029398	pcg	18	4984100	4999067	+	RHBDF2	up	120.7	0.0263865038214034	0.0328	1.23	0.3	-0.076	0.129	0.178	0.175
LOC417374	ENSGALG00010029804	ENSGALG00010029804	pcg	18	5344822	5368203	-	ITGB4	up	37.9	-1.9761527462265	0	2.65	1.4	-2.491	-1.462	0.708	0.514
LOC417389	ENSGALG00010029232	ENSGALG00010029232	pcg	18	5778174	5946701	-	CA10	down	43.4	-1.2548204567441	0.0018	0.51	-0.96	-0.885	-1.624	0.788	0.51
LOC417399	ENSGALG00010029268	ENSGALG00010029268	pcg	18	6654755	6663146	+	PCTP	down	37.2	-0.584101230212258	0.0022	0.62	-0.69	-0.339	-0.829	0.438	0.371
LOC417423	ENSGALG00010029323	ENSGALG00010029323	pcg	18	7680236	7691306	-	NOL11	down	574.1	2.06785970916826	0.004	0.82	-0.28	2.173	1.962	0.17	0.121
LOC417427	ENSGALG00010029204	ENSGALG00010029204	pcg	18	7778891	7852810	+	HELZ	down	798.8	0.935501080562857	0.0196	0.83	-0.27	1.018	0.853	0.239	0.148
LOC417431	ENSGALG00010029213	ENSGALG00010029213	pcg	18	8074883	8080494	+	APOH	up	85262.6	7.56795285696523	0.0048	1.34	0.42	7.423	7.713	0.196	0.168
LOC417438	ENSGALG00010029399	ENSGALG00010029399	pcg	18	8487580	8503807	+	PRKAR1A	down	4444	3.66516458884184	0.0201	0.81	-0.3	3.757	3.573	0.188	0.176
LOC417443	ENSGALG00010029417	ENSGALG00010029417	pcg	18	8559320	8581766	-	ABCA9	down	197.1	-0.174824984455583	0	0.23	-2.12	0.461	-0.811	0.877	0.383
LOC417483	ENSGALG00010029373	ENSGALG00010029373	pcg	19	3027752	3117684	+	GATSL2	up	143.4	0.14479743817008	0	5.82	2.54	-0.715	1.004	1.092	0.836
LOC417484	ENSGALG00010029374	ENSGALG00010029374	pcg	19	3123519	3136956	-	RCC1L	up	320.5	1.40042985098621	0.0181	1.2	0.26	1.317	1.484	0.118	0.179
LOC417487	ENSGALG00010029382	ENSGALG00010029382	pcg	19	3203942	3254873	-	GTF2IRD1	down	88.2	-0.568036356939282	0.0022	0.64	-0.64	-0.385	-0.751	0.497	0.215
LOC417496	ENSGALG00010029166	ENSGALG00010029166	pcg	19	3693681	3747825	+	ZZEF1	down	1999	1.65804622765161	0.0009	0.74	-0.43	1.797	1.519	0.291	0.182
LOC417500	ENSGALG00010029252	ENSGALG00010029252	pcg	19	3918723	3921342	-	RPAIN	up	75.5	0.960708566228036	0.0073	1.34	0.43	0.839	1.083	0.381	0.212
LOC417547	ENSGALG00010029672	ENSGALG00010029672	pcg	19	5507672	5516388	+	KCTD7	up	104.3	-0.610435371329729	0.0008	2.45	1.29	-0.908	-0.313	0.798	0.884
LOC417549	ENSGALG00010029673	ENSGALG00010029673;ENSGALG00010029966	pcg	19	5538514	5556600	+	TMEM248	down	1744.1	2.55821234356497	0.0102	0.81	-0.3	2.657	2.46	0.223	0.129
LOC417552	ENSGALG00010029326	ENSGALG00010029326	pcg	19	5631450	5646749	-	NCBP3	down	357.6	1.10094682503118	0.002	0.78	-0.35	1.216	0.986	0.206	0.141
LOC417555	ENSGALG00010029337	ENSGALG00010029337;ENSGALG00010029338	pcg	19	5689673	5747137	-	MYO1C	down	2225.1	2.61538073368816	0.0023	0.76	-0.4	2.75	2.481	0.242	0.192
LOC417558	ENSGALG00010029345	ENSGALG00010029343;ENSGALG00010029345	pcg	19	5825675	5829750	-	RILP	up	380.4	1.94092516669629	0.0337	1.3	0.38	1.853	2.028	0.469	0.298
LOC417561	ENSGALG00010029387	ENSGALG00010029387	pcg	19	5892301	5899172	+	SERPINF1	up	4734	4.10180805351147	0	2.57	1.36	3.64	4.564	0.788	0.425
LOC417567	NA	NA	pcg	19	6121712	6124676	-	SEBOX	up	1177.7	1.67517226417282	0	6.47	2.69	0.774	2.577	1.632	0.927
LOC417568	ENSGALG00010029411	ENSGALG00010029411	pcg	19	6133147	6139998	+	SARM1	up	525.9	1.1626968809063	0.0084	1.81	0.86	0.866	1.46	0.716	0.707
LOC417600	ENSGALG00010029732	ENSGALG00010029732	pcg	19	7005729	7060158	+	PIGL	up	69.7	0.409541890541782	0.0049	1.46	0.55	0.218	0.601	0.3	0.375
LOC417627	ENSGALG00010029230	ENSGALG00010029230	pcg	19	7590862	7649969	+	PPM1E	down	203.9	-0.522647768710723	0.0104	0.75	-0.42	-0.383	-0.663	0.403	0.14
LOC417635	ENSGALG00010029274	ENSGALG00010029274	pcg	19	7794000	7849995	+	VMP1	down	1776.2	2.94987470797804	0	0.64	-0.65	3.17	2.73	0.377	0.161
LOC417643	ENSGALG00010029324	ENSGALG00010029324	pcg	19	8133442	8435552	-	BCAS3	down	352.4	1.18734931094793	0.0007	0.77	-0.38	1.308	1.067	0.219	0.152
LOC417647	ENSGALG00010029180	ENSGALG00010029180	pcg	19	8581070	8599301	-	CA4	up	511.2	1.28516702435776	0.0003	3.03	1.6	0.686	1.884	1.261	0.952
LOC417672	ENSGALG00010029570	ENSGALG00010029570	pcg	19	9788204	9801575	+	TNFAIP1	down	1195.3	1.87718866465633	0.0002	0.8	-0.33	1.985	1.769	0.106	0.149
LOC417692	ENSGALG00010008171	ENSGALG00010008171	pcg	1	15536756	15621134	+	KIF21A	down	3437.2	2.32195239708544	0.002	0.74	-0.44	2.463	2.181	0.285	0.239
LOC417702	ENSGALG00010009243	ENSGALG00010009243	pcg	1	14954527	14978015	+	BCAP29	down	1885	3.5185052685081	0.0003	0.75	-0.42	3.684	3.353	0.336	0.154
LOC417722	ENSGALG00010009524	ENSGALG00010009524	pcg	1	12995199	13035010	+	FAM185A	down	212.8	1.21794732690291	0.0358	0.79	-0.35	1.333	1.103	0.251	0.279
LOC417724	ENSGALG00010009453	ENSGALG00010009453	pcg	1	12874522	12936163	+	GSAP	down	641.3	1.11630826177538	0.0362	0.78	-0.37	1.22	1.013	0.42	0.188
LOC417733	ENSGALG00010009003	ENSGALG00010009003	pcg	1	19055339	19099213	-	ALG12	down	3637.3	3.70994479753797	0.0003	0.62	-0.7	3.945	3.475	0.374	0.431
LOC417735	ENSGALG00010009040	ENSGALG00010009040	pcg	1	19071307	19082416	+	CRELD2	down	3579.9	3.99878131736474	0.0008	0.53	-0.93	4.321	3.677	0.591	0.699
LOC417746	ENSGALG00010001540	ENSGALG00010001540;ENSGALG00010001931;ENSGALG00010001933	pcg	1	20399144	20442355	+	TRABD	down	1005.1	1.69858417272057	0.0029	0.69	-0.54	1.843	1.554	0.413	0.359
LOC417753	ENSGALG00010001701	ENSGALG00010001701	pcg	1	22475403	22480534	+	NDUFA5	up	963.6	3.4022826285391	0.0288	1.24	0.31	3.316	3.489	0.355	0.193
LOC417776	ENSGALG00010001475	ENSGALG00010001475	pcg	1	26921049	26954916	+	BMT2	up	295.7	0.608810800775294	0	1.62	0.7	0.383	0.834	0.297	0.328
LOC417793	ENSGALG00010001843	ENSGALG00010001843	pcg	1	29792340	29852439	-	PRICKLE1	up	158.9	-0.523796865767613	0.0488	1.32	0.4	-0.728	-0.32	0.649	0.205
LOC417828	ENSGALG00010013129	ENSGALG00010013129;ENSGALG00010014304	pcg	1	33792850	33893948	+	RASSF3	down	2619.3	2.9768569648219	0	0.54	-0.89	3.278	2.676	0.555	0.118
LOC417848	ENSGALG00010012182	ENSGALG00010012182	pcg	1	35646215	35653933	+	CTSEAL	down	13781.9	1.26721028103116	0	0	-11.15	4.085	-1.55	3.899	1.558
LOC417850	ENSGALG00010012133	ENSGALG00010012133	pcg	1	35688975	35718336	+	RAB3IP	down	517.5	2.13495641845215	0	0.43	-1.23	2.5	1.77	0.546	0.17
LOC417851	ENSGALG00010012172	ENSGALG00010012172	pcg	1	35848900	35938533	+	CNOT2	down	705.1	0.988900647804653	0.0001	0.77	-0.37	1.105	0.872	0.204	0.089
LOC417875	ENSGALG00010012337	ENSGALG00010012337	pcg	1	40212559	40290619	+	ACSS3	up	2377.6	3.19665209172174	0.0089	1.37	0.45	3.04	3.353	0.391	0.206
LOC417888	ENSGALG00010011427	ENSGALG00010011427	pcg	1	42907097	42965991	+	TMTC3	down	453.2	1.29136988518441	0.0245	0.83	-0.26	1.359	1.223	0.292	0.13
LOC417889	ENSGALG00010013276	ENSGALG00010013276	pcg	1	43379786	43423602	-	POC1B	up	242.5	0.834080023523741	0.0285	1.22	0.29	0.732	0.936	0.237	0.184
LOC417914	ENSGALG00010011859	ENSGALG00010011859	pcg	1	45649593	45685920	-	NTN4	up	15.2	-2.27274407110071	0.0001	2.22	1.15	-2.715	-1.831	0.701	0.533
LOC417925	ENSGALG00010010614	ENSGALG00010010614	pcg	1	46754182	46763264	-	IKBIP	down	213.3	1.3592090608736	0.0157	0.72	-0.48	1.491	1.227	0.382	0.365
LOC417943	ENSGALG00010012092	ENSGALG00010012092	pcg	1	48078936	48084887	+	OC3	up	14.2	-1.62655930665893	0	4.49	2.17	-2.39	-0.863	1.658	1.093
LOC417947	ENSGALG00010012248	ENSGALG00010012248	pcg	1	48142211	48143081	-	H2AFJ	up	101.7	1.21495019469379	0.043	1.45	0.53	1.013	1.417	0.519	0.445
LOC417955	ENSGALG00010012350	ENSGALG00010012331	pcg	1	48210568	48211152	-	HIST1H2A4L3	up	38.3	0.5920686586184	0.0038	1.69	0.76	0.409	0.776	0.805	0.424
LOC417968	ENSGALG00010011323	ENSGALG00010011323	pcg	1	48983778	49029397	-	GUCY2C	up	267.8	0.0452307906406854	0.0007	2.94	1.55	-0.422	0.512	1.438	0.983
LOC417969	ENSGALG00010010913	ENSGALG00010010913	pcg	1	49041261	49087361	+	TTC26	up	55.8	-0.363037019465958	0.0078	1.49	0.57	-0.561	-0.165	0.492	0.26
LOC417981	ENSGALG00010010061	ENSGALG00010010061	pcg	1	49447089	49456267	+	CYP2D6	up	14372.6	5.04812715667618	0.0122	1.4	0.48	4.869	5.227	0.355	0.278
LOC417997	ENSGALG00010012819	ENSGALG00010012819	pcg	1	49773046	49792189	+	RANGAP1	down	1378	2.86096155853026	0.0031	0.8	-0.32	2.974	2.748	0.163	0.172
LOC418019	ENSGALG00010012696	ENSGALG00010012696	pcg	1	50834382	50838638	+	DNAL4	down	175.2	1.17530869659482	0.0019	0.69	-0.54	1.344	1.007	0.388	0.268
LOC418021	ENSGALG00010015939	ENSGALG00010015939	pcg	1	50847514	50855568	+	SUN2	down	1140.2	1.88289067254847	0	0.26	-1.92	2.417	1.349	1.046	0.165
LOC418046	ENSGALG00010014778	ENSGALG00010014778	pcg	1	51513075	51532907	+	TMPRSS6	down	9713.2	4.48568391905024	0.0279	0.76	-0.4	4.624	4.347	0.386	0.177
LOC418065	ENSGALG00010015583	ENSGALG00010015583	pcg	1	53371448	53389049	+	PRDM4	up	76.6	-0.520226704445039	0.0126	1.45	0.54	-0.703	-0.338	0.462	0.275
LOC418082	ENSGALG00010011789	ENSGALG00010011770;ENSGALG00010011789	pcg	1	54632854	54659295	-	TXNRD1	up	667.4	1.74972274487411	0.0002	1.48	0.57	1.57	1.929	0.226	0.398
LOC418106	ENSGALG00010013244	ENSGALG00010013244	pcg	1	56423706	56482060	-	TRIM24	down	1045.6	1.79937917637566	0	0.35	-1.51	2.188	1.411	0.957	0.408
LOC418107	ENSGALG00010013290	ENSGALG00010013290	pcg	1	56595832	56629815	+	AKR1D1	up	3520.1	4.4018128200517	0.0001	1.98	0.98	4.042	4.762	0.701	0.392
LOC418112	ENSGALG00010013328	ENSGALG00010013328	pcg	1	56795323	56817027	-	SLC37A3	down	600.8	1.48775956721827	0.01	0.83	-0.27	1.586	1.39	0.141	0.176
LOC418114	ENSGALG00010013362	ENSGALG00010013362	pcg	1	56847178	56874734	+	NA	up	296.8	0.755978811169839	0.0213	1.33	0.41	0.582	0.93	0.455	0.218
LOC418115	ENSGALG00010013381	ENSGALG00010013381	pcg	1	56877489	56934909	-	DENND2A	up	471.6	1.26589946558706	0.015	1.24	0.31	1.154	1.378	0.155	0.254
LOC418123	ENSGALG00010013690	ENSGALG00010013690;ENSGALG00010015752	pcg	1	57397092	57476124	+	CREB3L2	down	5529.1	2.41284263998921	0.0002	0.65	-0.62	2.646	2.18	0.429	0.203
LOC418126	ENSGALG00010013994	ENSGALG00010013994	pcg	1	57842999	57941748	-	CHRM2	up	2867.4	2.28453752745693	0.0438	1.33	0.41	2.151	2.418	0.36	0.409
LOC418138	ENSGALG00010010752	ENSGALG00010010752	pcg	1	59456700	59463067	-	ETFBKMT	down	59.7	0.116596887392257	0.0287	0.73	-0.46	0.27	-0.037	0.327	0.342
LOC418148	ENSGALG00010012219	ENSGALG00010012219	pcg	1	60285603	60334397	-	KDM5A	down	891.9	1.24893893248478	0.0239	0.84	-0.24	1.318	1.18	0.227	0.122
LOC418154	ENSGALG00010013899	ENSGALG00010013899	pcg	1	60910954	60976796	+	WNT5B	up	90.8	0.449026543907764	0	1.74	0.8	0.158	0.74	0.361	0.291
LOC418162	ENSGALG00010012315	ENSGALG00010012315	pcg	1	61847372	61858297	-	ATP6V1E1	down	1443.5	3.34286884640933	0.0073	0.79	-0.34	3.478	3.208	0.278	0.164
LOC418163	ENSGALG00010012343	ENSGALG00010012343	pcg	1	61857093	61900694	+	BCL2L13	down	938.1	1.79167623193594	0.0403	0.86	-0.22	1.867	1.717	0.16	0.155
LOC418174	ENSGALG00010012768	ENSGALG00010012768	pcg	1	62993338	63124573	-	EPS8	up	634.1	1.32129599830306	0.019	1.48	0.56	1.098	1.545	0.62	0.366
LOC418175	ENSGALG00010012908	ENSGALG00010012908	pcg	1	63157998	63167132	+	STRAP	down	1312.1	3.04332920287995	0.021	0.85	-0.23	3.122	2.964	0.13	0.113
LOC418181	ENSGALG00010013617	ENSGALG00010013617	pcg	1	63958614	64239134	+	PIK3C2G	down	40.4	-1.51134302938142	0	0.52	-0.93	-1.234	-1.788	0.602	0.249
LOC418199	ENSGALG00010011573	ENSGALG00010011573	pcg	1	66894982	66905207	-	CMAS	down	591.5	2.01376935042337	0.0076	0.79	-0.34	2.124	1.904	0.271	0.175
LOC418219	ENSGALG00010013123	ENSGALG00010013123	pcg	1	68275114	68374801	+	PPFIBP1	down	2012.8	2.35562643641377	0	0.57	-0.8	2.595	2.116	0.454	0.126
LOC418221	ENSGALG00010013167	ENSGALG00010013167	pcg	1	68398562	68413249	+	ENDOUL	down	119.9	0.575321888181256	0	0.29	-1.81	1.327	-0.176	0.697	1.037
LOC418224	ENSGALG00010012147	ENSGALG00010012147	pcg	1	68448360	68482088	-	ARFGAP3	down	1619	2.86188593842185	0.0037	0.68	-0.56	3.047	2.677	0.349	0.444
LOC418228	ENSGALG00010011981	ENSGALG00010011981;ENSGALG00010014999	pcg	1	68640413	68847684	-	SCUBE1	up	72.2	-1.44450759473792	0.0482	1.33	0.42	-1.571	-1.318	0.338	0.351
LOC418232	ENSGALG00010013242	ENSGALG00010013242	pcg	1	69093770	69127196	-	SULT4A1	down	160.6	0.86846681506214	0.0004	0.38	-1.38	1.232	0.505	1.104	0.694
LOC418233	ENSGALG00010013267	ENSGALG00010013267	pcg	1	69127345	69173379	+	PNPLA3	down	17165.7	4.47639078696083	0.0035	0.39	-1.35	4.876	4.077	1.231	0.913
LOC418234	ENSGALG00010013278	ENSGALG00010013278	pcg	1	69173535	69191714	+	SAMM50	up	1970.8	3.43604736134778	0.0139	1.26	0.33	3.321	3.551	0.268	0.182
LOC418241	ENSGALG00010012074	ENSGALG00010012074;ENSGALG00010015010	pcg	1	70305667	70373579	-	KIAA0930	down	2310.7	2.42004491514415	0.0002	0.63	-0.67	2.622	2.218	0.479	0.208
LOC418264	ENSGALG00010024645	ENSGALG00010024645	pcg	1	75333538	75347017	-	PARP11	down	546.3	2.15505048137289	0.0017	0.79	-0.35	2.264	2.046	0.218	0.126
LOC418270	ENSGALG00010021786	ENSGALG00010021786	pcg	1	76746417	76754190	+	FAM162A	up	536.1	3.23087274842161	0.0026	1.37	0.45	3.089	3.373	0.376	0.188
LOC418279	ENSGALG00010021601	ENSGALG00010021601	pcg	1	76977378	76986176	-	LPAR5	down	30.4	-0.533783729919716	0.0485	0.74	-0.43	-0.398	-0.669	0.36	0.334
LOC418295	ENSGALG00010023655	ENSGALG00010023655	pcg	1	77340916	77348374	-	C1R	up	17853.8	5.3447108288407	0.0013	1.35	0.43	5.199	5.491	0.183	0.133
LOC418302	ENSGALG00010024193	ENSGALG00010024193	pcg	1	77707171	77718693	-	GSTK1	up	7328.6	4.45830173362498	0	1.56	0.64	4.246	4.67	0.25	0.226
LOC418332	ENSGALG00010026272	ENSGALG00010026272	pcg	1	79966933	79982054	+	LRRC58	down	3869.4	3.00965833943606	0.0003	0.55	-0.86	3.311	2.708	0.619	0.44
LOC418357	ENSGALG00010004451	ENSGALG00010004451	pcg	1	83432670	83441958	-	CLDND1	down	4526.4	3.4562706281059	0	0.12	-3.06	4.229	2.684	1.469	0.165
LOC418358	ENSGALG00010004374	ENSGALG00010004359;ENSGALG00010004374	pcg	1	83464302	83484912	-	ILDR1	down	747.5	1.10347185459461	0	0.48	-1.07	1.426	0.78	0.64	0.178
LOC418368	ENSGALG00010005250	ENSGALG00010005250	pcg	1	83820807	83832997	-	SLC35A5	down	401.2	1.2822054825761	0.0267	0.82	-0.29	1.372	1.193	0.191	0.237
LOC418373	ENSGALG00010005445	ENSGALG00010005445	pcg	1	84358917	84369430	-	SFT2D2	down	4008.5	3.21866370951496	0.0213	0.8	-0.32	3.314	3.123	0.273	0.113
LOC418378	ENSGALG00010005474	ENSGALG00010005474	pcg	1	84511722	84600852	-	COL8A1	up	78.2	-0.514054996538429	0.003	1.65	0.72	-0.79	-0.238	0.464	0.578
LOC418380	ENSGALG00010005513	ENSGALG00010005513	pcg	1	84840650	84850424	-	TMEM30CP	down	311.5	0.796691112728993	0.0029	0.42	-1.24	1.158	0.436	1.085	0.748
LOC418414	ENSGALG00010005008	ENSGALG00010005008	pcg	1	88018867	88028457	+	NA	up	593.4	2.69942611329279	0	2.03	1.02	2.395	3.004	0.777	0.393
LOC418418	ENSGALG00010005114	ENSGALG00010005114	pcg	1	88648980	88762161	+	PHLDB2	down	2758.6	2.69565962650066	0.0029	0.68	-0.55	2.866	2.525	0.341	0.372
LOC418419	ENSGALG00010004487	ENSGALG00010004487	pcg	1	88766199	88774791	+	ABHD10	down	480.1	1.23293820210733	0.0116	0.79	-0.35	1.363	1.102	0.314	0.127
LOC418422	ENSGALG00010004471	ENSGALG00010004471	pcg	1	88866303	88885792	+	C1H3ORF52	down	505.2	1.49100611307763	0	0.55	-0.86	1.771	1.211	0.418	0.458
LOC418425	ENSGALG00010007321	ENSGALG00010007321;ENSGALG00010007200	pcg	1	88935254	88979592	+	CD200	up	360	1.03708372431988	0.0445	1.29	0.37	0.934	1.14	0.381	0.268
LOC418446	ENSGALG00010008235	ENSGALG00010008235	pcg	1	92003226	92024853	-	MAEL	up	19.1	-1.65668468555208	0.0001	2.68	1.42	-2.217	-1.096	1.08	0.616
LOC418447	ENSGALG00010008208	ENSGALG00010008208	pcg	1	92023194	92061657	+	ILDR2	up	1314.5	1.51984310843754	0.0001	1.47	0.56	1.358	1.682	0.38	0.189
LOC418448	ENSGALG00010008252	ENSGALG00010008252;ENSGALG00010008470	pcg	1	92064434	92114396	-	ZFP92	up	883.1	1.57157122593748	0.0001	1.36	0.44	1.433	1.71	0.255	0.168
LOC418449	ENSGALG00010008291	ENSGALG00010008291	pcg	1	92174342	92240137	+	PTGFRN	up	327.3	0.273628508665655	0.0008	1.78	0.83	0.042	0.506	0.734	0.396
LOC418459	ENSGALG00010007569	ENSGALG00010007569	pcg	1	92666478	92689641	+	GPR89A	down	318.6	1.45284800889304	0.0132	0.78	-0.36	1.568	1.338	0.281	0.183
LOC418466	ENSGALG00010007707	ENSGALG00010007707	pcg	1	98150669	98171582	-	LIPI	down	554.6	2.07500841989781	0.0176	0.57	-0.8	2.391	1.759	0.688	0.754
LOC418467	ENSGALG00010007724	ENSGALG00010007724	pcg	1	98171623	98179489	+	RBM11	up	162	1.22968304117227	0.0485	1.23	0.3	1.126	1.334	0.21	0.236
LOC418468	ENSGALG00010007741	ENSGALG00010007741	pcg	1	98180537	98213412	+	ABCC13	down	1284.2	2.31841935870264	0.0044	0.74	-0.44	2.453	2.184	0.316	0.239
LOC418470	ENSGALG00010007786	ENSGALG00010007786	pcg	1	98252115	98402329	-	SAMSN1	down	132.7	0.227460110627591	0.0029	0.65	-0.62	0.463	-0.008	0.579	0.236
LOC418479	ENSGALG00010010659	ENSGALG00010010659	pcg	1	103129744	103137062	-	ADAMTS1	down	267.4	-0.0376825668926444	0	0.21	-2.25	0.578	-0.654	1.279	0.466
LOC418487	ENSGALG00010011586	ENSGALG00010011586	pcg	1	104128556	104157956	+	MAP3K7CL	up	622	1.94008354139575	0.0028	2.33	1.22	1.565	2.315	0.773	1.208
LOC418495	NA	NA	mis	1	104974797	104990859	+	MRAP	up	2214.7	2.95597836645954	0.0096	1.53	0.62	2.775	3.136	0.603	0.362
LOC418501	ENSGALG00010010633	ENSGALG00010010633	pcg	1	105193729	105205732	-	C21orf62	up	2402.6	3.09551027702211	0.0137	1.53	0.61	2.891	3.3	0.513	0.496
LOC418513	ENSGALG00010013037	ENSGALG00010013037	pcg	1	106726276	106754133	+	MORC4	down	1946.3	2.64925142197502	0.0008	0.74	-0.44	2.794	2.504	0.334	0.134
LOC418526	ENSGALG00010013650	ENSGALG00010013650;ENSGALG00010014075	pcg	1	108914679	108971445	+	BACE2	up	1562.1	1.14509119056578	0.021	1.42	0.51	0.916	1.374	0.565	0.308
LOC418529	ENSGALG00010010941	ENSGALG00010010941	pcg	1	109103106	109125507	-	RIPK4	up	685.2	1.46886053841689	0.0043	1.3	0.37	1.345	1.592	0.19	0.281
LOC418532	ENSGALG00010010991	ENSGALG00010010982;ENSGALG00010010991	pcg	1	109184255	109229410	-	C2CD2	up	575.2	0.978357727418025	0.0355	1.27	0.35	0.881	1.076	0.373	0.209
LOC418533	ENSGALG00010011104	ENSGALG00010011104;ENSGALG00010014084	pcg	1	109397693	109457613	+	ABCG1	up	87.9	-1.32686733777783	0.0059	1.47	0.56	-1.501	-1.153	0.512	0.189
LOC418563	ENSGALG00010011546	ENSGALG00010011546	pcg	1	111365363	111409148	-	MAOA	up	1355.7	1.79501085298823	0.005	1.97	0.98	1.576	2.014	0.475	0.973
LOC418574	ENSGALG00010002571	ENSGALG00010002571	pcg	1	112464393	112523062	+	BCOR	up	412	0.649483434236025	0.0125	1.38	0.47	0.484	0.815	0.365	0.371
LOC418611	ENSGALG00010002957	ENSGALG00010002957	pcg	1	120445583	120499163	+	ADGRG2	up	135.8	-0.935127597650641	0	3.33	1.73	-1.49	-0.381	1.121	0.869
LOC418645	ENSGALG00010005425	ENSGALG00010005425	pcg	1	8146271	8239574	+	ELAPOR2	down	1080.9	0.806924548169676	0	0.05	-4.21	1.826	-0.213	1.72	0.299
LOC418654	ENSGALG00010001728	ENSGALG00010001728;ENSGALG00010003096	pcg	1	126502488	126617406	-	STS	down	860.6	1.67795353226726	0.0235	0.8	-0.32	1.769	1.587	0.326	0.157
LOC418668	ENSGALG00010001869	ENSGALG00010001869	pcg	1	129394031	129411781	+	CRLF2	down	67.8	-0.510194230527561	0.0002	0.53	-0.93	-0.227	-0.794	0.348	0.694
LOC418671	ENSGALG00010002530	ENSGALG00010002530	pcg	1	130107441	130165627	-	STAG3	down	404.9	1.01506027828465	0.001	0.79	-0.33	1.132	0.899	0.119	0.164
LOC418673	ENSGALG00010002601	ENSGALG00010002601;ENSGALG00010002618	pcg	1	130176709	130212339	-	PLCXD1	down	2200	3.27218133710668	0.0484	0.82	-0.29	3.37	3.174	0.266	0.184
LOC418681	ENSGALG00010002421	ENSGALG00010002421;ENSGALG00010003280	pcg	1	130568121	130582723	-	NIPA1	down	559	1.17799289108029	0.0288	0.82	-0.29	1.27	1.086	0.254	0.234
LOC418689	ENSGALG00010015606	ENSGALG00010015606	pcg	1	132191527	132283053	+	TMEM131	down	2510	2.42971025354491	0.0044	0.63	-0.67	2.609	2.25	0.58	0.383
LOC418712	ENSGALG00010013506	ENSGALG00010013506;ENSGALG00010016048	pcg	1	133565821	133589067	-	RNF149	down	1509.8	2.43323931240233	0.0005	0.66	-0.6	2.641	2.225	0.297	0.38
LOC418724	ENSGALG00010013217	ENSGALG00010013217	pcg	1	135204717	135238423	-	TGFBRAP1	down	665.5	1.14732120157377	0.028	0.85	-0.24	1.215	1.079	0.159	0.162
LOC418726	ENSGALG00010013232	ENSGALG00010013232	pcg	1	135254499	135293849	-	FHL2	up	42.8	-0.805904098124239	0.0369	1.7	0.77	-1.083	-0.528	0.87	0.711
LOC418732	ENSGALG00010013383	ENSGALG00010013383	pcg	1	136839701	136866621	-	SEPTIN14	down	1374.2	3.00840729709224	0.0278	0.62	-0.69	3.18	2.837	0.741	0.548
LOC418737	ENSGALG00010014399	ENSGALG00010014399	pcg	1	137181389	137218773	+	GAS6	up	120.7	0.371875155302533	0.0427	1.31	0.39	0.248	0.495	0.304	0.361
LOC418742	ENSGALG00010014617	ENSGALG00010014617	pcg	1	137472752	137500864	+	GRTP1	down	135.5	1.03396790884463	0.0203	0.78	-0.37	1.176	0.892	0.225	0.272
LOC418744	ENSGALG00010014687	ENSGALG00010014687	pcg	1	137524180	137559785	-	CUL4A	up	1029.1	2.63875559823889	0.0476	1.18	0.24	2.558	2.72	0.165	0.202
LOC418746	ENSGALG00010014742	ENSGALG00010014742	pcg	1	137574171	137581433	-	PROZ	up	1727.2	3.39402026873878	0.0288	1.28	0.36	3.286	3.502	0.292	0.313
LOC418748	ENSGALG00010014903	ENSGALG00010014903	pcg	1	137620567	137768881	-	MCF2L	down	1513.1	1.96656487354051	0	0.56	-0.83	2.191	1.742	0.556	0.315
LOC418777	ENSGALG00010005564	ENSGALG00010005564	pcg	1	144497520	144524535	-	TM9SF2	down	5383.1	4.16950752744046	0.0328	0.83	-0.28	4.266	4.073	0.167	0.149
LOC418780	ENSGALG00010005872	ENSGALG00010005872	pcg	1	144857023	144912753	+	STK24	down	828.3	1.70047583973544	0.0009	0.72	-0.47	1.889	1.512	0.402	0.146
LOC418781	ENSGALG00010005991	ENSGALG00010005991	pcg	1	144915697	145114019	-	FARP1	down	872.2	1.70643913631852	0.0285	0.83	-0.28	1.791	1.622	0.252	0.206
LOC418787	ENSGALG00010005356	ENSGALG00010005356	pcg	1	145942208	145978018	-	DNAJC3	down	5250.7	3.8823203172444	0.0234	0.8	-0.32	3.996	3.769	0.219	0.197
LOC418803	ENSGALG00010000717	ENSGALG00010000717	pcg	1	152976794	153023796	-	NDFIP2	down	2918.9	2.94777806931406	0	0.37	-1.45	3.365	2.531	0.663	0.138
LOC418845	ENSGALG00010003589	ENSGALG00010003589	pcg	1	167661128	167670512	+	SLC25A30	down	598	2.09763392732663	0.0035	0.62	-0.68	2.29	1.905	0.613	0.412
LOC418851	ENSGALG00010003750	ENSGALG00010003750	pcg	1	167884814	167900743	-	CPB2	up	12990.2	5.54236925121081	0.0354	1.29	0.37	5.407	5.678	0.263	0.24
LOC418856	ENSGALG00010003848	ENSGALG00010003848	pcg	1	168205188	168214675	-	ESD	up	4393.4	4.7539561454631	0.0117	1.28	0.36	4.639	4.869	0.296	0.165
LOC418861	ENSGALG00010003929	ENSGALG00010003929	pcg	1	168711580	168741132	-	RCBTB2	down	514.4	1.01998639167478	0.0104	0.81	-0.31	1.12	0.92	0.223	0.168
LOC418863	ENSGALG00010003986	ENSGALG00010003986	pcg	1	168878579	168992872	+	FNDC3A	down	4350.9	3.04915950386418	0.0123	0.72	-0.48	3.184	2.914	0.438	0.267
LOC418890	ENSGALG00010002716	ENSGALG00010002716	pcg	1	171112511	171123593	-	NHLRC3	down	633.4	1.58102623734766	0.0008	0.74	-0.44	1.743	1.419	0.246	0.259
LOC418896	ENSGALG00010006246	ENSGALG00010006246	pcg	1	172158606	172195771	+	SUPT20H	down	550.8	1.8466639198937	0.0335	0.86	-0.22	1.909	1.784	0.203	0.101
LOC418898	ENSGALG00010006310	ENSGALG00010006310	pcg	1	172204668	172224078	+	ALG5	down	621.3	2.25483498890036	0.0009	0.79	-0.34	2.37	2.14	0.191	0.113
LOC418940	ENSGALG00010006078	ENSGALG00010006078	pcg	1	177123702	177272300	+	SPATA13	down	6832.8	3.3265832682824	0.0009	0.64	-0.63	3.53	3.123	0.452	0.243
LOC418945	ENSGALG00010006220	ENSGALG00010006220	pcg	1	177530740	177644362	-	SGCG	down	200	-0.709848155483518	0	0.03	-4.95	0.547	-1.966	2.031	0.517
LOC418951	ENSGALG00010005514	ENSGALG00010005514	pcg	1	178664441	178674194	+	EEF1AKMT1	down	552.1	1.66875309838115	0.0295	0.75	-0.42	1.81	1.527	0.436	0.229
LOC418953	ENSGALG00010005554	ENSGALG00010005554	pcg	1	178731281	178781729	+	CRYL1	up	5297.1	3.95552098797079	0.0057	1.3	0.38	3.812	4.1	0.298	0.159
LOC418957	ENSGALG00010005313	ENSGALG00010005313	pcg	1	179094620	179113990	-	MPHOSPH8	up	805.1	1.89323552521556	0.0026	1.24	0.31	1.785	2.002	0.138	0.171
LOC418958	ENSGALG00010005316	ENSGALG00010005316	pcg	1	179114439	179159859	-	PARP4	down	1347.1	1.95201754775928	0.0173	0.78	-0.36	2.069	1.835	0.338	0.206
LOC418979	ENSGALG00010005265	ENSGALG00010005265	pcg	1	182080603	182220361	-	DYNC2H1	down	474.2	-0.173266038608422	0	0.3	-1.73	0.31	-0.657	0.943	0.351
LOC418980	ENSGALG00010007532	ENSGALG00010007532	pcg	1	182220469	182233460	+	DCUN1D5	down	306.3	1.26466341325254	0	0.63	-0.68	1.495	1.034	0.361	0.207
LOC418984	ENSGALG00010007640	ENSGALG00010007640	pcg	1	182435494	182452604	+	TMEM123	down	14859.7	5.2162910411894	0.0104	0.74	-0.44	5.376	5.056	0.205	0.325
LOC418999	ENSGALG00010008664	ENSGALG00010008664	pcg	1	185616737	185633119	+	TM4SF1a	down	4325.1	3.88328673548006	0.0242	0.74	-0.43	4.033	3.734	0.438	0.202
LOC419040	ENSGALG00010024251	ENSGALG00010024251	pcg	1	73541938	73561241	-	TIGAR	down	520.5	2.15425553155386	0	0.66	-0.6	2.359	1.949	0.196	0.158
LOC419046	ENSGALG00010022673	ENSGALG00010022673	pcg	1	72778002	72790572	+	KLHL42	down	125.1	0.0783189254879256	0.0375	0.75	-0.41	0.217	-0.06	0.372	0.294
LOC419051	ENSGALG00010001796	ENSGALG00010001796	pcg	1	194430633	194470821	+	SLCO2B1	up	1884.8	3.1882646226835	0.0005	1.58	0.66	2.999	3.378	0.301	0.475
LOC419058	ENSGALG00010002478	ENSGALG00010002478	pcg	1	194753909	194784005	-	PPME1	down	792.4	1.63658344944818	0.0002	0.79	-0.35	1.756	1.517	0.199	0.077
LOC419070	ENSGALG00010002946	ENSGALG00010002946	pcg	1	195409382	195567671	+	GDPD5	down	1331.9	2.22796878812481	0.05	0.73	-0.46	2.402	2.054	0.405	0.49
LOC419072	ENSGALG00010001710	ENSGALG00010001710	pcg	1	196259647	196308806	+	LCMT2	down	309.9	1.36334063988819	0.0462	0.86	-0.22	1.438	1.289	0.111	0.161
LOC419086	ENSGALG00010002160	ENSGALG00010002160	pcg	1	193134311	193184474	-	CAPN5	up	99.5	-0.878918867913558	0.0001	2.45	1.29	-1.266	-0.492	0.728	0.759
LOC419096	ENSGALG00010023151	ENSGALG00010023151	pcg	1	71710573	71722966	+	BCL2L14	down	1506.9	2.58907974864473	0.0263	0.79	-0.34	2.702	2.477	0.317	0.218
LOC419098	ENSGALG00010005705	ENSGALG00010005705	pcg	1	6752074	6756798	+	ECHDC3	up	1740.1	3.95109073445718	0.0427	1.22	0.28	3.875	4.028	0.34	0.2
LOC419106	ENSGALG00010005232	ENSGALG00010005232	pcg	1	5010557	5039662	+	GATA3	up	26.9	-1.88105191966737	0.0388	1.4	0.49	-2.036	-1.726	0.518	0.291
LOC419112	ENSGALG00010007857	ENSGALG00010007857	pcg	1	4737265	4767481	+	NA	up	11.7	-1.58809286277861	0.0003	2.4	1.26	-2.005	-1.171	0.67	0.716
LOC419122	ENSGALG00010021627	ENSGALG00010021627	pcg	20	831123	873081	+	NCOA6	down	1509	1.73748075369261	0.0172	0.8	-0.32	1.819	1.656	0.337	0.128
LOC419124	ENSGALG00010024412	ENSGALG00010024412	pcg	20	910746	932629	+	PIGU	down	494.7	1.66021808169557	0.024	0.83	-0.27	1.754	1.566	0.21	0.144
LOC419125	ENSGALG00010024424	ENSGALG00010024424	pcg	20	939245	965007	-	SAMHD1	down	293.3	0.897741286729542	0.0052	0.76	-0.39	1.039	0.756	0.236	0.245
LOC419133	ENSGALG00010022230	ENSGALG00010022230	pcg	20	1372312	1383751	+	NFS1	up	3948.1	3.73664379124362	0.0037	1.26	0.34	3.616	3.857	0.19	0.115
LOC419139	ENSGALG00010021404	ENSGALG00010021404	pcg	20	1584543	1637043	+	UQCC1	down	597.5	2.23358450279631	0.0371	0.84	-0.26	2.311	2.156	0.181	0.209
LOC419140	ENSGALG00010024644	ENSGALG00010024644	pcg	20	1668807	1675714	+	EIF6	down	1405.8	2.90803905491679	0	0.72	-0.48	3.086	2.73	0.193	0.186
LOC419166	ENSGALG00010023673	ENSGALG00010023673	pcg	20	3995170	4009498	-	SGK2	up	1624	2.91031350463689	0	1.77	0.82	2.622	3.199	0.508	0.288
LOC419170	ENSGALG00010023740	ENSGALG00010023740;ENSGALG00010023750	pcg	20	4112045	4170224	+	PPP1R16B	down	679.8	0.906089998380905	0.0006	0.58	-0.78	1.132	0.681	0.64	0.356
LOC419181	ENSGALG00010021694	ENSGALG00010021694;ENSGALG00010024979;ENSGALG00010025132	pcg	20	5451133	5459801	+	TP53TG5	down	22	-1.71735238317479	0.0109	0.55	-0.87	-1.423	-2.012	0.697	0.677
LOC419184	ENSGALG00010021717	ENSGALG00010021717	pcg	20	5470026	5486674	+	SDC4	down	583.5	1.19406590190536	0.0469	0.73	-0.45	1.385	1.003	0.482	0.429
LOC419194	ENSGALG00010024286	ENSGALG00010024286	pcg	20	5697881	5710534	+	ADA	down	1171.3	1.51426319672967	0	0.07	-3.84	2.501	0.528	1.631	0.358
LOC419228	ENSGALG00010021346	ENSGALG00010021346	pcg	20	8277589	8281009	-	RPS21	up	1104	4.46012567958607	0.0111	1.36	0.45	4.347	4.573	0.587	0.275
LOC419236	ENSGALG00010021754	ENSGALG00010021754	pcg	20	8784461	8799509	+	SLC17A9	down	700.4	2.06175414631264	0.0003	0.71	-0.49	2.211	1.913	0.308	0.259
LOC419240	ENSGALG00010024194	ENSGALG00010024194	pcg	20	9072328	9120573	-	NKAIN4	up	35.2	-0.604902836292564	0.0064	1.76	0.82	-0.862	-0.347	0.548	0.593
LOC419259	ENSGALG00010024884	ENSGALG00010024884	pcg	20	9911415	9950833	+	ZBTB46	up	408.6	0.82291882709428	0.042	1.24	0.32	0.722	0.924	0.293	0.232
LOC419279	ENSGALG00010015633	ENSGALG00010015633	pcg	20	10444002	10447285	+	CCM2L	up	13.3	-1.54838531930996	0.0302	1.53	0.61	-1.744	-1.353	0.72	0.389
LOC419301	NA	ENSGALG00010015842;ENSGALG00010015847;ENSGALG00010015854	pcg	20	10833702	10836683	+	WFDC8	down	3506.8	-0.495572299273093	0	0	-11.74	2.47	-3.461	3.658	1.338
LOC419314	ENSGALG00010014710	ENSGALG00010014710	pcg	20	11404219	11416030	-	NPEPL1	down	1340.5	2.88935504184181	0.003	0.72	-0.48	3.074	2.704	0.404	0.212
LOC419315	ENSGALG00010014735	ENSGALG00010014735	pcg	20	11416728	11427255	-	STX16	down	816	2.14941589420991	0.0034	0.83	-0.28	2.24	2.059	0.124	0.142
LOC419322	ENSGALG00010016596	ENSGALG00010016596	lnc	20	11886157	11969526	+	NA	up	102.2	-1.63080109929332	0.0125	2.29	1.2	-1.833	-1.429	1.307	0.92
LOC419377	ENSGALG00010019618	ENSGALG00010019618	pcg	21	680541	702552	+	NPHP4	up	113	-0.247184566247027	0.0203	1.29	0.36	-0.377	-0.117	0.253	0.214
LOC419390	ENSGALG00010019700	ENSGALG00010019700	pcg	21	1407806	1428022	-	NA	up	45.1	-0.127238605024194	0.0017	1.53	0.61	-0.313	0.059	0.35	0.328
LOC419397	ENSGALG00010020027	ENSGALG00010020027	pcg	21	1551176	1558407	-	RER1	down	1574.9	3.16274833154753	0.0131	0.84	-0.25	3.25	3.075	0.155	0.117
LOC419407	ENSGALG00010020187	ENSGALG00010020187;ENSGALG00010020237;ENSGALG00010021946	pcg	21	2022547	2039651	-	MMP23A	up	218.5	0.354926197424002	0.0017	1.75	0.81	0.136	0.573	0.762	0.463
LOC419434	ENSGALG00010017310	ENSGALG00010017310	pcg	21	2911353	3028504	-	SAMD11	up	151.6	-0.174023147442332	0.0007	1.58	0.66	-0.392	0.044	0.293	0.482
LOC419435	ENSGALG00010017344	ENSGALG00010017344	pcg	21	3029344	3197459	-	RERE	down	1506.9	1.69855216443495	0.0166	0.69	-0.53	1.822	1.576	0.556	0.265
LOC419438	ENSGALG00010017402	ENSGALG00010017402	pcg	21	3230370	3247424	-	SLC2A5	up	1540.1	2.21587438192928	0.0001	1.91	0.93	1.859	2.572	0.654	0.372
LOC419439	NA	ENSGALG00010017421	pcg	21	3248486	3257308	-	GPR157	up	345.1	1.74366665773774	0.0176	1.33	0.41	1.62	1.867	0.312	0.331
LOC419445	ENSGALG00010017112	ENSGALG00010017112	pcg	21	3569352	3592048	-	LZIC	down	572.5	1.90298172418906	0.0182	0.83	-0.26	1.987	1.819	0.179	0.157
LOC419450	ENSGALG00010016724	ENSGALG00010016724	pcg	21	3715700	3725351	+	PGD	down	1066.1	3.00013819168846	0.042	0.81	-0.3	3.1	2.9	0.265	0.246
LOC419476	ENSGALG00010020666	ENSGALG00010020666;ENSGALG00010020672	pcg	21	4778816	4821156	-	TMCO4	down	211	0.392560709142843	0	0.48	-1.05	0.717	0.068	0.527	0.373
LOC419488	ENSGALG00010017582	ENSGALG00010017582	pcg	21	5578073	5598557	-	CLCN6	down	537.9	0.939653545410008	0.0001	0.62	-0.7	1.169	0.71	0.499	0.246
LOC419489	ENSGALG00010017593	ENSGALG00010017593	pcg	21	5596945	5606939	+	MTHFR	down	794.7	1.91537661916191	0	0.46	-1.12	2.26	1.571	0.849	0.369
LOC419491	ENSGALG00010017615	ENSGALG00010017615	pcg	21	5625056	5633265	-	AGTRAP	down	342.4	1.9233933739217	0.0019	0.65	-0.62	2.147	1.7	0.519	0.264
LOC419492	ENSGALG00010021184	ENSGALG00010021184	pcg	21	5638646	5654973	-	DRAXIN	down	79.1	-0.404088076623546	0	0.5	-1	-0.043	-0.765	0.671	0.329
LOC419518	ENSGALG00010020377	ENSGALG00010020377	pcg	22	393810	409333	+	TMEM230	down	1124.5	2.95314556019817	0	0.78	-0.35	3.077	2.83	0.141	0.106
LOC419529	ENSGALG00010019012	ENSGALG00010019012	pcg	22	1096739	1114987	-	ADAMDEC1	down	221.6	0.224535321994508	0	0.36	-1.47	0.744	-0.294	0.574	0.683
LOC419530	ENSGALG00010020244	ENSGALG00010020244	pcg	22	1231341	1242751	-	SLC25A37	up	312.9	0.672865585565636	0.0363	1.36	0.45	0.498	0.848	0.457	0.342
LOC419533	ENSGALG00010020025	ENSGALG00010020025	pcg	22	1260728	1299046	+	LOXL2	down	104.9	-0.395281938874641	0.0294	0.69	-0.54	-0.196	-0.594	0.374	0.518
LOC419536	ENSGALG00010019679	ENSGALG00010019679	pcg	22	1332429	1347579	-	RHOBTB2	up	25.2	-1.3830705268603	0.0249	1.44	0.52	-1.572	-1.194	0.437	0.313
LOC419554	ENSGALG00010013453	ENSGALG00010013453	pcg	23	835328	905251	-	PUM1	down	1464.4	2.20445845644492	0.0322	0.83	-0.26	2.288	2.121	0.21	0.158
LOC419557	ENSGALG00010012956	ENSGALG00010012956	pcg	23	966946	970238	-	FABP3	down	799.5	0.72902843538445	0	0.01	-6.77	2.34	-0.882	2.809	0.523
LOC419558	ENSGALG00010012995	ENSGALG00010012995	pcg	23	985597	991700	+	SERINC2	down	55.6	-0.123994463866656	0.0125	0.62	-0.69	0.048	-0.296	0.588	0.522
LOC419571	ENSGALG00010014192	ENSGALG00010014192	pcg	23	2062620	2092723	-	KDM1A	down	1425.5	2.10786603388814	0.0408	0.86	-0.21	2.179	2.036	0.135	0.144
LOC419604	ENSGALG00010016394	ENSGALG00010016383;ENSGALG00010016394	pcg	23	3566661	3579098	-	PDIK1L	down	1646.4	1.81849861562487	0.0085	0.77	-0.38	1.924	1.713	0.33	0.22
LOC419626	ENSGALG00010018267	ENSGALG00010018267	pcg	23	4502915	4507713	-	ADPRHL2	down	740.7	2.16417551453852	0.0117	0.83	-0.26	2.238	2.09	0.217	0.095
LOC419628	ENSGALG00010014949	ENSGALG00010014949;ENSGALG00010017990	pcg	23	4513012	4543793	-	AGO3	down	1136.4	1.15721010796427	0	0.61	-0.71	1.404	0.911	0.283	0.181
LOC419663	ENSGALG00010017636	ENSGALG00010017636	pcg	23	5587029	5590968	-	ZBTB8OS	down	532.1	2.79423750866709	0.0314	0.84	-0.24	2.876	2.712	0.206	0.114
LOC419694	ENSGALG00010015838	ENSGALG00010015838;ENSGALG00010018005	pcg	23	6053028	6123429	-	IFNLR1	down	610.6	1.53971352391757	0	0.51	-0.97	1.819	1.26	0.603	0.238
LOC419697	ENSGALG00010015855	ENSGALG00010015855	pcg	23	6123622	6135419	+	NIPAL3	down	1474.6	2.47496855996413	0.0055	0.78	-0.35	2.581	2.369	0.28	0.121
LOC419698	ENSGALG00010015923	ENSGALG00010015923	pcg	23	6136282	6143553	+	RCAN3	down	2224.8	3.27795016537356	0.0138	0.74	-0.43	3.403	3.153	0.419	0.185
LOC419704	ENSGALG00010024511	ENSGALG00010024511	pcg	24	268219	276828	-	SLC37A2	up	95.5	0.492136553273398	0.0221	1.34	0.42	0.362	0.622	0.346	0.308
LOC419707	ENSGALG00010024629	ENSGALG00010024629	pcg	24	343694	350760	+	ESAM	up	117.2	0.0788624911125358	0.0006	1.46	0.54	-0.118	0.276	0.305	0.216
LOC419712	ENSGALG00010023909	ENSGALG00010023909	pcg	24	451015	453703	-	FOXRED1	up	939.1	2.92265575446829	0.0069	1.34	0.42	2.799	3.046	0.441	0.268
LOC419713	ENSGALG00010023930	ENSGALG00010023930	pcg	24	453844	462103	+	SRPRA	down	5188.4	3.95028839093792	0.0294	0.78	-0.36	4.073	3.828	0.323	0.216
LOC419764	ENSGALG00010024788	ENSGALG00010024788	pcg	24	5169214	5244071	-	SIK3	down	1634.9	2.07562807816514	0.0015	0.71	-0.5	2.21	1.941	0.393	0.273
LOC419765	ENSGALG00010023057	ENSGALG00010023057	pcg	24	5243420	5252932	+	PAFAH1B2	down	1142.6	2.70776681418994	0.0029	0.82	-0.28	2.804	2.612	0.117	0.148
LOC419774	ENSGALG00010023643	ENSGALG00010023643	pcg	24	5472583	5478734	-	SCN4B	up	37.6	-0.755498705196423	0.0003	1.89	0.92	-1.077	-0.434	0.526	0.513
LOC419783	ENSGALG00010024794	ENSGALG00010024794	pcg	24	5603814	5620962	-	DDX6	down	2336	2.7159363351214	0.0357	0.85	-0.24	2.776	2.656	0.278	0.115
LOC419803	ENSGALG00010024459	ENSGALG00010024459	pcg	26	1333098	1353937	+	AHCYL1	up	2464.2	2.94632062796237	0.0181	1.24	0.3	2.845	3.048	0.187	0.193
LOC419821	ENSGALG00010027365	ENSGALG00010027365	pcg	26	1771972	1815220	-	PLEKHA6	up	427.6	0.789598850104295	0.0072	1.49	0.58	0.541	1.039	0.588	0.361
LOC419828	ENSGALG00010025318	ENSGALG00010025318	pcg	26	2109852	2119053	-	NUAK2	down	48.9	-0.695058830972161	0.0016	0.61	-0.71	-0.463	-0.927	0.38	0.52
LOC419831	ENSGALG00010026954	ENSGALG00010026954	pcg	26	2213437	2227781	+	MFSD4A	down	59.9	-0.493913691621393	0	0.45	-1.16	-0.127	-0.861	0.723	0.396
LOC419837	ENSGALG00010027075	ENSGALG00010027075	pcg	26	2320710	2339121	-	SLC41A1	down	4766.5	3.43366062326373	0.033	0.75	-0.41	3.552	3.315	0.379	0.352
LOC419838	ENSGALG00010027079	ENSGALG00010027079	pcg	26	2344893	2356090	-	PM20D1	down	2451.4	3.43384298697632	0.0129	0.76	-0.39	3.549	3.319	0.34	0.178
LOC419849	ENSGALG00010027149	ENSGALG00010027149	pcg	26	2640968	2646410	-	C1orf116	up	984.8	2.82462447134086	0.0453	1.31	0.39	2.712	2.937	0.459	0.398
LOC419850	ENSGALG00010027888	ENSGALG00010027888	pcg	26	2654502	2668444	+	PFKFB2	up	522.1	1.25407855413442	0.0063	1.38	0.46	1.105	1.403	0.387	0.263
LOC419853	ENSGALG00010027161	ENSGALG00010027161	pcg	26	2693454	2700902	+	C4BPG	up	1017.8	2.50125766032654	0.0007	1.5	0.58	2.304	2.698	0.409	0.259
LOC419861	ENSGALG00010027206	ENSGALG00010027206	pcg	26	3187216	3190093	+	HSD11B1B	up	3702.8	4.27864485313623	0.0091	1.3	0.38	4.16	4.397	0.255	0.253
LOC419866	ENSGALG00010027569	ENSGALG00010027569	pcg	26	3255359	3258861	+	ATP5PB	up	1931.2	4.37714372938657	0.0308	1.23	0.3	4.293	4.461	0.351	0.173
LOC419872	ENSGALG00010027499	ENSGALG00010027499	pcg	26	3585515	3591486	+	MOV10	down	1269.7	2.45607503502648	0.0002	0.64	-0.63	2.628	2.284	0.475	0.246
LOC419875	NA	ENSGALG00010024452;ENSGALG00010027862	pcg	26	3651922	3667094	-	SLC16A1	up	5603.8	3.57128028603613	0.0192	1.64	0.71	3.301	3.842	0.673	0.556
LOC419903	ENSGALG00010026124	ENSGALG00010026124	pcg	26	4400103	4415346	-	PACSIN1	down	223.9	-0.575520239641416	0	0.06	-4.17	0.518	-1.669	2.065	1.256
LOC419917	ENSGALG00010027648	ENSGALG00010027648	pcg	26	4763134	4777520	+	NFYA	down	713.6	2.19967982228289	0.0125	0.82	-0.29	2.282	2.118	0.278	0.161
LOC419924	ENSGALG00010026438	ENSGALG00010026438	pcg	26	5026451	5027382	+	TOMM6	up	355	3.15914494531711	0.0274	1.28	0.36	3.076	3.242	0.58	0.278
LOC419932	ENSGALG00010026775	ENSGALG00010026775	pcg	26	5164171	5168230	+	BTG2	up	4971.9	3.81575853641925	0.0337	1.47	0.56	3.657	3.974	0.626	0.434
LOC419950	ENSGALG00010023194	ENSGALG00010023194	pcg	27	2055697	2081555	+	MRC2	down	528	0.437393727090478	0.0028	0.38	-1.41	0.737	0.138	1.263	0.869
LOC419957	ENSGALG00010021658	ENSGALG00010021658	pcg	27	2437574	2448640	-	STRADA	down	656.6	2.09704589838543	0.0429	0.87	-0.2	2.164	2.03	0.118	0.12
LOC419960	ENSGALG00010024770	ENSGALG00010024770	pcg	27	2493324	2520101	+	CDC27	down	1185.7	2.37798806393072	0.001	0.78	-0.36	2.491	2.265	0.228	0.122
LOC419972	ENSGALG00010025988	ENSGALG00010025988	pcg	27	776759	833462	-	NSF	down	822.1	1.79781252785921	0.0085	0.83	-0.27	1.888	1.708	0.183	0.112
LOC419973	ENSGALG00010025936	ENSGALG00010025936	pcg	27	693593	705412	-	GOSR2	down	1110.2	2.24576371784163	0.0011	0.75	-0.42	2.394	2.097	0.254	0.261
LOC420022	ENSGALG00010022235	ENSGALG00010022235	pcg	27	5028732	5030610	+	RAMP2	down	503	2.91344266522449	0.0217	0.61	-0.72	3.121	2.706	0.907	0.446
LOC420023	ENSGALG00010022210	ENSGALG00010022210	pcg	27	5011573	5026679	-	EZH1	down	922.7	1.86217640339265	0.0003	0.59	-0.76	2.049	1.676	0.605	0.221
LOC420029	ENSGALG00010023304	ENSGALG00010023304	pcg	27	4857440	4868351	-	PIBPPDD4L	up	59.4	-0.802433946982768	0.0018	1.65	0.73	-1.017	-0.588	0.497	0.376
LOC420057	ENSGALG00010027636	ENSGALG00010027636	pcg	28	1110650	1139109	-	SLC1A6	down	17.1	-2.15392575139933	0.0087	0.58	-0.78	-1.878	-2.43	0.64	0.461
LOC420082	ENSGALG00010027811	ENSGALG00010027811	pcg	28	2887167	2895430	+	MEX3D	down	60	-0.544472698474704	0.0223	0.69	-0.53	-0.339	-0.75	0.55	0.265
LOC420090	ENSGALG00010028562	ENSGALG00010028562	pcg	28	2071782	2088029	+	ACSBG2	down	7102.1	3.24686027370944	0	0.09	-3.42	4.102	2.391	1.469	0.888
LOC420115	ENSGALG00010028152	ENSGALG00010028124;ENSGALG00010028152;ENSGALG00010028446;ENSGALG00010028744	pcg	28	4117941	4159894	+	HOMER3	up	288.2	-0.08508428188058	0.0139	1.24	0.31	-0.199	0.028	0.233	0.172
LOC420127	ENSGALG00010027299	ENSGALG00010027299	pcg	28	4403875	4414120	-	PGPEP1	down	813.6	1.74936712852066	0.0022	0.72	-0.48	1.933	1.566	0.352	0.294
LOC420129	ENSGALG00010027321	ENSGALG00010027321;ENSGALG00010027324	pcg	28	4444261	4450548	-	IFI30	up	956.2	1.77859370904073	0.0144	1.22	0.29	1.718	1.839	0.384	0.189
LOC420131	ENSGALG00010027236	ENSGALG00010027236	pcg	28	4505837	4507992	+	PEX11G	up	722.9	2.70869722822707	0.0351	1.22	0.28	2.648	2.769	0.37	0.21
LOC420143	ENSGALG00010028399	ENSGALG00010028399	pcg	28	4759513	4766056	+	SLC35E1	down	422.8	1.1725542742826	0.0241	0.84	-0.26	1.256	1.089	0.189	0.134
LOC420148	ENSGALG00010027941	ENSGALG00010027941	pcg	28	4830902	4833231	-	KLF2	up	245.2	1.35031436764911	0.0049	1.51	0.6	1.13	1.571	0.381	0.424
LOC420161	ENSGALG00010028746	ENSGALG00010028746	pcg	28	5381123	5385332	+	MYDGF	down	2072.5	3.93301976649056	0.0172	0.82	-0.29	4.035	3.831	0.191	0.183
LOC420194	ENSGALG00010004481	ENSGALG00010004481;ENSGALG00010004860	pcg	2	120678299	120770549	-	ZNF704	up	910.3	0.702245229406961	0.0018	1.23	0.3	0.603	0.802	0.148	0.125
LOC420210	ENSGALG00010013339	ENSGALG00010013339	pcg	2	122621702	122639527	+	ATP6V0D2	down	196.8	-0.555721516397761	0.0046	0.27	-1.87	-0.082	-1.029	2.008	1.724
LOC420215	ENSGALG00010012401	ENSGALG00010012401	pcg	2	123855080	123873107	+	RIPK2	down	164.2	0.748376185435199	0.0039	0.68	-0.56	0.972	0.525	0.459	0.311
LOC420216	ENSGALG00010012483	ENSGALG00010012483	pcg	2	123878701	123900299	+	SLC7A7	down	195.4	-0.331888739749566	0.0035	0.59	-0.75	0.042	-0.706	0.978	0.271
LOC420221	ENSGALG00010011062	ENSGALG00010011062	pcg	2	124326968	124350489	-	TMEM55A	up	488.8	1.897049202891	0	1.39	0.48	1.729	2.065	0.243	0.111
LOC420238	ENSGALG00010011497	ENSGALG00010011497	pcg	2	126574393	126738157	+	CPQ	down	1041.7	2.78947337970087	0.0485	0.69	-0.53	3.018	2.561	0.773	0.27
LOC420243	ENSGALG00010011326	ENSGALG00010011326	pcg	2	127876680	127882280	-	COX6C	up	1940.2	4.97358606037751	0.0149	1.27	0.34	4.883	5.064	0.415	0.19
LOC420253	ENSGALG00010011915	ENSGALG00010011915	pcg	2	128662477	128679139	-	RRM2B	down	696.4	1.4969824025396	0.0013	0.77	-0.38	1.631	1.363	0.279	0.136
LOC420267	ENSGALG00010013041	ENSGALG00010013041	pcg	2	129575768	129628383	-	LRP12	down	2454.9	2.23740147354209	0.0021	0.69	-0.54	2.395	2.08	0.413	0.289
LOC420275	ENSGALG00010008004	ENSGALG00010008004	pcg	2	131546004	131551728	+	ENY2	down	150	2.07469433866455	0.0293	0.81	-0.31	2.22	1.93	0.484	0.108
LOC420276	ENSGALG00010008433	ENSGALG00010008433	pcg	2	131561834	131581091	+	EBAG9	down	1304.6	3.34488739082709	0	0.52	-0.93	3.656	3.034	0.604	0.137
LOC420282	ENSGALG00010009163	ENSGALG00010009163	pcg	2	135054584	135234776	-	SAMD12	down	806.1	0.695655262850179	0	0.51	-0.97	1.068	0.323	0.838	0.259
LOC420292	ENSGALG00010008658	ENSGALG00010008658	pcg	2	147810294	147814753	-	TSTA3	down	296.2	1.7752709316074	0.0147	0.72	-0.47	1.927	1.623	0.379	0.326
LOC420308	ENSGALG00010009253	ENSGALG00010009253;ENSGALG00010010004	pcg	2	144950642	145036217	-	SLC45A4	down	516.4	0.429011152949394	0.0241	0.77	-0.38	0.544	0.314	0.367	0.229
LOC420309	ENSGALG00010009237	ENSGALG00010009237	pcg	2	144908802	144947121	+	DENND3	down	171	0.0382803996430957	0.0006	0.72	-0.47	0.177	-0.1	0.347	0.22
LOC420323	ENSGALG00010008387	ENSGALG00010008387	pcg	2	140685752	140734209	+	PHF20L1	down	1224	2.0335797786051	0	0.7	-0.52	2.211	1.856	0.289	0.1
LOC420333	ENSGALG00010008897	ENSGALG00010008897	pcg	2	137719138	137845534	+	NSMCE2	up	306.8	1.78439973760642	0.029	1.21	0.27	1.717	1.852	0.304	0.16
LOC420337	ENSGALG00010008731	ENSGALG00010008731	pcg	2	137482733	137485971	+	NDUFB9	up	1422	4.25119216834797	0.0364	1.21	0.28	4.188	4.315	0.342	0.229
LOC420346	ENSGALG00010008023	ENSGALG00010008023	pcg	2	137000954	137034979	-	ATAD2	up	593.3	1.21864525629475	0.0125	1.24	0.31	1.111	1.326	0.217	0.21
LOC420350	ENSGALG00010009612	ENSGALG00010009612	pcg	2	136896488	136911316	-	DERL1	down	3211.4	3.41692325432477	0.0312	0.83	-0.27	3.506	3.327	0.189	0.148
LOC420356	ENSGALG00010009463	ENSGALG00010009463	pcg	2	135914798	135941257	-	MRPL13	down	555.7	3.08197123903744	0.0018	0.79	-0.34	3.224	2.94	0.326	0.136
LOC420357	ENSGALG00010009387	ENSGALG00010009387	pcg	2	135701378	135774444	+	DEPTOR	up	1256.8	2.70475952364873	0.0375	1.24	0.31	2.607	2.802	0.318	0.187
LOC420358	ENSGALG00010009368	ENSGALG00010009368	pcg	2	135678217	135689134	-	DSCC1	up	97.5	0.194974790471376	0.0329	1.47	0.56	-0.012	0.401	0.506	0.457
LOC420361	ENSGALG00010009344	ENSGALG00010009344	pcg	2	135529588	135599161	-	ENPP2	up	2629.2	3.19679301372573	0.0264	1.33	0.41	3.047	3.347	0.436	0.251
LOC420368	NA	ENSGALG00010027233;ENSGALG00010027235	pcg	2	494950	496858	+	NA	up	91.8	0.824243563044169	0.0344	1.31	0.39	0.704	0.945	0.448	0.213
LOC420384	ENSGALG00010027337	ENSGALG00010027337	pcg	2	1136073	1154991	+	AQP1	up	563.5	1.7633963576168	0.0003	1.94	0.95	1.412	2.114	0.706	0.431
LOC420393	ENSGALG00010027403	ENSGALG00010027403	pcg	2	2111667	2118280	+	ACKR2	down	284.4	-0.164138782682447	0.0001	0.29	-1.78	0.243	-0.571	1.1	1.415
LOC420397	ENSGALG00010026011	ENSGALG00010026011	pcg	2	2331209	2362128	-	GJC2	up	28.4	-1.79290085551765	0.0176	1.45	0.54	-1.988	-1.598	0.377	0.386
LOC420401	ENSGALG00010025577	ENSGALG00010025577	pcg	2	3589244	3705684	+	PTH2R	down	2004.8	1.61059537907448	0	0.53	-0.93	1.882	1.339	0.478	0.277
LOC420421	ENSGALG00010026584	ENSGALG00010026584	pcg	2	4850841	4942929	+	OXSR1	down	371.5	0.912486722587748	0.0419	0.81	-0.3	1.01	0.815	0.199	0.292
LOC420432	ENSGALG00010027112	ENSGALG00010027112;ENSGALG00010027484;ENSGALG00010027613;ENSGALG00010027615	pcg	2	6056150	6197465	-	XYLB	up	3451.6	2.32686221614229	0.0002	1.36	0.44	2.174	2.48	0.212	0.146
LOC420436	ENSGALG00010027143	ENSGALG00010027143	pcg	2	6519849	6559707	+	GALNT11	down	600.9	1.8792628559111	0.0009	0.66	-0.6	2.091	1.667	0.456	0.259
LOC420472	ENSGALG00010005695	ENSGALG00010005695	pcg	2	14133824	14167700	+	KIF5B	down	2417.7	2.62388737751495	0.0248	0.84	-0.25	2.706	2.542	0.137	0.143
LOC420492	ENSGALG00010005408	ENSGALG00010005408	pcg	2	16052523	16110951	-	APBB1IP	up	227.6	0.306298186491702	0.0002	1.6	0.68	0.087	0.526	0.291	0.434
LOC420505	ENSGALG00010004222	ENSGALG00010004222	pcg	2	17601772	17640365	-	SPAG6	up	88	-0.94077780406596	0	2.89	1.53	-1.521	-0.36	0.956	0.306
LOC420507	ENSGALG00010005853	ENSGALG00010005853	pcg	2	17652823	17656022	-	COMMD3	up	82.2	1.06375269015984	0.0153	1.4	0.49	0.936	1.192	0.517	0.35
LOC420525	ENSGALG00010004751	ENSGALG00010004751	pcg	2	20035290	20055150	-	PTER	up	1137.7	2.36454171630725	0	1.59	0.67	2.154	2.575	0.378	0.178
LOC420531	ENSGALG00010002661	ENSGALG00010002661	pcg	2	20527176	20529950	+	ACBD7	up	168.6	1.31696293198159	0.0003	2.35	1.23	0.839	1.795	0.906	0.525
LOC420558	ENSGALG00010005004	ENSGALG00010005004	pcg	2	22606846	22740743	-	CDK6	down	3413.7	1.79033878343208	0	0.41	-1.28	2.164	1.417	0.758	0.385
LOC420562	ENSGALG00010003152	ENSGALG00010003152	pcg	2	23216157	23298382	+	NA	up	1897.5	3.33172533793596	0.0404	1.2	0.26	3.241	3.423	0.176	0.191
LOC420565	ENSGALG00010003366	ENSGALG00010003366	pcg	2	23525513	23550716	+	CASD1	down	520.3	1.54103067634822	0.0335	0.85	-0.23	1.611	1.471	0.189	0.093
LOC420580	ENSGALG00010003982	ENSGALG00010003982	pcg	2	24796566	24849285	+	GLCCI1	down	3142.3	2.91432087896897	0.0007	0.47	-1.09	3.221	2.608	0.921	0.512
LOC420581	ENSGALG00010003990	ENSGALG00010003990	pcg	2	24857389	24929436	-	ICA1	down	64.2	-0.455677290696391	0	0.32	-1.66	0.033	-0.944	1.096	0.48
LOC420586	ENSGALG00010002922	ENSGALG00010002922	pcg	2	26474534	26492546	+	TMEM106B	down	6934	3.53866417829701	0.0467	0.75	-0.41	3.664	3.413	0.427	0.247
LOC420595	ENSGALG00010004367	ENSGALG00010004367	pcg	2	28450017	28466764	+	TSPAN13	up	2539.3	3.83390808941408	0.0001	1.46	0.55	3.655	4.013	0.249	0.288
LOC420608	ENSGALG00010001440	ENSGALG00010001440	pcg	2	30465933	30532128	-	CDCA7L	up	1384.9	2.83204540327	0.0003	1.69	0.76	2.591	3.073	0.48	0.424
LOC420646	ENSGALG00010001521	ENSGALG00010001521	pcg	2	34552670	34859876	-	TBC1D5	down	1181.8	1.52742541447811	0.0004	0.76	-0.4	1.664	1.391	0.198	0.192
LOC420647	ENSGALG00010001741	ENSGALG00010001741	pcg	2	35078144	35169743	-	SATB1	down	281.2	0.542306803686346	0	0.51	-0.96	0.889	0.195	0.733	0.274
LOC420656	ENSGALG00010002470	ENSGALG00010002470	pcg	2	37842444	37848936	+	OXSM	down	206.4	1.28081416017696	0.0116	0.75	-0.42	1.416	1.146	0.306	0.263
LOC420657	ENSGALG00010002527	ENSGALG00010002527	pcg	2	38082671	38127864	+	LRRC3B	up	177.9	1.25879919986275	0	1.95	0.96	0.928	1.59	0.576	0.296
LOC420660	ENSGALG00010002622	ENSGALG00010002622	pcg	2	38734978	38761446	-	AZI2	down	972.8	2.48516509586134	0.0055	0.83	-0.27	2.58	2.39	0.136	0.148
LOC420661	ENSGALG00010001504	ENSGALG00010001504	pcg	2	38814004	39512920	+	RBMS3	up	370.6	0.589671099435788	0.0091	1.26	0.33	0.481	0.699	0.239	0.194
LOC420663	ENSGALG00010002334	ENSGALG00010002334	pcg	2	40093698	40198859	-	OSBPL10	down	637.9	1.51951586392996	0	0.45	-1.15	1.877	1.162	0.921	0.341
LOC420674	ENSGALG00010016347	ENSGALG00010016347	pcg	2	40802125	40920261	+	ANO10	down	164.7	0.344289531232832	0.0083	0.76	-0.4	0.479	0.21	0.242	0.215
LOC420679	ENSGALG00010016876	ENSGALG00010016876	pcg	2	41270332	41284960	-	MTURN	up	1428.3	2.08114034708549	0.0284	1.3	0.37	1.958	2.204	0.371	0.233
LOC420698	ENSGALG00010017472	ENSGALG00010017472	pcg	2	42696287	42720314	+	LZTFL1	down	61.6	-0.156224736251526	0	0.49	-1.03	0.184	-0.497	0.474	0.339
LOC420725	ENSGALG00010018338	ENSGALG00010018338	pcg	2	44744454	44777259	+	PDCD6IP	down	2699.8	2.80182973602065	0	0.66	-0.6	2.999	2.605	0.331	0.114
LOC420728	ENSGALG00010016655	ENSGALG00010016655;ENSGALG00010020028	pcg	2	45870522	45922624	-	TRANK1	down	7381.9	2.93210045869429	0	0.43	-1.21	3.319	2.546	0.72	0.29
LOC420729	ENSGALG00010016109	ENSGALG00010016109	pcg	2	45936769	45956855	+	MLH1	down	420.6	0.922402484469471	0.0002	0.59	-0.76	1.149	0.696	0.495	0.393
LOC420761	ENSGALG00010017970	ENSGALG00010017970	pcg	2	49145760	49251537	-	AMPH	up	441.7	0.348392368024466	0.0001	6.09	2.61	-0.982	1.679	2.376	0.556
LOC420774	ENSGALG00010007915	ENSGALG00010007915	pcg	2	51260079	51496812	+	HECW1	down	144.9	-0.854867359509365	0.0171	0.7	-0.52	-0.698	-1.012	0.508	0.352
LOC420786	ENSGALG00010008362	ENSGALG00010008362	pcg	2	54149406	54199999	+	RAMP3	up	291.9	1.16789887468417	0.0008	1.52	0.6	1	1.336	0.347	0.39
LOC420799	ENSGALG00010007580	ENSGALG00010007580	pcg	2	55224998	55255741	+	BRD9	down	502.8	0.678185729391036	0.043	0.86	-0.21	0.766	0.59	0.213	0.109
LOC420805	ENSGALG00010008011	ENSGALG00010008011	pcg	2	55724179	55742740	-	ADNP2	down	863	1.62422085083839	0.0006	0.76	-0.39	1.752	1.496	0.244	0.17
LOC420829	ENSGALG00010007766	ENSGALG00010007761;ENSGALG00010007766	pcg	2	60074038	60102671	-	KDM1B	down	397.9	0.841669064667009	0.0404	0.85	-0.24	0.897	0.786	0.312	0.114
LOC420830	NA	ENSGALG00010007758	pcg	2	60102753	60111798	+	TPMT	up	153.9	1.78584831251489	0.0409	1.24	0.31	1.705	1.867	0.39	0.169
LOC420834	ENSGALG00010007780	ENSGALG00010007780	pcg	2	60241331	60248763	+	SIRT5	up	405.1	2.43446100728298	0.0073	1.25	0.32	2.363	2.506	0.468	0.139
LOC420839	ENSGALG00010009678	ENSGALG00010009678;ENSGALG00010012670	pcg	2	60795173	61001590	+	JARID2	up	485	0.974659608128667	0.0262	1.25	0.32	0.893	1.056	0.334	0.176
LOC420841	ENSGALG00010011064	ENSGALG00010011064	pcg	2	61209868	61224100	+	MYLIP	up	1439.3	2.75791452266854	0.0001	1.51	0.59	2.557	2.959	0.33	0.284
LOC420856	ENSGALG00010010604	ENSGALG00010010604	pcg	2	62436961	62556035	-	HIVEP1	down	2611.3	2.06273444902836	0.0414	0.73	-0.45	2.185	1.94	0.585	0.258
LOC420858	ENSGALG00010010728	ENSGALG00010010728	pcg	2	62874967	62916414	+	ELOVL2	down	22127.7	4.73956876312392	0	0.23	-2.14	5.407	4.072	1.064	0.879
LOC420860	ENSGALG00010010850	ENSGALG00010010850;ENSGALG00010010871	pcg	2	62984847	62989369	-	NA	down	3199.2	4.09052917491507	0.0046	0.71	-0.49	4.274	3.908	0.379	0.312
LOC420867	ENSGALG00010010444	ENSGALG00010010444	pcg	2	64090572	64111343	+	TXNDC5	down	477	1.66350032900171	0.0155	0.77	-0.38	1.765	1.562	0.306	0.287
LOC420868	ENSGALG00010010456	ENSGALG00010010456	pcg	2	64111205	64197052	-	BMP6	up	201.6	0.627691376483411	0.0016	1.71	0.77	0.36	0.895	0.466	0.527
LOC420869	ENSGALG00010010188	ENSGALG00010010188	pcg	2	64259669	64296861	-	DSP	up	456.7	0.426472184996062	0.0178	1.39	0.47	0.245	0.608	0.456	0.393
LOC420874	ENSGALG00010011015	ENSGALG00010011015	pcg	2	65180302	65264786	+	LYRM4	up	176.9	2.43495953874797	0.0341	1.26	0.33	2.361	2.509	0.465	0.232
LOC420877	ENSGALG00010011247	ENSGALG00010011247	pcg	2	65320418	65425056	-	CDYL	down	206.7	0.758582118142411	0.0405	0.79	-0.33	0.847	0.67	0.374	0.154
LOC420895	ENSGALG00010011651	ENSGALG00010011651	pcg	2	67373147	67382646	-	SERPINB6	down	495.9	1.75037404150986	0.0216	0.76	-0.39	1.885	1.616	0.323	0.281
LOC420901	ENSGALG00010011802	ENSGALG00010011802	pcg	2	67521328	67540962	+	VPS4B	down	1043	2.24995983415522	0.0023	0.81	-0.31	2.353	2.147	0.094	0.201
LOC420902	ENSGALG00010011817	ENSGALG00010011817	pcg	2	67552421	67572854	+	KDSR	down	4442.5	3.38866252292318	0.0007	0.6	-0.73	3.59	3.187	0.558	0.248
LOC420922	NA	ENSGALG00010000798;ENSGALG00010000799;ENSGALG00010000865	pcg	2	77078699	77702060	+	CTNND2	down	77.4	-1.0995714362721	0.0065	0.68	-0.55	-0.887	-1.312	0.411	0.305
LOC420928	ENSGALG00010000797	ENSGALG00010000797	pcg	2	78012991	78019639	+	CMBL	up	4092	4.38951429334708	0.0066	2.12	1.09	4.096	4.683	0.918	0.822
LOC420939	ENSGALG00010000606	ENSGALG00010000606	pcg	2	79452678	79469361	-	UBE2QL1	down	53	-0.707014100252458	0	0.33	-1.6	-0.198	-1.216	1.135	0.682
LOC420948	ENSGALG00010000674	ENSGALG00010000674	pcg	2	80480880	80622632	-	GRB10	up	1004.3	1.5191450511681	0.0018	1.41	0.5	1.337	1.702	0.371	0.288
LOC420952	ENSGALG00010007900	ENSGALG00010007900	pcg	2	82701920	83071929	+	FHOD3	up	50.9	-2.12452988091152	0	4.16	2.06	-2.789	-1.46	0.82	0.508
LOC420961	ENSGALG00010008447	ENSGALG00010008447;ENSGALG00010008679	pcg	2	83903609	83920185	-	FRRS1L	down	273.4	-0.0897890462265569	0.0037	0.77	-0.39	0.029	-0.209	0.262	0.167
LOC420964	ENSGALG00010008542	ENSGALG00010008542	pcg	2	84414126	84627218	-	MOCOS	down	3324.6	2.49520857104789	0	0.23	-2.13	3.129	1.861	0.854	0.277
LOC420965	ENSGALG00010008041	ENSGALG00010008041;ENSGALG00010009041;ENSGALG00010009044	pcg	2	84748624	85238323	+	NA	down	52.1	-0.932376094906913	0.0004	0.52	-0.93	-0.656	-1.208	0.584	0.477
LOC420966	ENSGALG00010008051	ENSGALG00010008051	pcg	2	85233888	85245470	-	ZNF830	down	355.9	1.97041244305427	0.0278	0.84	-0.26	2.059	1.882	0.2	0.119
LOC420976	ENSGALG00010007555	ENSGALG00010007555	pcg	2	85599813	85649727	+	NDUFS6	up	316.5	1.96491259976249	0.0498	1.24	0.3	1.881	2.048	0.404	0.226
LOC421009	ENSGALG00010007867	ENSGALG00010007867	pcg	2	90397556	90525937	+	ZNF516	down	161.5	-0.23522997982306	0	0.45	-1.16	0.18	-0.651	0.606	0.406
LOC421033	ENSGALG00010001180	ENSGALG00010001180	pcg	2	96643502	96768712	+	SPIRE1	up	44.3	-1.3088113833712	0.0266	1.42	0.51	-1.468	-1.149	0.352	0.398
LOC421035	ENSGALG00010001193	ENSGALG00010001193	pcg	2	96770607	96780981	-	PRELID3A	down	84.2	0.108843650992292	0.0044	0.52	-0.94	0.412	-0.195	0.593	0.806
LOC421044	ENSGALG00010001442	ENSGALG00010001442;ENSGALG00010002191	pcg	2	96195191	96486380	-	LDLRAD4	up	1257.8	1.23677436534681	0.0019	1.71	0.78	1.053	1.421	0.722	0.511
LOC421047	ENSGALG00010001415	ENSGALG00010001415	pcg	2	96126496	96131037	-	MC5R	down	4298.3	3.52176409607245	0.0222	0.67	-0.58	3.749	3.295	0.48	0.567
LOC421064	ENSGALG00010005081	ENSGALG00010005081	pcg	2	101899649	102028277	+	GREB1L	down	2536.8	2.03309929669311	0	0.43	-1.22	2.367	1.699	0.758	0.25
LOC421076	ENSGALG00010004859	ENSGALG00010004859	pcg	2	102667247	102693274	-	NPC1	down	2014	2.38318048184478	0.0004	0.74	-0.43	2.508	2.258	0.245	0.213
LOC421079	ENSGALG00010005172	ENSGALG00010005172	pcg	2	102907316	102983620	-	OSBPL1A	up	2956.4	3.15154330844372	0.0237	1.24	0.31	3.048	3.255	0.275	0.135
LOC421099	ENSGALG00010005246	ENSGALG00010005246	pcg	2	106177034	106208071	-	RAB10L	down	120.2	0.401388148527581	0.0001	0.67	-0.58	0.597	0.206	0.172	0.334
LOC421100	ENSGALG00010005252	ENSGALG00010005252	pcg	2	106239194	106300941	-	KLHL14	down	460	1.01680712198678	0.0006	0.57	-0.8	1.255	0.779	0.574	0.363
LOC421104	ENSGALG00010005351	ENSGALG00010005351	pcg	2	106986936	107207290	+	DTNA	down	96.6	-0.801648332511233	0.0023	0.6	-0.73	-0.556	-1.047	0.33	0.57
LOC421106	NA	ENSGALG00010005403;ENSGALG00010006151	pcg	2	107380178	107586124	+	NA	down	268.4	0.48517683079911	0	0.41	-1.28	0.855	0.116	0.794	0.558
LOC421109	ENSGALG00010005441	ENSGALG00010005441	pcg	2	107705814	107740556	+	UBE2V2	down	586.2	1.53203403711701	0.0024	0.81	-0.31	1.639	1.425	0.165	0.134
LOC421126	ENSGALG00010004610	ENSGALG00010004610	pcg	2	110782637	110808013	+	TGS1	down	410.5	0.884388464126089	0.0428	0.86	-0.22	0.962	0.807	0.155	0.127
LOC421130	ENSGALG00010003994	ENSGALG00010003994	pcg	2	111005846	111019525	-	SDR16C5	down	7153.5	4.49875481756698	0.0158	0.77	-0.38	4.62	4.377	0.317	0.129
LOC421153	ENSGALG00010024608	ENSGALG00010024608	pcg	26	1066868	1075693	+	DENND2D	down	306.6	1.07750785612995	0.0347	0.73	-0.46	1.218	0.937	0.5	0.435
LOC421174	ENSGALG00010025829	ENSGALG00010025829	pcg	26	417530	445052	+	PTPRVP	up	52.7	-1.68154888486789	0.0185	1.86	0.9	-1.891	-1.472	0.855	0.671
LOC421194	ENSGALG00010019287	ENSGALG00010019287	pcg	3	2271729	2280018	+	AHSA2	down	766.1	2.49242322953177	0	0.63	-0.66	2.75	2.235	0.397	0.186
LOC421209	ENSGALG00010016865	ENSGALG00010016865	pcg	3	251224	268772	+	CFAP36	up	52.4	-0.245669239432602	0.005	1.49	0.57	-0.462	-0.029	0.419	0.317
LOC421236	ENSGALG00010018148	ENSGALG00010018148	pcg	3	3725107	3770326	-	XRN2	down	1135.9	2.32109161744572	0.0284	0.87	-0.2	2.388	2.254	0.098	0.104
LOC421249	ENSGALG00010018399	ENSGALG00010018399	pcg	3	4388495	4416487	-	ABHD12	up	855.2	1.86903934574142	0.0355	1.15	0.2	1.803	1.935	0.099	0.121
LOC421256	ENSGALG00010018556	ENSGALG00010018556	pcg	3	4543144	4544986	-	MRPL2	up	741	3.18631203450565	0.0436	1.29	0.36	3.095	3.277	0.533	0.263
LOC421286	ENSGALG00010017838	ENSGALG00010017838	pcg	3	9250550	9268921	+	B3GNT2	down	1075	1.87540539608919	0	0.3	-1.72	2.354	1.397	0.864	0.355
LOC421292	ENSGALG00010017692	ENSGALG00010017692	pcg	3	8833379	8838553	+	EPCAM	down	1487.2	3.3146164496059	0.0001	0.58	-0.79	3.64	2.989	0.485	0.503
LOC421319	ENSGALG00010015917	ENSGALG00010015917	pcg	3	16879683	16908662	+	TMEM63A	down	278.7	0.912647144820087	0.0004	0.7	-0.51	1.082	0.743	0.335	0.173
LOC421321	ENSGALG00010015935	ENSGALG00010015935	pcg	3	16917767	16938016	-	EPHX1	down	3865.1	3.90606314980949	0.044	0.81	-0.31	3.99	3.822	0.307	0.147
LOC421341	ENSGALG00010017652	ENSGALG00010017652	pcg	3	18330639	18334215	-	C3H1ORF115	up	1428.4	3.25159810867145	0.0187	1.22	0.29	3.153	3.35	0.207	0.175
LOC421342	ENSGALG00010016060	ENSGALG00010016060;ENSGALG00010017664	pcg	3	18335745	18391856	-	MARK1	down	2418.2	2.77086805369761	0.0009	0.6	-0.73	3.022	2.52	0.621	0.25
LOC421347	ENSGALG00010016103	ENSGALG00010016103	pcg	3	18503269	18513954	+	BPNT1	up	2296.7	3.78515703986535	0.0176	1.31	0.39	3.662	3.908	0.279	0.292
LOC421351	ENSGALG00010017580	ENSGALG00010017580	pcg	3	18815882	18840685	-	LYPLAL1	up	358.7	2.38962551020312	0.0041	1.35	0.44	2.25	2.53	0.363	0.262
LOC421355	ENSGALG00010016236	ENSGALG00010016236	pcg	3	19429087	19533005	+	GPATCH2	down	301.9	0.789856286542077	0.0134	0.83	-0.27	0.872	0.708	0.184	0.123
LOC421357	ENSGALG00010016404	ENSGALG00010016404	pcg	3	19640502	20024604	+	ESRRG	up	1455.8	1.99089505685192	0.0076	1.31	0.39	1.844	2.137	0.322	0.262
LOC421360	ENSGALG00010020640	ENSGALG00010020640	pcg	3	20751412	20861251	+	PTPN14	down	231.4	-0.433009774941801	0.0328	0.73	-0.45	-0.269	-0.597	0.372	0.392
LOC421362	ENSGALG00010019130	ENSGALG00010019130	pcg	3	21330326	21419411	-	RPS6KC1	down	426.9	1.19711969131816	0.0241	0.84	-0.26	1.281	1.114	0.204	0.103
LOC421390	ENSGALG00010018672	ENSGALG00010018672	pcg	3	23020379	23053294	+	PKDCCA	down	270.1	0.515575486548695	0	0.21	-2.28	1.138	-0.106	1.25	0.296
LOC421398	ENSGALG00010020314	ENSGALG00010020314	pcg	3	24672635	24886038	-	THADA	down	219.5	0.238615862899324	0.0009	0.75	-0.41	0.377	0.1	0.192	0.205
LOC421401	ENSGALG00010020352	ENSGALG00010020352	pcg	3	24907881	24924515	-	ABCG5	down	640.8	1.58484199999412	0.0001	0.44	-1.2	2.009	1.161	0.632	0.805
LOC421402	ENSGALG00010020360	ENSGALG00010020360	pcg	3	24924615	24938401	+	ABCG8	down	434.3	0.915016887609473	0	0.3	-1.73	1.488	0.342	0.653	0.928
LOC421404	ENSGALG00010020386	ENSGALG00010020386;ENSGALG00010021321	pcg	3	25100646	25159203	+	PPM1B	down	4788.2	3.77324628462068	0.0072	0.8	-0.32	3.876	3.67	0.166	0.141
LOC421405	ENSGALG00010020443	ENSGALG00010020443;ENSGALG00010020468	pcg	3	25157364	25197818	-	PREPL	down	342	0.55994862415686	0.0309	0.65	-0.63	0.78	0.34	0.722	0.422
LOC421406	ENSGALG00010020514	ENSGALG00010020514	pcg	3	25198040	25396964	+	CAMKMT	down	88	-0.0990903789601275	0.0003	0.64	-0.65	0.092	-0.29	0.422	0.152
LOC421408	ENSGALG00010018379	ENSGALG00010018379	pcg	3	25772578	25896323	-	SRBD1	down	198.7	0.461733415448507	0.0102	0.76	-0.4	0.597	0.326	0.257	0.289
LOC421429	ENSGALG00010021236	ENSGALG00010021236	pcg	3	29198744	29315004	+	BTBD9	down	1377.2	1.60074166701798	0.027	0.84	-0.25	1.668	1.533	0.275	0.134
LOC421439	ENSGALG00010019602	ENSGALG00010019602;ENSGALG00010019621	pcg	3	29967375	29992243	-	SLC29A1	up	210.7	0.699201331027507	0.0012	1.54	0.62	0.519	0.879	0.461	0.301
LOC421458	ENSGALG00010007660	ENSGALG00010007660	pcg	3	30727670	30743869	+	FAM98A	down	1025.6	2.37583635596404	0.0067	0.76	-0.39	2.491	2.261	0.27	0.271
LOC421465	ENSGALG00010007318	ENSGALG00010007318	pcg	3	31538968	31583629	+	RMDN2	up	2517.7	2.89879609622015	0.011	1.41	0.5	2.741	3.057	0.365	0.416
LOC421466	ENSGALG00010007388	ENSGALG00010007388	pcg	3	31601061	31606889	-	CYP1B1	down	171.1	0.0181941884170638	0.0209	0.62	-0.68	0.242	-0.205	0.587	0.694
LOC421467	ENSGALG00010007391	ENSGALG00010007391	pcg	3	31667005	31670828	-	NANP	down	957.4	2.08700165506524	0.031	0.81	-0.3	2.173	2.001	0.259	0.244
LOC421480	ENSGALG00010007203	ENSGALG00010007203	pcg	3	33286150	33298872	-	SLC30A6	down	400	1.8163991824136	0.0027	0.82	-0.28	1.913	1.719	0.122	0.108
LOC421487	ENSGALG00010010338	ENSGALG00010010338	pcg	3	33562458	33612007	-	CNST	down	382.5	0.61986544982778	0.0434	0.84	-0.26	0.719	0.521	0.284	0.13
LOC421507	ENSGALG00010008824	ENSGALG00010008824	pcg	3	35840633	35883040	+	GREM2	up	150.2	-1.45151982778594	0	38.2	5.26	-2.978	0.075	1.254	2.055
LOC421518	ENSGALG00010008022	ENSGALG00010008022	pcg	3	38156385	38303912	-	SLC35F3	up	79.2	-1.33149377902316	0	13.43	3.75	-2.321	-0.342	0.853	1.689
LOC421534	NA	ENSGALG00010010295	pcg	3	39680177	39682511	-	ACTA1	up	11.3	-1.85803063807572	0	3.86	1.95	-2.496	-1.22	1.021	0.765
LOC421537	ENSGALG00010009554	ENSGALG00010009554	pcg	3	39721575	39748162	-	ABCB10	up	728.4	1.81780833783856	0.0018	1.23	0.3	1.716	1.919	0.143	0.137
LOC421546	ENSGALG00010007809	ENSGALG00010007809	pcg	3	40258525	40268113	+	ARV1	down	335.9	1.37350419317784	0.0382	0.82	-0.28	1.474	1.273	0.246	0.141
LOC421547	ENSGALG00010007853	ENSGALG00010007853	pcg	3	40349415	40360853	-	C1orf131	down	421.2	0.854384757148498	0.0125	0.73	-0.45	1.018	0.691	0.393	0.299
LOC421548	ENSGALG00010010888	ENSGALG00010010888	pcg	3	40360448	40381411	+	GNPAT	down	1020.9	2.33521983755117	0.0128	0.75	-0.42	2.5	2.17	0.4	0.3
LOC421552	ENSGALG00010007921	ENSGALG00010007921;ENSGALG00010010584;ENSGALG00010010852;ENSGALG00010010873	pcg	3	40405875	40514496	-	FAM120B	down	517.6	1.27272749393127	0.0115	0.81	-0.31	1.354	1.191	0.311	0.119
LOC421555	ENSGALG00010004602	ENSGALG00010004602	pcg	3	40807277	40813903	+	TCTE3	down	12.8	-1.14443360568864	0.0101	0.63	-0.66	-0.905	-1.384	0.505	0.484
LOC421561	ENSGALG00010006621	ENSGALG00010006621	pcg	3	41557055	41570977	+	DACT2	up	85	-1.29927209447462	0	9.5	3.25	-2.253	-0.346	0.983	1.369
LOC421563	ENSGALG00010004927	ENSGALG00010004927	pcg	3	41754934	41787275	-	KIF25	up	13.8	-1.57643859911196	0.0078	1.63	0.71	-1.793	-1.36	0.466	0.512
LOC421569	ENSGALG00010005789	ENSGALG00010005789	pcg	3	42206938	42230826	+	RNASET2	down	1388.8	2.39612288199996	0.027	0.73	-0.45	2.513	2.279	0.465	0.309
LOC421589	ENSGALG00010004980	ENSGALG00010004980	pcg	3	45470387	45536776	-	FNDC1	up	116.6	-0.709328585703771	0.0493	1.55	0.63	-0.964	-0.454	0.653	0.568
LOC421593	ENSGALG00010020493	ENSGALG00010020493	pcg	5	6699869	6708185	-	DEPDC7	up	487.8	1.990731229153	0	1.61	0.69	1.779	2.203	0.365	0.279
LOC421595	ENSGALG00010022545	ENSGALG00010022545	pcg	5	6638825	6682414	+	CSTF3	down	616.8	1.94933510613722	0.0448	0.82	-0.28	2.059	1.839	0.204	0.253
LOC421600	ENSGALG00010023751	ENSGALG00010023751	pcg	5	5798078	5806151	+	PRRG4	up	350	1.27120133020013	0.0039	1.68	0.75	1.049	1.493	0.579	0.598
LOC421604	ENSGALG00010022622	ENSGALG00010022622;ENSGALG00010024032;ENSGALG00010024033	pcg	5	4799799	4981524	-	MPPED2	up	16.6	-1.87059234576001	0.0027	1.9	0.92	-2.237	-1.504	1.054	0.378
LOC421612	ENSGALG00010005346	ENSGALG00010005346;ENSGALG00010007022	pcg	3	46223389	46259501	-	FBXO30	down	833.9	1.22814567891433	0.0319	0.79	-0.34	1.317	1.139	0.485	0.164
LOC421620	ENSGALG00010005411	ENSGALG00010005411;ENSGALG00010006750	pcg	3	46787965	46893689	+	STXBP5	down	790.9	1.02548454521029	0.0002	0.72	-0.47	1.183	0.868	0.308	0.131
LOC421632	ENSGALG00010005568	ENSGALG00010005568	pcg	3	48194574	48325536	+	PLEKHG1	up	247.9	-0.0820913393606074	0.0492	1.26	0.33	-0.192	0.028	0.372	0.189
LOC421652	ENSGALG00010006070	ENSGALG00010006070	pcg	3	51212504	51232837	-	TMEM242	down	680.2	3.11008245948389	0.0164	0.83	-0.27	3.194	3.026	0.186	0.145
LOC421657	ENSGALG00010004408	ENSGALG00010004408	pcg	3	51534708	51557572	-	SERAC1	down	455	1.15532231550659	0	0.69	-0.53	1.325	0.986	0.228	0.186
LOC421659	ENSGALG00010005475	ENSGALG00010005475	pcg	3	51724756	51758189	+	TMEM181	down	2269.7	2.5449904883898	0.0246	0.76	-0.39	2.693	2.397	0.419	0.208
LOC421672	ENSGALG00010005758	ENSGALG00010005758;ENSGALG00010006547	pcg	3	52332530	52459133	+	HIVEP2	down	544.2	0.0739912938904188	0.0001	0.55	-0.85	0.323	-0.175	0.587	0.568
LOC421686	ENSGALG00010005314	ENSGALG00010005314	pcg	3	54554208	54574952	+	IL20RA	down	4376	3.2466368296509	0.0483	0.72	-0.47	3.398	3.095	0.496	0.363
LOC421688	ENSGALG00010005342	ENSGALG00010005342	pcg	3	54651223	54747335	+	MAP3K5	down	490	0.56466012524356	0.0379	0.74	-0.43	0.671	0.458	0.419	0.362
LOC421696	ENSGALG00010005990	ENSGALG00010005990	pcg	3	55898787	55928549	+	SLC2A12	down	38.2	-1.24872136234325	0.0053	0.54	-0.9	-1.019	-1.478	0.739	0.609
LOC421702	ENSGALG00010004300	ENSGALG00010004300	pcg	3	56479597	56489691	+	VNN2	down	17496.2	5.45053973550673	0.0042	0.69	-0.53	5.647	5.254	0.268	0.349
LOC421703	ENSGALG00010005193	ENSGALG00010005193	pcg	3	57171684	57276213	+	EPB41L2	down	1431.3	2.34135325194909	0.0096	0.8	-0.31	2.445	2.238	0.233	0.157
LOC421705	ENSGALG00010005275	ENSGALG00010005275	pcg	3	57552584	57630634	-	L3MBTL3	down	306.9	0.747934220382109	0.0367	0.82	-0.29	0.835	0.661	0.283	0.177
LOC421717	ENSGALG00010004087	ENSGALG00010004087	pcg	3	59414066	59499575	-	NCOA7	down	964.8	1.825735549828	0.0319	0.79	-0.33	1.938	1.714	0.286	0.265
LOC421734	ENSGALG00010012354	ENSGALG00010012354	pcg	3	63110019	63158110	-	DCBLD1	down	746	1.07272390874483	0	0.18	-2.48	1.791	0.354	1.234	0.473
LOC421740	ENSGALG00010014764	ENSGALG00010014764	pcg	3	63491178	63500492	+	NA	up	10312.9	4.38984743808131	0.0469	1.45	0.53	4.178	4.602	0.59	0.308
LOC421749	ENSGALG00010013458	ENSGALG00010013458	pcg	3	65400812	65497195	+	LAMA4	up	56.1	-1.34604018706327	0	1.96	0.97	-1.692	-1	0.569	0.412
LOC421752	ENSGALG00010013651	ENSGALG00010013604;ENSGALG00010013651;ENSGALG00010015315	pcg	3	65708969	65743599	+	TRAF3IP2	up	1146.4	2.03296432234608	0.0082	1.37	0.45	1.915	2.15	0.338	0.382
LOC421769	NA	ENSGALG00010014302	pcg	3	66979449	67065134	-	FOXO3	down	848.4	1.25670922863281	0.0132	0.71	-0.49	1.418	1.095	0.463	0.39
LOC421773	ENSGALG00010014487	ENSGALG00010014487	pcg	3	67232625	67244703	+	OSTM1	down	567	1.62298437929051	0.0007	0.81	-0.3	1.734	1.512	0.099	0.134
LOC421774	ENSGALG00010014504	ENSGALG00010014504	pcg	3	67259780	67315245	+	SEC63	down	5612.6	3.89922246629525	0.0189	0.8	-0.33	4.005	3.794	0.221	0.182
LOC421775	ENSGALG00010012445	ENSGALG00010012445	pcg	3	67414311	67524883	-	SOBP	down	47.6	-0.933997197350034	0.0306	0.68	-0.56	-0.751	-1.117	0.52	0.343
LOC421778	ENSGALG00010012529	ENSGALG00010012466;ENSGALG00010012529	pcg	3	67638257	67686005	+	BEND3	down	770.9	1.4853939496798	0.0006	0.72	-0.47	1.631	1.34	0.332	0.189
LOC421801	NA	ENSGALG00010004383;ENSGALG00010004978	pcg	3	72215228	72329382	-	KLHL32	up	9.6	-2.34069690469167	0	2.74	1.46	-2.896	-1.785	0.765	0.413
LOC421804	ENSGALG00010002649	ENSGALG00010002625;ENSGALG00010002649	pcg	3	72502582	72524199	-	UFL1	down	1288.4	2.27114763636416	0.0224	0.82	-0.28	2.346	2.196	0.295	0.171
LOC421813	ENSGALG00010003364	ENSGALG00010003364	pcg	3	75232066	75339085	-	ANKRD6	down	117.3	-0.43356713657837	0.0027	0.55	-0.87	-0.128	-0.739	0.804	0.368
LOC421821	ENSGALG00010003674	ENSGALG00010003674	pcg	3	76053763	76070569	+	AKIRIN2	down	771.4	2.72523045336247	0.0436	0.86	-0.22	2.817	2.634	0.232	0.13
LOC421822	ENSGALG00010003714	ENSGALG00010003714	pcg	3	76075244	76112182	-	ORC3	down	230.2	1.17444816566217	0.0044	0.77	-0.38	1.322	1.027	0.259	0.177
LOC421844	ENSGALG00010003180	ENSGALG00010003180	pcg	3	77948398	78002920	+	IBTK	down	2100.9	2.50055784836876	0.0003	0.78	-0.36	2.618	2.383	0.14	0.145
LOC421868	ENSGALG00010002463	ENSGALG00010002463	pcg	3	81987295	82009426	+	ASRGL1	down	302.2	1.6249333484906	0.0462	0.79	-0.34	1.732	1.518	0.316	0.285
LOC421874	ENSGALG00010001776	ENSGALG00010001776	pcg	3	82789298	82855363	+	LMBRD1	down	733	1.93365742592379	0.0325	0.85	-0.23	2.019	1.848	0.175	0.15
LOC421891	ENSGALG00010001995	ENSGALG00010001995	pcg	3	87723208	87785460	-	LRRC1	down	97.2	0.0609420840467189	0.0492	0.79	-0.35	0.162	-0.04	0.296	0.232
LOC421902	ENSGALG00010002395	ENSGALG00010002395	pcg	3	90663462	90678053	-	CLN8	down	1063.1	2.08724734990206	0.0375	0.83	-0.27	2.15	2.024	0.336	0.153
LOC421910	ENSGALG00010003837	ENSGALG00010003837	pcg	3	91622280	91635987	-	FAM150B	up	82.6	0.0239476043213099	0.0287	1.66	0.73	-0.226	0.274	0.721	0.672
LOC421922	ENSGALG00010003597	ENSGALG00010003583;ENSGALG00010003597	pcg	3	94686592	94749943	+	RNF144A	down	324	0.445651619839015	0	0.52	-0.95	0.708	0.184	0.503	0.604
LOC421924	ENSGALG00010003160	ENSGALG00010003160	pcg	3	95570082	95629814	-	KIDINS220	down	1344.7	1.82844941342465	0.0033	0.73	-0.45	1.98	1.677	0.381	0.148
LOC421925	ENSGALG00010003201	ENSGALG00010003201;ENSGALG00010004110	pcg	3	95633477	95787527	-	MBOAT2	down	3896.8	-0.133229775668302	0	0.01	-7.59	1.477	-1.743	3.02	0.613
LOC421945	ENSGALG00010002832	ENSGALG00010002832	pcg	3	97090032	97161520	+	LPIN1	down	8681.9	3.0964759751374	0.0221	0.44	-1.19	3.332	2.861	1.164	1.207
LOC421956	ENSGALG00010002513	ENSGALG00010002513	pcg	3	101096703	101114058	+	LINC00954	down	7474.4	3.25441256044981	0.0284	0.44	-1.17	3.573	2.936	1.492	1.178
LOC421992	NA	ENSGALG00010009526;ENSGALG00010011908	pcg	3	104438334	104578954	-	DTNB	down	482	0.863074195208373	0	0.23	-2.11	1.433	0.293	0.956	0.218
LOC421993	ENSGALG00010009383	ENSGALG00010009383	pcg	3	104583193	104672896	-	ASXL2	down	1436.7	1.26626341723905	0.0276	0.77	-0.37	1.382	1.151	0.408	0.215
LOC421994	ENSGALG00010009540	ENSGALG00010009540	pcg	3	104704228	104741709	+	RAB10	down	2985.4	3.34868618270851	0	0.6	-0.74	3.599	3.099	0.359	0.121
LOC422017	ENSGALG00010010843	ENSGALG00010010843	pcg	3	105465988	105477479	+	ZNF395	up	212.5	0.254304780760648	0.0011	1.66	0.73	-0.032	0.541	0.666	0.421
LOC422028	ENSGALG00010011198	ENSGALG00010011198	pcg	3	106625679	106686705	-	PINX1	down	314.6	1.51645480059783	0	0.57	-0.81	1.792	1.24	0.369	0.165
LOC422035	ENSGALG00010011317	ENSGALG00010011317	pcg	3	107036625	107071749	+	BLK	down	90.3	0.252304106192918	0.0014	0.65	-0.62	0.459	0.046	0.475	0.286
LOC422069	ENSGALG00010009104	ENSGALG00010009104	pcg	3	37239502	37288472	-	MTR	down	3186.4	3.30525315874946	0.0005	0.55	-0.85	3.546	3.064	0.621	0.417
LOC422076	ENSGALG00010029542	ENSGALG00010029542	pcg	18	9914081	9933044	+	AATK	up	60.6	-1.12303484023534	0.0343	1.42	0.51	-1.337	-0.909	0.55	0.351
LOC422077	ENSGALG00010029548	ENSGALG00010029548	pcg	18	9933258	9966070	-	BAIAP2	down	1413.7	2.59114340054724	0.0309	0.7	-0.52	2.725	2.457	0.594	0.402
LOC422084	ENSGALG00010029231	ENSGALG00010029231	pcg	18	10255572	10260126	+	CBX8	down	80.8	-0.313722739132948	0.0173	0.75	-0.42	-0.149	-0.478	0.358	0.203
LOC422103	ENSGALG00010029652	ENSGALG00010029652	pcg	18	11012727	11017048	+	LRRC59	down	804	2.72139679535269	0	0.58	-0.79	2.94	2.503	0.488	0.345
LOC422108	ENSGALG00010029666	ENSGALG00010029666	pcg	18	11072696	11079989	+	SLC9A3R1	up	1441.7	3.21481947263299	0.0138	1.31	0.39	3.108	3.322	0.367	0.228
LOC422111	ENSGALG00010029679	ENSGALG00010029679	pcg	18	11183811	11190736	+	OTOP2	up	176.7	0.336189552945461	0.0479	1.59	0.67	0.089	0.583	0.731	0.668
LOC422112	ENSGALG00010029680	ENSGALG00010029680	pcg	18	11194314	11201452	+	OTOP3	up	50.6	-0.976802007424671	0.0299	1.82	0.87	-1.213	-0.741	0.821	0.825
LOC422114	ENSGALG00010029683	ENSGALG00010029683	pcg	18	11246671	11249393	+	MRPL58	up	201.5	2.1580583514209	0.0434	1.24	0.32	2.08	2.236	0.495	0.138
LOC422115	ENSGALG00010029685	ENSGALG00010029685	pcg	18	11259499	11262193	-	ATP5H	up	2221.4	4.68071592571582	0.0072	1.37	0.45	4.547	4.815	0.508	0.235
LOC422150	ENSGALG00010017903	ENSGALG00010017903	pcg	4	1319515	1326176	+	NA	down	15	-2.03735732515892	0.0004	0.36	-1.48	-1.643	-2.431	1.051	1.014
LOC422151	ENSGALG00010017803	ENSGALG00010017803	pcg	4	1251298	1289028	-	NA	down	2102	2.23924195367044	0	0.56	-0.83	2.488	1.99	0.486	0.313
LOC422161	ENSGALG00010014407	ENSGALG00010014407	pcg	4	502259	509401	+	YIPF6	down	799.8	1.96258886510301	0.0302	0.86	-0.22	2.037	1.888	0.133	0.147
LOC422162	ENSGALG00010014367	ENSGALG00010014367	pcg	4	455827	502135	-	OPHN1	down	195.6	0.405263481424082	0	0.55	-0.87	0.668	0.143	0.495	0.218
LOC422165	ENSGALG00010016880	ENSGALG00010016880	pcg	4	408217	454750	+	AR	up	857.7	1.52337011957344	0.0176	1.33	0.41	1.337	1.71	0.438	0.224
LOC422168	ENSGALG00010016836	ENSGALG00010016836	pcg	4	253654	277623	+	HEPH	down	862.6	1.50498521705219	0.0381	0.79	-0.35	1.596	1.414	0.26	0.37
LOC422177	ENSGALG00010015110	ENSGALG00010015110	pcg	4	1773410	1777734	+	NA	up	10.7	-1.71688973240248	0.0238	1.55	0.63	-1.938	-1.496	0.568	0.418
LOC422179	ENSGALG00010015298	ENSGALG00010015298;ENSGALG00010015390	pcg	4	1784493	1790019	+	EVA1CL	up	7.6	-2.17213698963987	0.0262	1.75	0.81	-2.519	-1.825	1.002	0.505
LOC422229	ENSGALG00010014641	ENSGALG00010014641	pcg	4	3272736	3342777	+	DOCK11	down	217.2	-0.0968286639032953	0.0056	0.63	-0.66	0.099	-0.293	0.663	0.26
LOC422232	NA	ENSGALG00010017228	pcg	4	3427454	3436682	-	RAP2C	down	1326.9	2.54803524566409	0.0139	0.85	-0.23	2.627	2.469	0.111	0.113
LOC422234	ENSGALG00010017400	ENSGALG00010017400	pcg	4	3726954	3789700	-	GPC4	down	4537	2.36817705881812	0	0.52	-0.94	2.671	2.065	0.578	0.343
LOC422235	ENSGALG00010015731	ENSGALG00010015731	pcg	4	3948358	3973678	+	PHF6	down	929.5	2.0012794305457	0.0445	0.79	-0.34	2.087	1.915	0.369	0.291
LOC422240	ENSGALG00010014856	ENSGALG00010014856	pcg	4	4130739	4135464	-	MMGT1	down	981.9	2.61843557962293	0.0078	0.84	-0.25	2.706	2.531	0.137	0.122
LOC422253	ENSGALG00010017477	ENSGALG00010017477	pcg	4	4979717	5029825	-	MCF2	down	187.7	0.0745152797616072	0.0012	0.66	-0.6	0.231	-0.082	0.461	0.311
LOC422268	ENSGALG00010018283	ENSGALG00010018283	pcg	4	8614264	8631217	+	POF1B	down	107	0.0401036397234025	0.0025	0.64	-0.65	0.258	-0.178	0.349	0.462
LOC422278	ENSGALG00010019040	ENSGALG00010019040	pcg	4	9341048	9349926	+	HMGN5	up	910.8	3.47303788567707	0.0295	1.18	0.23	3.39	3.556	0.144	0.162
LOC422285	ENSGALG00010019227	ENSGALG00010019227	pcg	4	9500762	9541048	+	CLCN5	down	815.5	1.82062589422334	0	0.62	-0.69	2.085	1.556	0.484	0.205
LOC422291	ENSGALG00010015129	ENSGALG00010015129	pcg	4	10883664	10893276	-	PRRG3	up	35.6	-1.22217961605531	0.0022	1.47	0.55	-1.405	-1.04	0.312	0.24
LOC422297	ENSGALG00010012404	ENSGALG00010012404	pcg	4	11135493	11154752	+	VAMP7	down	1078	2.0790956339484	0.0185	0.83	-0.27	2.165	1.993	0.221	0.093
LOC422303	ENSGALG00010012469	ENSGALG00010012469	pcg	4	11242317	11246712	+	CETN1	down	407.1	2.3040973077787	0.0034	0.71	-0.49	2.471	2.138	0.322	0.326
LOC422304	ENSGALG00010012874	ENSGALG00010012874	pcg	4	11247870	11251895	+	CETN1L	down	10.5	-1.68537915171462	0.0061	0.48	-1.06	-1.302	-2.069	0.752	1.097
LOC422331	ENSGALG00010013614	ENSGALG00010013614	pcg	4	12764969	12842484	-	ATRX	down	1592.6	1.29106949845259	0.0495	0.85	-0.24	1.361	1.221	0.203	0.146
LOC422332	ENSGALG00010013657	ENSGALG00010013657	pcg	4	12846008	12859875	-	MAGT1	down	2330.1	3.6594920954872	0.0455	0.81	-0.3	3.744	3.575	0.261	0.243
LOC422343	ENSGALG00010015507	ENSGALG00010015507	pcg	4	13550164	13650621	+	AMMECR1	down	593.4	1.81496867605461	0.0432	0.84	-0.25	1.892	1.738	0.213	0.131
LOC422345	ENSGALG00010015540	ENSGALG00010015540	pcg	4	13719825	13756143	+	ACSL4	down	491.8	1.22889487916818	0	0.57	-0.82	1.477	0.981	0.534	0.224
LOC422346	ENSGALG00010015532	ENSGALG00010015532	pcg	4	13763932	13772425	-	NXT2	down	768.1	1.92258403946516	0	0.76	-0.4	2.055	1.79	0.174	0.17
LOC422347	ENSGALG00010015557	ENSGALG00010015557	pcg	4	13834902	13856543	+	IRS4	down	2405.6	2.3757958354971	0.0298	0.63	-0.67	2.573	2.179	0.565	0.676
LOC422372	ENSGALG00010011349	ENSGALG00010011349	pcg	4	16552215	16566887	+	AKAP17B	down	737.5	0.926612575083827	0.0362	0.82	-0.29	1.012	0.841	0.276	0.178
LOC422382	ENSGALG00010012699	ENSGALG00010012699	pcg	4	17281544	17318973	+	RNF128	down	5792.9	4.2558421720627	0.0392	0.74	-0.43	4.407	4.105	0.501	0.201
LOC422385	ENSGALG00010011372	ENSGALG00010011372	pcg	4	17457870	17463947	-	VMA21	down	1037.4	2.35708287788324	0.0291	0.85	-0.24	2.436	2.278	0.193	0.129
LOC422413	ENSGALG00010008247	ENSGALG00010008247	pcg	4	21213597	21230868	-	FAM198B	up	194.3	0.178400667209466	0.0005	1.57	0.65	-0.031	0.388	0.436	0.306
LOC422415	ENSGALG00010008674	ENSGALG00010008674	pcg	4	21322175	21370274	+	RXFP1	down	29.9	-1.06362020062941	0.01	0.67	-0.59	-0.86	-1.267	0.426	0.339
LOC422418	ENSGALG00010009026	ENSGALG00010009026	pcg	4	21503578	21678001	+	RAPGEF2	up	1391.2	1.38607340373399	0.0297	1.59	0.67	1.134	1.638	0.617	0.774
LOC422422	ENSGALG00010007872	ENSGALG00010007872	pcg	4	23265853	23326596	+	KLHL2	down	628.4	1.72794571345405	0.016	0.79	-0.34	1.835	1.621	0.25	0.231
LOC422428	ENSGALG00010008296	ENSGALG00010008296	pcg	4	24612773	24800330	+	PALLD	up	713	1.18605327928377	0.0012	1.73	0.79	0.922	1.45	0.708	0.372
LOC422432	ENSGALG00010008372	ENSGALG00010008372	pcg	4	24931970	24992499	-	CLCN3	down	1833	2.23380406954563	0	0.69	-0.54	2.406	2.062	0.343	0.162
LOC422434	ENSGALG00010008431	ENSGALG00010008431	pcg	4	25053023	25127803	+	SH3RF1	up	252.1	0.36872358732033	0.0051	1.33	0.41	0.224	0.513	0.351	0.207
LOC422435	ENSGALG00010008007	ENSGALG00010008007	pcg	4	25141025	25148018	+	CBR4	up	308.5	1.72791065556833	0.0001	1.39	0.47	1.559	1.896	0.287	0.12
LOC422443	ENSGALG00010009114	ENSGALG00010009114	pcg	4	28913985	28930845	-	SETD7	down	1026	1.56333644169654	0.0011	0.8	-0.32	1.674	1.453	0.142	0.181
LOC422457	ENSGALG00010009411	ENSGALG00010009411	pcg	4	30174806	30197899	+	SMARCA5	down	885.2	1.82203903980737	0.0427	0.8	-0.31	1.927	1.717	0.29	0.268
LOC422467	ENSGALG00010006564	ENSGALG00010006564	pcg	4	30974610	31126186	-	SLC10A7	up	642.9	1.62286074453583	0.0321	1.25	0.32	1.51	1.736	0.261	0.243
LOC422469	ENSGALG00010006614	ENSGALG00010006614	pcg	4	31531651	31542933	+	TMEM184C	down	1036	2.14968271374664	0.0212	0.81	-0.31	2.245	2.054	0.283	0.163
LOC422473	ENSGALG00010006855	ENSGALG00010006855	pcg	4	32338205	32415450	+	DCLK2	up	178.5	0.445445637441858	0	1.75	0.8	0.158	0.733	0.371	0.23
LOC422489	ENSGALG00010007784	ENSGALG00010007784	pcg	4	33704772	33723363	+	INTS10	down	529.4	1.97041935830437	0.0253	0.84	-0.25	2.049	1.892	0.201	0.126
LOC422491	ENSGALG00010007812	ENSGALG00010007812	pcg	4	33734584	33738679	+	POMK	up	371.1	1.10441999621845	0	1.8	0.85	0.819	1.39	0.155	0.484
LOC422532	ENSGALG00010006011	ENSGALG00010006011	pcg	4	37967889	37972710	+	GIMD1	down	232.1	1.59657677618283	0.0434	0.77	-0.37	1.714	1.48	0.334	0.303
LOC422536	ENSGALG00010006200	ENSGALG00010006200	pcg	4	38185076	38251393	-	GSTCD	down	292.7	0.972803882739603	0	0.49	-1.03	1.305	0.64	0.687	0.27
LOC422546	ENSGALG00010005880	ENSGALG00010005880	pcg	4	38930868	38933690	-	SLC25A4	up	3177.5	4.10875825564922	0.0177	1.28	0.35	3.996	4.222	0.246	0.243
LOC422548	ENSGALG00010007038	ENSGALG00010007038	pcg	4	39046186	39056616	+	CENPU	down	110.4	0.791156707838912	0.0173	0.73	-0.45	0.944	0.639	0.335	0.289
LOC422555	ENSGALG00010007399	ENSGALG00010007399	pcg	4	39454161	39542266	-	WWC2	up	4819.4	3.15256328005763	0.01	1.55	0.63	2.946	3.359	0.481	0.515
LOC422558	ENSGALG00010004457	ENSGALG00010004457	pcg	4	41791927	41806804	+	AGA	down	1520.6	2.18718934513852	0.0002	0.73	-0.46	2.338	2.037	0.273	0.144
LOC422565	ENSGALG00010002779	ENSGALG00010002779	pcg	4	43255973	43274986	-	FBXO8	down	1315.6	2.31778421887938	0	0.56	-0.84	2.543	2.093	0.608	0.307
LOC422566	ENSGALG00010002787	ENSGALG00010002787	pcg	4	43274763	43288605	+	CEP44	down	229.1	1.02932185977276	0	0.54	-0.88	1.327	0.732	0.653	0.256
LOC422571	ENSGALG00010003397	ENSGALG00010003397	pcg	4	43925880	43932649	-	SPATA4	up	61.7	0.495855037244137	0.0486	1.75	0.81	0.179	0.813	0.966	0.756
LOC422573	ENSGALG00010003259	ENSGALG00010003259	pcg	4	44046096	44114669	-	VEGFC	up	583	1.95840663526544	0	1.96	0.97	1.645	2.272	0.508	0.543
LOC422575	ENSGALG00010002441	ENSGALG00010002441	pcg	4	44360949	44387036	-	USO1	down	2548.3	3.20343060909437	0.0058	0.76	-0.4	3.332	3.075	0.232	0.253
LOC422576	ENSGALG00010002459	ENSGALG00010002459	pcg	4	44387696	44412661	+	G3BP2	down	1078.9	2.12357404088261	0.0002	0.77	-0.39	2.248	1.999	0.158	0.174
LOC422585	ENSGALG00010003204	ENSGALG00010003204	pcg	4	45218525	45233734	-	PKD2	up	343.8	1.08874064191371	0.0021	1.57	0.65	0.803	1.374	0.69	0.232
LOC422588	ENSGALG00010003797	ENSGALG00010003797	pcg	4	45294038	45299145	+	HSD17B13	up	14791	5.77579920905861	0.0487	1.28	0.36	5.646	5.905	0.314	0.212
LOC422593	ENSGALG00010003878	ENSGALG00010003878	pcg	4	45639854	45833833	-	ARHGAP24	up	489.7	1.13845260924073	0.0248	1.33	0.41	0.989	1.287	0.367	0.306
LOC422597	ENSGALG00010003925	ENSGALG00010003925	pcg	4	45904578	45938246	+	SEC31A	down	4770.7	3.54196372007689	0.0355	0.79	-0.34	3.64	3.444	0.268	0.276
LOC422598	ENSGALG00010003948	ENSGALG00010003925;ENSGALG00010003948;ENSGALG00010003981	pcg	4	45937776	45958842	+	SCD5	up	33.3	-1.19606627489507	0	2.13	1.09	-1.6	-0.792	0.591	0.462
LOC422613	ENSGALG00010003507	ENSGALG00010003507;ENSGALG00010004659;ENSGALG00010004662	pcg	4	46427045	46566908	+	WDFY3	down	2348.8	1.62337449920994	0.0026	0.7	-0.52	1.787	1.459	0.431	0.169
LOC422614	ENSGALG00010003531	ENSGALG00010003531	pcg	4	46571214	46589368	-	PPM1K	down	357.5	0.513479042890521	0.0099	0.67	-0.58	0.722	0.305	0.496	0.394
LOC422616	ENSGALG00010003560	ENSGALG00010003560	pcg	4	47397442	47890525	+	ADGRL3	down	101.8	-1.41556627763975	0	0.33	-1.61	-0.999	-1.832	0.96	0.376
LOC422620	ENSGALG00010003660	ENSGALG00010003660	pcg	4	48656657	48686876	+	IGFBP7	up	626.3	1.40700261651368	0.0076	1.38	0.46	1.298	1.516	0.446	0.32
LOC422633	NA	ENSGALG00010002667	pcg	4	49130829	49131832	-	CL2	up	19967	6.97829695305063	0.0142	1.43	0.51	6.82	7.137	0.427	0.308
LOC422634	ENSGALG00010002678	ENSGALG00010002678	pcg	4	49135937	49161369	+	CCNI	up	3892	3.8235622910185	0.0126	1.21	0.27	3.729	3.918	0.122	0.109
LOC422638	ENSGALG00010004104	ENSGALG00010004104	pcg	4	49422804	49443508	+	SCARB2	up	1861.2	3.37972178228216	0.0157	1.21	0.27	3.285	3.475	0.156	0.154
LOC422655	ENSGALG00010004896	ENSGALG00010004896	pcg	4	51128426	51160787	-	UBA6	down	673.9	1.68781065407903	0.0086	0.85	-0.23	1.772	1.603	0.126	0.091
LOC422660	ENSGALG00010004981	ENSGALG00010004981;ENSGALG00010004984	pcg	4	51284118	51302991	-	UGT2A1	up	4616.4	3.44188030893957	0.0018	1.38	0.47	3.3	3.584	0.266	0.291
LOC422661	ENSGALG00010004993	ENSGALG00010004993;ENSGALG00010005014	pcg	4	51303602	51305711	-	SULT1B	up	306.4	2.09362843437997	0.0007	1.57	0.65	1.881	2.307	0.483	0.319
LOC422662	ENSGALG00010005017	ENSGALG00010005017	pcg	4	51308952	51310601	-	SULT1E1	up	1949.5	4.0578268275506	0.0204	1.27	0.34	3.96	4.155	0.352	0.223
LOC422665	ENSGALG00010006022	ENSGALG00010006022	pcg	4	52897067	53082023	-	SPATA5	down	238.8	0.728973622936489	0.045	0.8	-0.33	0.827	0.631	0.257	0.269
LOC422698	ENSGALG00010003896	ENSGALG00010003896	pcg	4	57673795	57708059	-	MCUB	down	1812.3	3.29378025111344	0	0.28	-1.86	3.797	2.79	1.312	0.518
LOC422699	ENSGALG00010004312	ENSGALG00010004312	pcg	4	57716902	57833326	+	PDLIM5	down	711.4	1.78137448284797	0.0077	0.78	-0.36	1.895	1.668	0.32	0.128
LOC422731	ENSGALG00010015904	ENSGALG00010015904	pcg	4	62603491	62648654	+	MTMR7	down	287	0.434978073220839	0.0073	0.47	-1.1	0.709	0.161	1.128	0.738
LOC422740	ENSGALG00010014171	ENSGALG00010014171;ENSGALG00010017355	pcg	4	63845674	64105871	+	DLC1	down	381	0.532624699957488	0	0.47	-1.08	0.9	0.166	0.602	0.279
LOC422777	ENSGALG00010015404	ENSGALG00010015404;ENSGALG00010017253	pcg	4	67806821	67837188	+	BEND4	up	51.6	-1.73040737074204	0.0014	3.24	1.7	-2.372	-1.089	1.429	0.9
LOC422778	ENSGALG00010015436	ENSGALG00010015436;ENSGALG00010017255	pcg	4	67842745	67871877	-	SLC30A9	down	1089.9	1.53922458877265	0.0346	0.87	-0.2	1.604	1.474	0.123	0.125
LOC422786	ENSGALG00010016218	ENSGALG00010016218;ENSGALG00010017448	pcg	4	68542536	68597494	-	N4BP2	down	2161.6	1.29572849668348	0.0106	0.77	-0.38	1.4	1.192	0.363	0.16
LOC422787	ENSGALG00010016242	ENSGALG00010016242	pcg	4	68597590	68669910	+	PDS5A	down	1205.1	1.91579587843956	0.0004	0.73	-0.46	2.041	1.791	0.349	0.157
LOC422792	ENSGALG00010016382	ENSGALG00010016382	pcg	4	68772849	68794039	+	UGDH	up	8377.6	4.03330083302233	0.0261	1.37	0.45	3.886	4.181	0.311	0.391
LOC422797	ENSGALG00010009266	ENSGALG00010009266;ENSGALG00010011689	pcg	4	71099439	71356369	-	PCDH7	up	116.5	-1.47934889358588	0.0188	2.89	1.53	-2.09	-0.868	1.662	1.092
LOC422808	ENSGALG00010010161	ENSGALG00010010161	pcg	4	73053333	73077162	+	SEPSECS	down	1611.5	2.47657718061745	0.0418	0.83	-0.27	2.56	2.393	0.291	0.133
LOC422810	ENSGALG00010009833	ENSGALG00010009833	pcg	4	73191983	73193437	-	SOD3	down	608.8	2.86828158531307	0.0012	0.61	-0.71	3.116	2.621	0.581	0.41
LOC422828	ENSGALG00010010547	ENSGALG00010010547	pcg	4	76164429	76183370	-	BST1	down	2777.4	2.83068429610344	0	0.35	-1.52	3.356	2.305	0.552	0.672
LOC422832	ENSGALG00010010661	ENSGALG00010010661;ENSGALG00010011795;ENSGALG00010011798	pcg	4	76360068	76433355	-	CPEB2	down	1326.6	1.25119945910032	0	0.41	-1.28	1.597	0.906	0.734	0.385
LOC422880	ENSGALG00010016417	ENSGALG00010016417	pcg	4	81754369	81775707	+	NOP14	down	491.5	1.63070491164146	0.0462	0.84	-0.26	1.71	1.552	0.223	0.196
LOC422885	ENSGALG00010017533	ENSGALG00010017533	pcg	4	81997272	82068881	-	FAM193A	down	586.5	1.21334820972576	0.0025	0.81	-0.31	1.317	1.11	0.163	0.128
LOC422892	ENSGALG00010017613	ENSGALG00010017613;ENSGALG00010017619	pcg	4	82397130	82487641	+	POLN	down	19.9	-1.91994912449228	0.0034	0.58	-0.78	-1.659	-2.181	0.479	0.49
LOC422900	ENSGALG00010016592	ENSGALG00010016592	pcg	4	83417328	83424717	+	TMEM129	down	1208.8	2.48373439863435	0.0462	0.84	-0.26	2.568	2.399	0.231	0.16
LOC422920	ENSGALG00010019218	ENSGALG00010017017;ENSGALG00010019218	pcg	4	85138893	85165890	+	RMND5A	down	2297	2.89473596476808	0.0153	0.77	-0.38	2.996	2.794	0.372	0.159
LOC422930	ENSGALG00010016820	ENSGALG00010016820	pcg	4	85758070	85799047	-	EIF2AK3	down	1784.2	2.52705568611805	0.0051	0.72	-0.47	2.675	2.379	0.388	0.252
LOC422933	ENSGALG00010016428	ENSGALG00010016428	pcg	4	87932431	87972369	+	ADRA1D	up	102.3	-1.03171840487668	0.0213	1.91	0.93	-1.359	-0.705	0.728	1.094
LOC422934	ENSGALG00010016457	ENSGALG00010016457	pcg	4	87993012	88037447	-	SMOX	down	119.6	0.151976495352946	0.0172	0.61	-0.72	0.408	-0.104	0.595	0.688
LOC422966	ENSGALG00010021191	ENSGALG00010021191	pcg	5	406104	445000	+	C5H11ORF9	down	3290.4	2.73454506456138	0.0001	0.69	-0.53	2.901	2.568	0.298	0.167
LOC422975	ENSGALG00010020215	ENSGALG00010020215	pcg	5	2309885	2364636	+	PRMT3	down	445.9	1.95895446569623	0.0418	0.81	-0.31	2.059	1.859	0.318	0.207
LOC422988	ENSGALG00010020906	ENSGALG00010020906	pcg	5	1806556	1811177	+	SIRT3	up	1396.5	3.39047277661049	0.0293	1.19	0.25	3.318	3.462	0.242	0.16
LOC423001	ENSGALG00010022724	ENSGALG00010022724	pcg	5	1288531	1456021	-	LUZP2	down	11.9	-1.80644328740168	0.0007	0.47	-1.08	-1.437	-2.176	0.787	0.694
LOC423004	ENSGALG00010023189	ENSGALG00010023189	pcg	5	1148512	1180095	-	RMDN3	down	1435.4	2.40109316008391	0.0297	0.78	-0.36	2.516	2.286	0.334	0.229
LOC423025	ENSGALG00010019954	ENSGALG00010019954	pcg	5	290810	293717	-	CYB561A3	up	415.7	2.4409171607566	0.0023	1.33	0.41	2.328	2.554	0.42	0.193
LOC423028	ENSGALG00010021623	ENSGALG00010021623	pcg	5	7124161	7208003	-	FAR1	down	1106.1	1.36735093277249	0	0.15	-2.71	2.07	0.665	1.241	0.282
LOC423032	ENSGALG00010022108	ENSGALG00010022108	pcg	5	7836159	7888839	-	USP47	down	1365.3	1.66122135653975	0.029	0.85	-0.24	1.738	1.584	0.171	0.146
LOC423035	ENSGALG00010021050	ENSGALG00010021050	pcg	5	8450144	8468646	-	CTR9	down	1155.8	2.21514100247123	0.0399	0.83	-0.27	2.307	2.124	0.25	0.269
LOC423047	ENSGALG00010022575	ENSGALG00010022575	pcg	5	9083348	9091761	+	TMEM41B	down	6262.8	3.94834838182484	0	0.47	-1.08	4.291	3.606	0.539	0.402
LOC423059	ENSGALG00010020655	ENSGALG00010020655	pcg	5	9845015	9862188	+	RIC3	down	174.2	0.0657117945316934	0	0.35	-1.52	0.532	-0.4	0.549	0.524
LOC423065	ENSGALG00010023724	ENSGALG00010023724	pcg	5	10194092	10203138	-	CYP2R1	down	137.2	0.466425010497407	0	0.48	-1.06	0.788	0.145	0.519	0.662
LOC423071	ENSGALG00010023238	ENSGALG00010023238	pcg	5	11435147	11464036	+	NUCB2	down	6748.8	3.68049637666353	0.0442	0.78	-0.36	3.788	3.573	0.325	0.272
LOC423073	ENSGALG00010025330	ENSGALG00010025330	pcg	5	11561591	11607168	-	USH1C	down	44.8	-1.06068018994488	0.0231	0.55	-0.87	-0.784	-1.337	0.676	0.769
LOC423083	ENSGALG00010024513	ENSGALG00010024513	pcg	5	12197333	12212700	-	SPTY2D1	down	777.3	1.42939177096727	0.0001	0.75	-0.41	1.569	1.29	0.196	0.167
LOC423091	ENSGALG00010024211	ENSGALG00010024211	pcg	5	13171962	13219190	+	TRPM5	down	670.7	-0.301388474024152	0.0001	0.12	-3.06	0.289	-0.892	2.574	1.687
LOC423092	ENSGALG00010024188	ENSGALG00010024188	pcg	5	13219956	13224347	-	TSSC4	down	838.8	2.44357267480582	0	0.67	-0.59	2.622	2.265	0.344	0.16
LOC423095	ENSGALG00010024615	ENSGALG00010024615	pcg	5	13714943	13718942	-	SYT8	up	8.3	-1.82309469794876	0.009	1.62	0.69	-2.088	-1.558	0.565	0.36
LOC423098	ENSGALG00010024680	ENSGALG00010024680	pcg	5	13934708	14233905	-	BRSK1	down	28	-1.9706441777401	0.0007	0.46	-1.13	-1.623	-2.318	0.872	0.497
LOC423104	ENSGALG00010024336	ENSGALG00010024336;ENSGALG00010026789	pcg	5	14864871	15260052	-	TSPAN4	up	806.1	1.4408379034981	0.0002	1.5	0.58	1.245	1.637	0.386	0.279
LOC423106	ENSGALG00010023104	ENSGALG00010023104;ENSGALG00010026898	pcg	5	15308687	15350863	-	EFCAB4B	up	232.5	0.278242251388945	0.0005	1.53	0.61	0.107	0.449	0.479	0.218
LOC423111	ENSGALG00010025610	ENSGALG00010025610	pcg	5	15712878	15721815	+	RNH1	down	1983.8	3.22715089634176	0.0064	0.66	-0.59	3.406	3.048	0.521	0.349
LOC423112	ENSGALG00010025635	ENSGALG00010025635;ENSGALG00010026808	pcg	5	15737768	15784844	-	CHKA	down	2396.3	2.55430024251674	0	0.24	-2.05	3.162	1.947	1.062	0.776
LOC423120	ENSGALG00010025957	ENSGALG00010025957	pcg	5	16311338	16324530	-	FADS1	down	15983.3	4.62976497806959	0.0005	0.61	-0.71	4.878	4.381	0.395	0.393
LOC423168	ENSGALG00010021048	ENSGALG00010021048	pcg	5	20943323	20958277	+	API5	down	1794.6	2.7517587144909	0.0377	0.86	-0.22	2.829	2.675	0.122	0.128
LOC423172	ENSGALG00010021703	ENSGALG00010021703	pcg	5	21508549	21543221	+	CD82	down	1339.7	2.26632614864063	0.025	0.77	-0.39	2.394	2.139	0.326	0.333
LOC423196	ENSGALG00010023136	ENSGALG00010023136	pcg	5	23180330	23182378	-	MDK	up	21.6	-0.449979222136226	0	2.25	1.17	-0.95	0.05	1.106	0.382
LOC423207	ENSGALG00010022297	ENSGALG00010022297	pcg	5	23814745	23825937	+	VPS18	down	404.4	0.800285188328258	0.0181	0.83	-0.27	0.893	0.707	0.205	0.164
LOC423222	ENSGALG00010020230	ENSGALG00010020230;ENSGALG00010020250	pcg	5	24663864	24690333	+	NA	down	467.3	2.10246802975781	0.0001	0.58	-0.79	2.382	1.823	0.533	0.355
LOC423244	ENSGALG00010020835	ENSGALG00010020835	pcg	5	25592173	25606461	-	PTGR2	up	1867.4	2.53869554405508	0.0378	1.22	0.29	2.432	2.645	0.236	0.213
LOC423261	ENSGALG00010021553	ENSGALG00010021553	pcg	5	27520751	27538702	-	SLC39A9	down	3158.7	2.83876680490723	0.0036	0.78	-0.35	2.958	2.719	0.198	0.173
LOC423263	ENSGALG00010020287	ENSGALG00010020287	pcg	5	27554048	27614488	-	GALNT16	up	102.5	-0.540022366281681	0.02	1.51	0.6	-0.756	-0.324	0.585	0.388
LOC423269	ENSGALG00010020733	ENSGALG00010020659;ENSGALG00010020733	pcg	5	28262229	28296194	-	TMEM229B	down	1734.7	2.15628578408805	0.0004	0.54	-0.9	2.38	1.932	0.582	0.652
LOC423271	ENSGALG00010019891	ENSGALG00010019891	pcg	5	28372339	28379255	-	PIGH	down	453.5	1.99356038720095	0.0305	0.82	-0.29	2.105	1.882	0.287	0.214
LOC423272	ENSGALG00010019912	ENSGALG00010019912	pcg	5	28380186	28397964	+	ARG2	down	27.5	-1.14805761321181	0.0013	0.31	-1.7	-0.689	-1.607	1.225	1.427
LOC423280	ENSGALG00010020015	ENSGALG00010020015	pcg	5	28486628	28494521	+	ATP6V1D	down	1726.4	3.43486827523066	0.0478	0.87	-0.21	3.511	3.359	0.137	0.118
LOC423330	ENSGALG00010004866	ENSGALG00010004866	pcg	5	36245154	36479303	-	SLC25A21	up	342.6	1.45814886745451	0	1.69	0.76	1.259	1.657	0.415	0.38
LOC423339	ENSGALG00010006478	ENSGALG00010006478	pcg	5	37127489	37156779	+	MIA2	down	6601	3.74335587276565	0	0.4	-1.32	4.093	3.393	0.828	0.282
LOC423347	ENSGALG00010006291	ENSGALG00010006291	pcg	5	37352944	37362540	+	ACSS1B	up	1540.1	2.84013762473538	0	1.99	0.99	2.489	3.192	0.682	0.387
LOC423349	ENSGALG00010006311	ENSGALG00010006311	pcg	5	37362511	37375919	-	ABCD4	down	1498	3.03238409636754	0.0047	0.75	-0.41	3.201	2.863	0.461	0.139
LOC423353	ENSGALG00010004307	ENSGALG00010004307	pcg	5	37435071	37437225	+	NPC2	down	2429.1	3.98561911050545	0.0012	0.64	-0.65	4.309	3.662	0.811	0.146
LOC423354	ENSGALG00010005981	ENSGALG00010005981	pcg	5	37514036	37536066	-	AREL1	down	1031.8	1.73666802097649	0.0345	0.85	-0.24	1.802	1.671	0.244	0.158
LOC423362	ENSGALG00010006188	ENSGALG00010006188	pcg	5	37696050	37710973	-	TMED10	down	6274	4.49603383242308	0.0221	0.81	-0.3	4.608	4.384	0.164	0.17
LOC423364	ENSGALG00010004553	ENSGALG00010004553	pcg	5	37790756	37796306	+	BATF	up	19	-0.492630920067982	0.0475	1.4	0.49	-0.624	-0.361	0.474	0.405
LOC423370	ENSGALG00010005220	ENSGALG00010005220	pcg	5	38388823	38463759	-	ANGEL1	down	1919.2	2.06851475615165	0.0262	0.8	-0.32	2.179	1.958	0.297	0.164
LOC423372	ENSGALG00010005238	ENSGALG00010005238	pcg	5	38619091	38646506	+	TMEM63C	up	81.8	-0.912644205067569	0	2.78	1.48	-1.334	-0.492	0.47	0.762
LOC423390	ENSGALG00010006843	ENSGALG00010006843;ENSGALG00010007298	pcg	5	40371593	40441976	-	STON2	down	1279.8	1.63565758549726	0.0018	0.59	-0.76	1.839	1.432	0.676	0.439
LOC423391	ENSGALG00010006847	ENSGALG00010006847	pcg	5	40445964	40476682	-	SEL1L	down	4700.3	3.15404064644362	0.011	0.74	-0.43	3.272	3.036	0.451	0.251
LOC423410	ENSGALG00010016912	ENSGALG00010016912	pcg	5	43772539	43856662	-	CCDC88B	up	609	0.87364170303497	0.0202	1.26	0.33	0.726	1.022	0.409	0.175
LOC423412	ENSGALG00010015177	ENSGALG00010015177	pcg	5	43944251	43975210	-	TC2N	up	118.9	-0.680562925238065	0.024	2.04	1.03	-1.018	-0.343	0.8	1.025
LOC423419	ENSGALG00010015481	ENSGALG00010015481	pcg	5	44354667	44370706	+	GOLGA5	down	706.2	1.93274932652326	0.0318	0.83	-0.26	2.004	1.862	0.218	0.197
LOC423432	ENSGALG00010017460	ENSGALG00010017460	pcg	5	45021177	45030767	-	SERPINA10	up	15668.1	5.76364141240803	0.0139	1.41	0.49	5.598	5.929	0.337	0.366
LOC423435	ENSGALG00010017501	ENSGALG00010017501	pcg	5	45083449	45091839	-	SPIA5	up	9394	4.80658957933388	0	1.61	0.68	4.573	5.04	0.228	0.228
LOC423441	ENSGALG00010015614	ENSGALG00010015614	pcg	5	45921740	45966112	-	ATG2A	down	1713.4	1.90592143645424	0.0292	0.83	-0.27	1.972	1.839	0.316	0.156
LOC423447	ENSGALG00010016387	ENSGALG00010016387	pcg	5	47524801	47626854	-	CCDC85C	down	512.5	0.905484658439547	0	0.48	-1.07	1.214	0.597	0.629	0.317
LOC423472	ENSGALG00010015137	ENSGALG00010015137	pcg	5	49397832	49414549	+	AMN	up	253.5	1.13081111928769	0.025	1.49	0.58	0.929	1.332	0.587	0.399
LOC423474	NA	ENSGALG00010015643	lnc	5	49538959	49558346	+	NA	up	95.6	-0.30260577810279	0.0355	1.5	0.59	-0.517	-0.088	0.695	0.403
LOC423481	ENSGALG00010015879	ENSGALG00010015879	pcg	5	49836207	49860799	+	TRMT61A	down	142.3	0.431085496133213	0	0.64	-0.64	0.622	0.24	0.351	0.229
LOC423496	ENSGALG00010019994	ENSGALG00010019994	pcg	5	51298775	51312126	+	PLD4	down	64.2	-0.603317698888745	0.0144	0.67	-0.57	-0.456	-0.75	0.5	0.356
LOC423504	ENSGALG00010017470	ENSGALG00010017470	pcg	5	52384623	52386942	-	HSPA2	up	3693.1	3.68890810999055	0.0006	1.82	0.87	3.389	3.988	0.523	0.684
LOC423512	ENSGALG00010017701	ENSGALG00010017701	pcg	5	52819581	52892665	+	PPP2R5E	down	703.3	1.24435904060624	0.0228	0.83	-0.28	1.338	1.151	0.23	0.139
LOC423532	ENSGALG00010017098	ENSGALG00010017098	pcg	5	54324214	54405134	-	DAAM1	down	932.5	1.60699119325734	0.0209	0.82	-0.29	1.722	1.492	0.28	0.168
LOC423549	ENSGALG00010017252	ENSGALG00010017252	pcg	5	55176798	55203241	+	EXOC5	down	752.3	1.72887703091899	0.0283	0.87	-0.2	1.797	1.661	0.129	0.087
LOC423554	ENSGALG00010018551	ENSGALG00010018551	pcg	5	55797151	55839139	-	FBXO34	down	644	1.83894386915114	0.0256	0.85	-0.24	1.912	1.766	0.185	0.107
LOC423559	ENSGALG00010018834	ENSGALG00010018834	pcg	5	55960936	56030612	-	SAMD4A	down	1454.1	2.30454802803	0.0264	0.81	-0.3	2.401	2.208	0.225	0.263
LOC423561	ENSGALG00010018911	ENSGALG00010018911	pcg	5	56064590	56070752	+	CNIH1	down	1135	3.32740171741209	0.0363	0.82	-0.28	3.423	3.232	0.206	0.236
LOC423562	ENSGALG00010018932	ENSGALG00010018932	pcg	5	56070550	56077439	-	CDKN3	down	19.1	-0.993470835862951	0.0165	0.59	-0.77	-0.733	-1.254	0.528	0.718
LOC423566	ENSGALG00010019025	ENSGALG00010019025	pcg	5	57362159	57373038	-	DNAAF2	up	104.3	0.304158160187	0.0473	1.32	0.4	0.153	0.455	0.452	0.213
LOC423571	ENSGALG00010019209	ENSGALG00010019209	pcg	5	57476117	57479379	-	VCPKMT	up	264.6	2.29516150409066	0.0068	1.39	0.47	2.191	2.399	0.635	0.309
LOC423579	ENSGALG00010019557	ENSGALG00010019557	pcg	5	57738330	57769873	-	TRIM9	up	66.1	-0.796163782197208	0.0432	1.55	0.64	-0.965	-0.627	0.788	0.478
LOC423600	ENSGALG00010024911	ENSGALG00010024911	pcg	5	18220734	18239421	+	CAT	down	65959.3	6.18700452203823	0.0161	0.63	-0.66	6.374	6	0.621	0.406
LOC423608	ENSGALG00010010333	ENSGALG00010010333;ENSGALG00010011194	pcg	6	2940439	3073696	-	WAPL	down	4224.6	2.86840944402187	0.0001	0.7	-0.51	3.042	2.695	0.269	0.145
LOC423615	ENSGALG00010010749	ENSGALG00010010749	pcg	6	3453981	3462724	+	NCOA4	down	6476.4	4.00615186506821	0.0088	0.72	-0.47	4.161	3.851	0.319	0.321
LOC423617	ENSGALG00010010780	ENSGALG00010010780	pcg	6	3482987	3544402	+	PARG	down	1029.6	1.68615121142536	0.022	0.85	-0.24	1.767	1.605	0.167	0.139
LOC423674	ENSGALG00010022599	ENSGALG00010022599;ENSGALG00010022661	pcg	6	10141537	10205761	+	RNLS	up	43.6	0.198261941023791	0.0393	1.36	0.44	0.085	0.311	0.379	0.357
LOC423679	NA	ENSGALG00010023894	pcg	6	10495498	10511663	+	ASAH2	up	19.1	-1.63987215459557	0.0008	2.36	1.24	-2.183	-1.097	1.233	0.581
LOC423682	ENSGALG00010022828	ENSGALG00010022828	pcg	6	10565210	10956066	+	PRKG1	down	427.8	0.00311099875061711	0	0.17	-2.53	0.617	-0.611	1.573	0.802
LOC423685	ENSGALG00010022956	ENSGALG00010022956	pcg	6	11319902	11332765	-	PBLD	up	1103	3.18833277629868	0.0065	1.29	0.36	3.047	3.33	0.228	0.26
LOC423714	ENSGALG00010020311	ENSGALG00010020311	pcg	6	12300593	12328264	+	SGPL1	down	3647.2	3.14322326041325	0.0003	0.67	-0.58	3.305	2.981	0.426	0.149
LOC423716	ENSGALG00010020365	ENSGALG00010020365	pcg	6	12474900	12505789	+	UNC5B	down	155.4	-0.0912239469522261	0.0283	0.71	-0.49	0.099	-0.281	0.447	0.349
LOC423724	ENSGALG00010019977	ENSGALG00010019977;ENSGALG00010023353	pcg	6	13041500	13367559	-	ZMIZ1	down	1885.7	1.64842267496837	0.0405	0.72	-0.48	1.812	1.485	0.518	0.428
LOC423730	ENSGALG00010022238	ENSGALG00010022238	pcg	6	15602906	15609526	+	COMTD1	up	5467.4	4.58433050001253	0.0002	1.75	0.81	4.325	4.844	0.435	0.462
LOC423735	ENSGALG00010022429	ENSGALG00010022429;ENSGALG00010023391;ENSGALG00010023395	pcg	6	15872485	16152239	-	ADK	up	19900.4	5.27079556636937	0.0341	1.26	0.33	5.153	5.388	0.205	0.159
LOC423739	ENSGALG00010021182	ENSGALG00010021182;ENSGALG00010023725	pcg	6	16572342	16675214	-	ZSWIM8	down	505.6	-0.178512005077804	0.0005	0.75	-0.41	-0.068	-0.289	0.39	0.14
LOC423742	ENSGALG00010021210	ENSGALG00010021210	pcg	6	16712509	16748526	-	SEC24C	down	5005.2	3.34551643589261	0.0377	0.78	-0.36	3.456	3.235	0.291	0.26
LOC423746	ENSGALG00010021239	ENSGALG00010021239	pcg	6	16811493	16908456	+	USP54	down	378.7	0.515623510464363	0.0046	0.72	-0.47	0.664	0.367	0.363	0.298
LOC423758	ENSGALG00010020886	ENSGALG00010020886	pcg	6	17593689	17692084	+	GBF1	down	2373.6	2.32662074530266	0.0012	0.77	-0.37	2.463	2.19	0.207	0.149
LOC423763	ENSGALG00010021073	ENSGALG00010021073	pcg	6	18179257	18182146	+	NDUFB8	up	917.4	3.69180933866747	0.0099	1.28	0.35	3.581	3.803	0.384	0.162
LOC423799	ENSGALG00010019916	ENSGALG00010019916	pcg	6	20891614	20908161	+	NOC3L	down	559.2	1.78269178437213	0.0372	0.83	-0.28	1.869	1.697	0.225	0.211
LOC423802	ENSGALG00010020295	ENSGALG00010020295	pcg	6	21092609	21124319	-	LGI1	up	52.3	-0.410153774736241	0.005	1.44	0.53	-0.594	-0.227	0.341	0.406
LOC423834	ENSGALG00010018365	ENSGALG00010018365	pcg	6	22950304	23036295	+	HPSE2	down	237.6	-0.0218425988138181	0	0.17	-2.59	0.693	-0.737	1.584	0.276
LOC423849	ENSGALG00010020941	ENSGALG00010020941;ENSGALG00010020970	pcg	6	23324613	23331628	+	PROM1L	down	341.9	1.27505009713681	0	0.59	-0.76	1.542	1.008	0.345	0.449
LOC423850	ENSGALG00010020970	ENSGALG00010020970	pcg	6	23337149	23442682	+	ARMH3	down	538.5	1.58626611665161	0.0482	0.86	-0.21	1.664	1.508	0.158	0.133
LOC423862	ENSGALG00010018561	ENSGALG00010018561	pcg	6	23954957	23969099	-	ACTR1A	down	1327.5	2.55891576123798	0.0203	0.85	-0.24	2.64	2.478	0.168	0.106
LOC423867	ENSGALG00010018831	ENSGALG00010018831	pcg	6	24122834	24172838	+	WBP1L	up	2170.6	2.94262347742448	0.0041	1.44	0.52	2.759	3.126	0.249	0.444
LOC423873	ENSGALG00010021118	ENSGALG00010021118	pcg	6	24391735	24398859	-	USMG5	up	971.5	2.85902054611988	0.0178	1.23	0.3	2.773	2.945	0.35	0.198
LOC423881	ENSGALG00010021390	ENSGALG00010021390	pcg	6	25029472	25069892	+	GSTO2	up	868.5	2.51829044683019	0.0007	1.6	0.68	2.334	2.702	0.511	0.372
LOC423897	ENSGALG00010019807	ENSGALG00010019807	pcg	6	27521186	27531276	-	ZDHHC6	down	1899.5	3.56041477257877	0	0.71	-0.49	3.729	3.392	0.203	0.189
LOC423911	ENSGALG00010022454	ENSGALG00010022454	pcg	6	28606107	28788420	-	ABLIM1	up	3593.8	2.54711070894904	0.0006	1.54	0.62	2.336	2.758	0.369	0.349
LOC423919	ENSGALG00010022820	ENSGALG00010022820	pcg	6	29766442	29822314	-	SHTN1	down	671.1	1.46090348589663	0	0.65	-0.63	1.68	1.242	0.264	0.298
LOC423927	ENSGALG00010002150	ENSGALG00010002150	pcg	6	30757241	30785724	-	EIF3A	down	3983.5	3.16666136194316	0.0422	0.82	-0.29	3.266	3.067	0.239	0.216
LOC423932	ENSGALG00010002383	ENSGALG00010002383	pcg	6	31100829	31146497	+	INPP5F	down	428.6	1.1411534712804	0.0187	0.75	-0.42	1.25	1.032	0.415	0.237
LOC423934	ENSGALG00010002396	ENSGALG00010002396	pcg	6	31153898	31173869	+	SEC23IP	down	1250.9	1.94072387392975	0.0022	0.77	-0.38	2.055	1.826	0.232	0.218
LOC423936	ENSGALG00010001426	ENSGALG00010001426	pcg	6	31797742	31869210	-	ATE1	down	1125.5	2.05439058359708	0.0339	0.86	-0.22	2.123	1.985	0.172	0.109
LOC423954	ENSGALG00010001935	ENSGALG00010001935	pcg	6	32946996	32964177	+	FAM175B	down	664.6	1.96633952030188	0	0.78	-0.35	2.089	1.844	0.096	0.108
LOC423974	ENSGALG00010001616	ENSGALG00010001616;ENSGALG00010002966	pcg	6	36049137	36086928	+	OPNVA	up	40.2	-1.59778680433275	0	4.04	2.02	-2.23	-0.965	0.678	0.651
LOC423991	ENSGALG00010013355	ENSGALG00010013355;ENSGALG00010015292	pcg	7	1362767	1399453	-	FAM171B	up	31.3	-2.1884360659773	0.0476	1.48	0.56	-2.435	-1.942	0.71	0.362
LOC424020	ENSGALG00010012447	ENSGALG00010012447	pcg	7	5001263	5010488	-	COPS8	down	826.4	2.5825087860232	0.0265	0.88	-0.19	2.647	2.518	0.107	0.093
LOC424024	ENSGALG00010012571	ENSGALG00010012571	pcg	7	5260785	5556307	-	AGAP1	down	1898.4	1.7537872385716	0.0015	0.66	-0.59	1.944	1.563	0.499	0.212
LOC424026	ENSGALG00010012744	ENSGALG00010012744	pcg	7	5781732	5783615	-	ARL4C	down	48.6	-0.241998728086243	0.0074	0.67	-0.58	-0.045	-0.439	0.34	0.455
LOC424060	ENSGALG00010015218	ENSGALG00010015218	pcg	7	9924680	10111560	-	PLCL1	down	32.6	-1.77257903184578	0.0287	0.65	-0.63	-1.512	-2.033	0.789	0.31
LOC424067	ENSGALG00010024075	ENSGALG00010024075	pcg	7	10656640	10785580	+	SPATS2L	down	3526.9	3.49160107195387	0.0042	0.66	-0.59	3.684	3.299	0.446	0.348
LOC424072	ENSGALG00010024771	ENSGALG00010024771	pcg	7	10853620	10896333	+	AOX2	up	23.9	-1.73874448511093	0.0054	1.72	0.78	-1.985	-1.493	0.533	0.57
LOC424081	ENSGALG00010024881	ENSGALG00010024881	pcg	7	11040333	11051864	+	CASP10	up	266.1	1.08231336908739	0.0224	1.22	0.29	0.986	1.179	0.183	0.191
LOC424084	ENSGALG00010024930	ENSGALG00010024930	pcg	7	11121351	11136095	-	TMEM237	up	506.8	1.48661732368659	0.01	1.2	0.27	1.393	1.581	0.166	0.112
LOC424088	ENSGALG00010025222	ENSGALG00010025222;ENSGALG00010026296	pcg	7	11547655	11576121	+	FAM117B	down	1518.3	1.90762138817622	0.0427	0.75	-0.41	2.021	1.795	0.385	0.397
LOC424109	ENSGALG00010022124	ENSGALG00010022124	pcg	7	13295948	13301839	+	NA	down	425.4	2.41571843750445	0.0081	0.73	-0.45	2.584	2.248	0.264	0.363
LOC424115	ENSGALG00010022293	ENSGALG00010022293	pcg	7	13491213	13512054	-	DNAJC10	down	1887.1	2.74876929223846	0.0242	0.77	-0.38	2.863	2.634	0.357	0.314
LOC424118	ENSGALG00010022406	ENSGALG00010022406	pcg	7	13770790	13812064	-	SSFA2	down	1975.2	2.36493954188552	0.0001	0.49	-1.03	2.61	2.119	0.791	0.31
LOC424123	ENSGALG00010026114	ENSGALG00010026114	pcg	7	14394066	14420788	+	CWC22	down	1040	2.28984260286363	0	0.63	-0.67	2.543	2.037	0.467	0.14
LOC424133	ENSGALG00010023920	ENSGALG00010023920;ENSGALG00010026338	pcg	7	15173351	15300730	+	PDE11A	down	2028.5	-0.409200893978781	0	0.01	-7.42	1.371	-2.19	2.729	1.036
LOC424149	ENSGALG00010021755	ENSGALG00010021755	pcg	7	16970203	17053798	-	MAP3K20	down	3975.9	3.3783200756148	0.0148	0.73	-0.45	3.535	3.221	0.408	0.269
LOC424150	ENSGALG00010022660	ENSGALG00010022660	pcg	7	17466622	17509353	-	METAP1D	up	82.6	0.547503866694452	0.0338	1.33	0.41	0.388	0.707	0.326	0.317
LOC424183	ENSGALG00010025674	ENSGALG00010025674	pcg	7	19758290	19826464	+	GRB14	up	1266.6	2.56005691902602	0.0086	1.44	0.53	2.403	2.718	0.347	0.442
LOC424190	ENSGALG00010021091	ENSGALG00010021091;ENSGALG00010021968	pcg	7	21076190	21168179	-	TANK	down	664.8	1.65154848862421	0.0001	0.68	-0.55	1.837	1.466	0.34	0.214
LOC424191	ENSGALG00010021106	ENSGALG00010021106	pcg	7	21400309	21449713	+	ITGB6	down	175.4	-0.558322977658276	0.0001	0.39	-1.35	-0.05	-1.067	1.125	0.485
LOC424192	ENSGALG00010021125	ENSGALG00010021125;ENSGALG00010021818	pcg	7	21490801	21546560	+	LY75	down	4741.3	2.75583132848886	0.0089	0.73	-0.45	2.891	2.621	0.403	0.263
LOC424203	ENSGALG00010021480	ENSGALG00010021480	pcg	7	21864750	21877444	-	FAM134A	up	2510.9	3.60812302819962	0.0083	1.31	0.39	3.491	3.725	0.273	0.262
LOC424220	ENSGALG00010019277	ENSGALG00010019277	pcg	7	22854992	22876649	+	IGFBP5	up	414	0.798760204768074	0.0362	1.32	0.4	0.715	0.883	0.456	0.372
LOC424243	ENSGALG00010018514	ENSGALG00010018514	pcg	7	25936949	25950320	+	EAF2	down	658.4	1.63868113783867	0.0198	0.61	-0.72	1.887	1.391	0.695	0.532
LOC424248	ENSGALG00010018458	ENSGALG00010018458	pcg	7	26164391	26416599	-	SEMA5B	up	508.6	0.794697245108729	0.0001	1.7	0.77	0.508	1.081	0.396	0.491
LOC424253	ENSGALG00010019932	ENSGALG00010019932	pcg	7	27032985	27479023	+	KALRN	down	2312.1	2.10648526434372	0.0292	0.81	-0.31	2.194	2.019	0.289	0.137
LOC424258	ENSGALG00010020385	ENSGALG00010020385	pcg	7	27604708	27648337	-	SLC12A8	down	58.7	-1.00909242741164	0	0.21	-2.26	-0.407	-1.611	1.113	0.561
LOC424260	ENSGALG00010020437	ENSGALG00010020437	pcg	7	27704402	27734933	-	SNX4	down	1844.6	2.83381681428521	0	0.65	-0.62	3.026	2.642	0.343	0.072
LOC424271	ENSGALG00010020664	ENSGALG00010020664	pcg	7	27903974	27940782	-	ESYT3	down	40.5	-1.31178808373703	0	0.27	-1.88	-0.802	-1.821	0.934	0.663
LOC424281	ENSGALG00010019398	ENSGALG00010019398	pcg	7	29266129	29297678	+	SLC35F5	down	2475.7	2.1086735694763	0	0.72	-0.48	2.275	1.942	0.203	0.111
LOC424288	ENSGALG00010019550	ENSGALG00010019550	pcg	7	30051160	30076706	+	ACMSD	down	854.9	2.5074115018889	0	0.39	-1.35	2.967	2.048	0.51	0.679
LOC424289	ENSGALG00010019587	ENSGALG00010019550;ENSGALG00010019587	pcg	7	30077232	30105054	+	CCNT2	down	1530.3	1.80903837005188	0.0003	0.71	-0.5	1.968	1.65	0.328	0.247
LOC424297	ENSGALG00010009106	ENSGALG00010009106;ENSGALG00010011030	pcg	7	30338594	30819602	+	THSD7B	down	78.4	-1.65841126638076	0	0.24	-2.07	-0.984	-2.332	1.095	1.078
LOC424298	ENSGALG00010009147	ENSGALG00010009147	pcg	7	30860006	30876689	+	HNMT	down	10464.8	4.69204741846935	0	0.59	-0.75	4.95	4.434	0.403	0.243
LOC424299	ENSGALG00010009172	ENSGALG00010009172	pcg	7	30983023	31024018	+	SPOPL	down	1212.8	1.94019146093252	0.0087	0.83	-0.27	2.029	1.852	0.169	0.112
LOC424317	ENSGALG00010010287	ENSGALG00010010287	pcg	7	35014653	35038393	-	STAM2	down	2426.9	2.71708422767365	0.0409	0.85	-0.23	2.792	2.643	0.14	0.129
LOC424328	ENSGALG00010010824	ENSGALG00010010824	pcg	7	35980048	36047270	+	PKP4	down	503.5	1.22855933547592	0.0325	0.82	-0.29	1.32	1.138	0.223	0.215
LOC424336	ENSGALG00010011886	ENSGALG00010011886	pcg	8	831336	976605	+	NTNG1	up	100.1	-0.239321535839915	0	2.13	1.09	-0.638	0.159	0.551	0.495
LOC424339	ENSGALG00010012042	ENSGALG00010012042	pcg	8	1269141	1282313	-	FNDC7	up	65.9	-0.860939579515661	0.0379	1.53	0.61	-1.042	-0.68	0.542	0.686
LOC424363	ENSGALG00010012869	ENSGALG00010012869	pcg	8	3703396	3706028	-	HTATIP2	down	68	0.795569930327339	0.0006	0.6	-0.75	1.124	0.467	0.613	0.465
LOC424385	ENSGALG00010014928	ENSGALG00010014928	pcg	8	4478689	4517510	-	SUCO	down	1702.8	2.19108605044935	0	0.37	-1.43	2.667	1.715	0.591	0.258
LOC424387	ENSGALG00010013609	ENSGALG00010013609	pcg	8	4524226	4526158	+	PIGC	down	388.6	2.16686384453157	0.0053	0.65	-0.63	2.382	1.952	0.73	0.203
LOC424395	ENSGALG00010014204	ENSGALG00010014204	pcg	8	4995001	5057807	+	KIFAP3	up	252.6	0.783549810187821	0.0216	1.37	0.45	0.622	0.945	0.449	0.265
LOC424424	ENSGALG00010010998	ENSGALG00010010998	pcg	8	6169360	6196312	-	SOAT1	up	1883.4	2.41243561556894	0.0474	1.6	0.68	2.089	2.736	1.125	0.269
LOC424426	ENSGALG00010011055	ENSGALG00010011055	pcg	8	6244685	6250937	-	TOR3A	down	1999.4	1.71515175197727	0	0.05	-4.19	2.724	0.706	1.892	0.513
LOC424430	ENSGALG00010011371	ENSGALG00010011371	pcg	8	6607415	6612517	+	NA	down	246.6	1.8306437075166	0.0383	0.74	-0.43	1.999	1.663	0.561	0.27
LOC424431	ENSGALG00010011377	ENSGALG00010011377	pcg	8	6614954	6630534	+	SEC16B	down	1093.9	2.0453064215476	0.0002	0.47	-1.1	2.393	1.697	0.873	0.409
LOC424434	ENSGALG00010014347	ENSGALG00010014347	pcg	8	7066059	7071371	+	KIAA0040	up	741.2	2.47147471283744	0.0013	1.34	0.42	2.312	2.631	0.23	0.263
LOC424438	ENSGALG00010011161	ENSGALG00010011161;ENSGALG00010014886	pcg	8	7108458	7325001	-	RABGAP1L	up	3148.3	2.89858446277327	0.0257	1.41	0.49	2.714	3.083	0.46	0.332
LOC424440	ENSGALG00010011394	ENSGALG00010011394	pcg	8	7385925	7392679	+	SERPINC1	up	60952.4	6.14693815639886	0.0045	1.42	0.5	5.954	6.34	0.332	0.166
LOC424445	ENSGALG00010011503	ENSGALG00010011503;ENSGALG00010011530	pcg	8	7615657	7625445	-	NCF2	down	86.5	-0.458126430799192	0.0111	0.69	-0.53	-0.288	-0.628	0.399	0.382
LOC424450	ENSGALG00010011677	ENSGALG00010011677	pcg	8	7922961	7952435	-	EDEM3	down	1629.8	2.12496730729023	0.0005	0.77	-0.39	2.248	2.002	0.185	0.205
LOC424462	ENSGALG00010023590	ENSGALG00010023590;ENSGALG00010023611	pcg	8	11401083	11453311	-	S1PR1	up	956.9	2.23292349966587	0.0036	1.35	0.43	2.061	2.405	0.292	0.303
LOC424464	ENSGALG00010023652	ENSGALG00010023652	pcg	8	11471654	11498604	-	SLC30A7	down	2907.3	3.00953557355132	0.0112	0.74	-0.44	3.129	2.89	0.332	0.335
LOC424477	ENSGALG00010024104	ENSGALG00010024104	pcg	8	11896236	12094470	+	PLPPR5	down	426	0.690131195059878	0	0.11	-3.12	1.782	-0.402	0.979	0.993
LOC424478	ENSGALG00010024155	ENSGALG00010024155	pcg	8	12120724	12148202	-	SNX7	down	319.6	1.07966718421974	0.0023	0.73	-0.45	1.227	0.932	0.234	0.278
LOC424486	ENSGALG00010021002	ENSGALG00010021002	pcg	8	13175879	13268153	-	SLC44A3	down	687.4	2.15112015308849	0	0.56	-0.83	2.389	1.913	0.489	0.172
LOC424491	ENSGALG00010021171	ENSGALG00010021171	pcg	8	13473008	13494687	-	NA	up	115.3	-0.327385315838425	0	1.8	0.85	-0.584	-0.071	0.367	0.454
LOC424503	ENSGALG00010021980	ENSGALG00010021980	pcg	8	13936269	13955715	+	GLMN	down	221.5	0.804724904085301	0.0176	0.82	-0.29	0.904	0.706	0.143	0.179
LOC424515	ENSGALG00010022831	ENSGALG00010022831;ENSGALG00010024276	pcg	8	14796600	14814126	-	LRRC8C	up	228.4	0.285628292538224	0.002	1.4	0.49	0.094	0.478	0.321	0.298
LOC424523	ENSGALG00010023101	ENSGALG00010023101	pcg	8	15684098	15698011	-	CLCA1	down	48.1	-1.33914894865899	0	0.25	-1.99	-0.611	-2.067	0.779	1.157
LOC424530	ENSGALG00010020753	ENSGALG00010020753;ENSGALG00010024411	pcg	8	16031633	16063115	+	SYDE2	up	1450.5	2.09942666929845	0.0087	1.38	0.46	1.928	2.271	0.409	0.312
LOC424532	ENSGALG00010021533	ENSGALG00010021533	pcg	8	16180022	16199901	+	SSX2IP	down	94.7	-1.17119136959282	0	0.05	-4.32	-0.162	-2.18	1.895	0.435
LOC424533	ENSGALG00010020856	ENSGALG00010020856	pcg	8	16204330	16225309	+	VTG2	down	746725.6	1.62208442357819	0	0	-14.5	4.948	-1.704	5.926	2.379
LOC424537	NA	NA	pcg	8	16282165	16301343	-	SPATA1	down	556.4	0.571520002062773	0	0.06	-3.99	1.517	-0.374	1.974	0.756
LOC424538	ENSGALG00010020952	ENSGALG00010020952	pcg	8	16301390	16304263	+	GNG5	down	731.1	3.68914337495373	0.0043	0.68	-0.55	3.905	3.473	0.584	0.243
LOC424539	ENSGALG00010020957	ENSGALG00010020957	pcg	8	16305004	16310663	-	RPF1	down	454.6	2.24903339488529	0.0109	0.78	-0.35	2.372	2.126	0.299	0.183
LOC424541	ENSGALG00010020742	ENSGALG00010020742;ENSGALG00010020749;ENSGALG00010024505	pcg	8	16351072	16364523	-	THAP10	down	36.5	-0.558978888642491	0	0.47	-1.09	-0.255	-0.862	0.687	0.217
LOC424542	ENSGALG00010021072	ENSGALG00010021072	pcg	8	16373100	16440965	-	PRKACB	down	2278.1	2.79552331811481	0	0.61	-0.71	3.021	2.57	0.413	0.106
LOC424543	ENSGALG00010021080	ENSGALG00010021080	pcg	8	16439973	16519761	+	TTLL7	down	158.4	-0.23411126637527	0	0.42	-1.24	0.123	-0.591	0.88	0.241
LOC424561	ENSGALG00010022645	ENSGALG00010022645	pcg	8	19343059	19345991	-	C1orf210	up	706.6	2.59194721146875	0.0072	1.31	0.39	2.491	2.693	0.458	0.222
LOC424568	ENSGALG00010021153	ENSGALG00010021153	pcg	8	19499202	19841627	+	PTPRF	down	1440.8	1.71634720983149	0.0014	0.78	-0.36	1.832	1.601	0.2	0.174
LOC424593	ENSGALG00010026066	ENSGALG00010026066	pcg	8	20715680	20718064	-	SELENOP2	up	9924	5.23444644287276	0.0008	1.48	0.57	5.067	5.402	0.506	0.296
LOC424606	ENSGALG00010026498	ENSGALG00010026498	pcg	8	20949043	21110317	+	MAST2	down	1018.6	1.21765399770577	0.0194	0.66	-0.6	1.377	1.059	0.7	0.324
LOC424607	ENSGALG00010023330	ENSGALG00010023330	pcg	8	21176804	21180659	+	TSPAN1	down	141.5	1.01731987474477	0.0131	0.54	-0.88	1.32	0.714	0.677	0.791
LOC424629	ENSGALG00010024514	ENSGALG00010024514	pcg	8	23488320	23633429	-	FAF1	down	1296.9	1.46346706161489	0.018	0.84	-0.25	1.547	1.38	0.148	0.134
LOC424638	ENSGALG00010024840	ENSGALG00010024840	pcg	8	23947017	23957202	+	BTF3L4	down	1885.7	3.03211837286988	0.0433	0.84	-0.25	3.122	2.942	0.177	0.195
LOC424639	ENSGALG00010024842	ENSGALG00010024840;ENSGALG00010024842	pcg	8	23956045	24032031	+	ZFYVE9	down	970.3	1.32772564767792	0.0017	0.75	-0.41	1.442	1.213	0.334	0.142
LOC424655	ENSGALG00010025315	ENSGALG00010025315	pcg	8	24801345	24807037	+	LRRC42	up	130.8	0.976127153654791	0.0193	1.32	0.41	0.844	1.108	0.342	0.216
LOC424658	ENSGALG00010025359	ENSGALG00010025359;ENSGALG00010025373	pcg	8	24831482	24840821	-	CDCP2	up	118	-0.0251113838360009	0.0024	1.5	0.59	-0.212	0.162	0.388	0.407
LOC424664	ENSGALG00010022791	ENSGALG00010022791	pcg	8	24965491	24969647	+	PCSK9	up	19.2	-2.30826129433008	0	11.81	3.56	-3.364	-1.252	1.127	0.824
LOC424702	ENSGALG00010023186	ENSGALG00010023186	pcg	8	28271476	28303150	+	MIER1	down	663.9	1.25209541940381	0.0123	0.78	-0.36	1.361	1.143	0.318	0.143
LOC424766	NA	ENSGALG00010024352	pcg	9	2273205	2279313	-	MAP6D1	down	33.7	-0.796345550895478	0.0437	0.66	-0.59	-0.551	-1.041	0.594	0.538
LOC424779	ENSGALG00010015703	ENSGALG00010015703	pcg	9	10062091	10083321	-	GK5	up	1198.7	2.56058047533868	0.0213	1.6	0.68	2.395	2.726	0.399	0.756
LOC424780	ENSGALG00010023978	ENSGALG00010023978	pcg	9	10003803	10058904	-	TFDP2	up	294.7	-0.0460325691813658	0.0003	1.69	0.76	-0.297	0.205	0.507	0.35
LOC424810	ENSGALG00010025705	ENSGALG00010025705	pcg	9	7735791	7779083	+	ACSL3	down	1008.4	1.86167386410417	0.0159	0.77	-0.37	1.979	1.744	0.256	0.327
LOC424813	ENSGALG00010023552	ENSGALG00010023552	pcg	9	7635195	7658810	+	SGPP2	down	21.4	-1.91120426418573	0.0128	0.46	-1.12	-1.48	-2.342	0.626	1.136
LOC424815	ENSGALG00010025346	ENSGALG00010025346	pcg	9	6452412	6552874	+	PXYLP1	down	1050.9	2.03185730751407	0	0.32	-1.63	2.488	1.576	0.886	0.29
LOC424855	ENSGALG00010024844	ENSGALG00010024844	pcg	9	4403407	4422352	+	TM4SF19	up	136.8	-0.161681286970214	0.0105	1.34	0.43	-0.311	-0.013	0.35	0.223
LOC424862	ENSGALG00010024705	ENSGALG00010024705;ENSGALG00010026087;ENSGALG00010026289	pcg	9	4204929	4246699	+	SLCO2A1	down	1112.7	0.903559237619533	0.0102	0.63	-0.66	1.08	0.727	0.686	0.722
LOC424863	ENSGALG00010024678	ENSGALG00010024678	pcg	9	4123689	4130688	+	AMOTL2	up	113.2	0.0880263612253002	0.002	1.44	0.53	-0.077	0.253	0.223	0.348
LOC424865	ENSGALG00010024655	ENSGALG00010024655	pcg	9	4079191	4096159	+	IGF2BP2	up	643.3	1.7685047388402	0.0434	1.27	0.35	1.653	1.884	0.339	0.29
LOC424866	ENSGALG00010024630	ENSGALG00010024630	pcg	9	4047532	4053537	-	CFAP410	up	403.7	1.97849617727328	0.002	1.36	0.45	1.837	2.12	0.321	0.244
LOC424882	ENSGALG00010016915	ENSGALG00010016915	pcg	9	11168028	11218270	-	PLOD2	down	2437.2	2.63636040882344	0	0.26	-1.93	3.187	2.086	1.018	0.277
LOC424898	ENSGALG00010014411	ENSGALG00010014411;ENSGALG00010014668	pcg	9	12525080	12580891	+	ATP13A3	down	2555.6	1.9520338979961	0.0003	0.68	-0.56	2.13	1.774	0.416	0.27
LOC424900	ENSGALG00010013663	ENSGALG00010013663	pcg	9	12709489	12759332	-	OPA1	down	2144.6	2.60348091141789	0.0099	0.8	-0.33	2.703	2.504	0.265	0.153
LOC424908	ENSGALG00010014572	ENSGALG00010014572	pcg	9	13547792	13589393	-	IL1RAP	up	3735.7	3.36498404631111	0.0422	1.21	0.28	3.26	3.47	0.251	0.121
LOC424946	ENSGALG00010017972	ENSGALG00010017972	pcg	9	15409651	15423371	-	RNPEPL1	down	1237.9	2.31797503433397	0.0002	0.66	-0.6	2.53	2.106	0.364	0.26
LOC424964	ENSGALG00010016588	ENSGALG00010016588;ENSGALG00010018757;ENSGALG00010018898	pcg	9	16134884	16276240	-	ATP11B	down	1955.2	1.9574916897065	0.0326	0.84	-0.25	2.031	1.884	0.234	0.14
LOC424983	ENSGALG00010018517	ENSGALG00010018517	pcg	9	18928399	18955523	-	ECT2	down	58	-1.11735069197581	0	0.36	-1.49	-0.57	-1.665	0.561	0.972
LOC424984	ENSGALG00010018579	ENSGALG00010018579;ENSGALG00010018962	pcg	9	19017120	19174272	-	FNDC3B	down	765.2	1.09994268744158	0	0.6	-0.73	1.364	0.836	0.318	0.363
LOC424993	ENSGALG00010016797	ENSGALG00010016797	pcg	9	19578430	19594151	-	SEC62	down	2413.3	3.51560146342495	0.036	0.86	-0.22	3.591	3.44	0.094	0.114
LOC425016	NA	NA	pcg	9	21978661	22109740	-	SCHIP1	up	199.1	1.07068594043413	0.0001	1.8	0.85	0.759	1.383	0.564	0.285
LOC425020	ENSGALG00010001206	ENSGALG00010001206	pcg	9	22197443	22315020	-	RSRC1	down	226.3	1.11585545748327	0.0012	0.74	-0.43	1.259	0.973	0.282	0.129
LOC425027	ENSGALG00010001505	ENSGALG00010001505	pcg	9	22591257	22595143	+	SSR3	down	3630.3	4.69655273066002	0.0097	0.8	-0.33	4.812	4.581	0.19	0.196
LOC425033	ENSGALG00010001104	ENSGALG00010001104	pcg	9	23087600	23135586	-	MBNL1	down	2306.9	2.77841853348912	0.0459	0.86	-0.23	2.861	2.696	0.172	0.113
LOC425042	ENSGALG00010001133	ENSGALG00010001133	pcg	9	23347718	23360835	-	EIF2A	down	1277.8	2.99858177468752	0	0.68	-0.57	3.21	2.787	0.416	0.203
LOC425046	NA	ENSGALG00010001721	pcg	9	23583049	23588140	+	TM4SF1	down	50.7	0.486959691928656	0.0356	0.62	-0.68	0.76	0.214	0.778	0.546
LOC425055	ENSGALG00010027403	ENSGALG00010027403	pcg	2	2116630	2118275	+	CYP8B1	down	2555.6	2.60791307364168	0.0001	0.2	-2.29	3.343	1.873	1.186	2.033
LOC425091	ENSGALG00010010743	ENSGALG00010010743	pcg	8	5529318	5553522	+	KLHL20	down	706.9	2.12992342958122	0.0103	0.82	-0.28	2.215	2.045	0.182	0.17
LOC425096	ENSGALG00010023394	ENSGALG00010023383;ENSGALG00010023394	pcg	27	3412953	3428530	+	HOXB5	up	24	-1.03547856014633	0.0026	1.66	0.73	-1.295	-0.776	0.476	0.464
LOC425119	ENSGALG00010025652	ENSGALG00010025635;ENSGALG00010025652;ENSGALG00010026808	pcg	5	15753779	15808428	-	KMT5B	down	822.5	0.772180336842532	0.0042	0.76	-0.4	0.905	0.639	0.342	0.146
LOC425121	ENSGALG00010013550	ENSGALG00010013550;ENSGALG00010017456	pcg	4	68908105	68957472	-	KLHL5	down	577.8	1.27508768035825	0.0172	0.83	-0.27	1.354	1.196	0.226	0.125
LOC425201	ENSGALG00010026354	ENSGALG00010026354	pcg	5	16567518	16574276	-	RTN4RL2	up	8.7	-2.057391163458	0.0086	1.87	0.91	-2.425	-1.689	0.875	0.583
LOC425202	ENSGALG00010026344	ENSGALG00010026344	pcg	5	16566041	16566577	+	TIMM10	up	76.7	1.85210548747204	0.0093	1.49	0.57	1.691	2.013	0.66	0.344
LOC425215	ENSGALG00010007322	ENSGALG00010007322	pcg	Z	64883622	64887637	-	AK6	up	269	1.03271556126762	0	1.53	0.62	0.829	1.237	0.325	0.176
LOC425237	ENSGALG00010011925	ENSGALG00010011925	pcg	1	110110638	110132885	+	RRP1B	down	845.2	1.64506062328064	0.0388	0.82	-0.29	1.718	1.573	0.325	0.231
LOC425243	ENSGALG00010028076	ENSGALG00010028076	pcg	17	5547626	5551084	+	ST6GALNAC6	up	30.7	-0.657700461882358	0.0039	1.51	0.59	-0.881	-0.435	0.424	0.256
LOC425255	ENSGALG00010018385	ENSGALG00010018385	pcg	4	89461059	89464176	-	SPR	up	2177.9	3.74850115262489	0.0412	1.21	0.27	3.669	3.828	0.3	0.163
LOC425295	ENSGALG00010017575	ENSGALG00010017575	pcg	9	15620030	15630603	-	CLCN2	up	153.2	0.329137756321189	0.0011	1.81	0.86	0.06	0.599	0.457	0.681
LOC425347	ENSGALG00010012211	ENSGALG00010012211	pcg	W	3855520	3932758	+	NA	down	33.3	-2.87331456633386	0	0	-9.09	-1.141	-4.605	0.982	0
LOC425353	ENSGALG00010018466	ENSGALG00010018466	pcg	4	90225348	90286904	-	DYSF	up	216.6	-0.395867518134044	0.0198	1.52	0.61	-0.61	-0.182	0.598	0.391
LOC425366	ENSGALG00010016567	ENSGALG00010016567	pcg	23	2564958	2573243	-	E2F2	up	15.2	-1.78242079261302	0.0032	1.72	0.79	-2.005	-1.56	0.585	0.434
LOC425505	ENSGALG00010013598	ENSGALG00010013598	pcg	23	3612625	3615952	+	PAQR7	down	1341.8	2.95189287914433	0	0.24	-2.05	3.585	2.319	1.015	0.339
LOC425522	ENSGALG00010005360	ENSGALG00010005360	pcg	1	6978363	7205166	+	CAMK1D	down	4035.9	2.48361281200291	0.0006	0.35	-1.53	2.884	2.083	1.413	0.917
LOC425531	ENSGALG00010024270	ENSGALG00010024270	pcg	27	3096220	3102314	-	RAB18L	up	781.3	2.48639503603542	0.0076	1.36	0.44	2.365	2.608	0.356	0.301
LOC425541	ENSGALG00010021176	ENSGALG00010021176	pcg	21	6762303	6785604	+	DDI2	down	3590.3	3.23325761849559	0	0.62	-0.69	3.467	2.999	0.31	0.142
LOC425587	ENSGALG00010024431	ENSGALG00010024431	pcg	24	178799	189040	+	FEZ1	up	10.9	-1.46762328694254	0.0364	1.53	0.61	-1.646	-1.289	0.524	0.487
LOC425670	ENSGALG00010029353	ENSGALG00010029353	pcg	18	10534246	10542747	+	GCGR	up	3016.3	3.87458319406379	0.0354	1.23	0.3	3.784	3.965	0.288	0.166
LOC425717	ENSGALG00010024886	ENSGALG00010024886	pcg	5	18076387	18204896	-	ABTB2	down	128.1	-0.412293362755444	0.0009	0.57	-0.81	-0.167	-0.658	0.542	0.447
LOC425734	ENSGALG00010009130	ENSGALG00010009130	pcg	3	37376146	37410544	+	HEATR1	down	764.6	1.26355721277192	0.0023	0.75	-0.41	1.392	1.135	0.289	0.229
LOC425735	ENSGALG00010013429	ENSGALG00010013429	pcg	8	4257941	4287743	+	PDE4DIP	down	577.2	1.35571207972685	0.0371	0.8	-0.32	1.451	1.261	0.331	0.219
LOC425774	ENSGALG00010007374	ENSGALG00010007374	pcg	11	15175305	15298398	+	CMIP	down	1429.4	1.79006631308191	0.0239	0.78	-0.36	1.919	1.661	0.355	0.229
LOC425791	ENSGALG00010024936	ENSGALG00010024936	pcg	5	18298904	18332946	+	EHF	down	30.4	-1.52140964919781	0.0318	0.65	-0.62	-1.338	-1.705	0.484	0.572
LOC425865	ENSGALG00010017361	ENSGALG00010017361	pcg	14	10120520	10780716	-	METTL22	down	255.6	0.850124706188803	0.01	0.81	-0.3	0.947	0.753	0.147	0.177
LOC425867	ENSGALG00010027133	ENSGALG00010027132;ENSGALG00010027133	pcg	28	1714467	1748779	+	CELF5	down	19.2	-1.11062551876963	0.048	0.61	-0.72	-0.894	-1.327	0.751	0.579
LOC425886	ENSGALG00010007817	ENSGALG00010007817	pcg	11	14913044	14969238	+	CDYL2	down	597.5	1.18242586313454	0.0169	0.82	-0.29	1.291	1.074	0.196	0.206
LOC425986	ENSGALG00010005417	ENSGALG00010005417	pcg	4	90747599	90761274	-	LOXL3	up	238.3	0.364721046170344	0	3.58	1.84	-0.195	0.925	0.521	1.041
LOC425989	ENSGALG00010024622	ENSGALG00010024622	pcg	1	75180032	75232282	+	PRMT1	down	289.2	1.09468868315046	0.0198	0.77	-0.38	1.221	0.969	0.314	0.255
LOC426014	ENSGALG00010020075	ENSGALG00010020075	pcg	5	298218	304905	-	CPSF7	up	113.8	0.312320752167027	0.0162	1.27	0.35	0.193	0.431	0.219	0.184
LOC426017	ENSGALG00010021181	ENSGALG00010021181	pcg	5	340413	397565	+	DAGLA	down	519.5	0.396232232696328	0	0.46	-1.11	0.722	0.07	0.639	0.184
LOC426048	ENSGALG00010027129	ENSGALG00010027127;ENSGALG00010027129	pcg	28	1702602	1714094	+	NCLN	down	1272.3	2.18222872673332	0.0138	0.81	-0.31	2.282	2.082	0.229	0.179
LOC426054	ENSGALG00010012726	ENSGALG00010012726	pcg	Z	11442771	11458044	+	IL7R	down	563.8	1.38097076557392	0.0009	0.48	-1.05	1.646	1.116	0.859	0.559
LOC426055	ENSGALG00010012750	ENSGALG00010012750	pcg	Z	11460473	11481614	-	CAPSL	up	1669	3.2195787049142	0	1.76	0.81	2.956	3.483	0.375	0.379
LOC426068	ENSGALG00010008275	ENSGALG00010008275	pcg	1	15924227	16084454	-	CELSR1	up	735.2	0.747292016208227	0.0287	1.29	0.37	0.646	0.848	0.319	0.324
LOC426072	ENSGALG00010020036	ENSGALG00010020036;ENSGALG00010020061	pcg	12	15476018	15491699	-	TMF1	down	1488.6	2.06966183029421	0.0019	0.79	-0.33	2.177	1.962	0.139	0.192
LOC426086	ENSGALG00010002533	ENSGALG00010002533	pcg	30	468306	477044	+	LPAR2	up	46.5	-0.206488886216507	0	3.06	1.61	-0.708	0.295	0.397	0.722
LOC426102	ENSGALG00010023026	ENSGALG00010023026	pcg	5	15455229	15480890	-	PHRF1	down	1246.2	1.8851076319392	0.0016	0.83	-0.28	1.983	1.788	0.116	0.1
LOC426145	ENSGALG00010009464	ENSGALG00010009464	pcg	Z	45265606	45299233	-	SPTLC1	up	1630.1	2.87358681830174	0	1.42	0.51	2.695	3.052	0.268	0.116
LOC426152	ENSGALG00010011747	ENSGALG00010011747	pcg	Z	25260543	25270175	-	UTP15	up	804.5	2.47549877607454	0	1.47	0.55	2.302	2.649	0.324	0.215
LOC426154	ENSGALG00010010447	ENSGALG00010010447	pcg	Z	25289130	25295701	-	BTF3	up	1000.7	3.55816219170602	0	1.56	0.64	3.356	3.76	0.31	0.118
LOC426162	ENSGALG00010015200	ENSGALG00010015200	pcg	4	69213359	69309440	-	TBC1D1	down	821	1.37919107462543	0	0.44	-1.18	1.717	1.042	0.73	0.237
LOC426168	ENSGALG00010015105	ENSGALG00010015105	pcg	Z	17189258	17195389	-	GZMK	up	138.6	0.784034367684468	0.0016	2	1	0.493	1.076	0.633	0.814
LOC426170	ENSGALG00010015118	ENSGALG00010015118	pcg	Z	17236443	17239616	+	GPX8	up	8.7	-1.45735550850656	0.0019	1.78	0.83	-1.717	-1.198	0.422	0.526
LOC426175	ENSGALG00010009057	ENSGALG00010009057	pcg	Z	43880358	43901955	+	NXNL2	down	145.4	-0.139711605001651	0.0321	0.66	-0.59	0.015	-0.294	0.667	0.279
LOC426185	ENSGALG00010024465	ENSGALG00010024465	pcg	34	1152611	1166526	-	SENP1	down	95.8	0.259419031068873	0.0373	0.79	-0.34	0.373	0.146	0.185	0.251
LOC426196	ENSGALG00010015039	ENSGALG00010015039	pcg	4	68991737	69023020	-	FAM114A1	down	444.2	1.28403307757694	0.0001	0.6	-0.75	1.513	1.055	0.433	0.369
LOC426220	ENSGALG00010011974	ENSGALG00010011974	pcg	W	2876551	2877685	+	NA	down	4505.9	-0.334664527338318	0	0	-15.11	3.332	-4.002	4.137	1.647
LOC426278	ENSGALG00010027524	ENSGALG00010027524	pcg	25	2494104	2497577	-	TOMM40L	up	1609.1	3.64850820028705	0.0328	1.3	0.38	3.554	3.743	0.451	0.252
LOC426279	NA	NA	pcg	24	6378729	6389380	-	RIMBP3C	down	49	-1.40099600938099	0.0068	0.67	-0.58	-1.238	-1.564	0.49	0.35
LOC426354	ENSGALG00010005259	ENSGALG00010005259	pcg	31	1372278	1379322	-	SLC27A2	up	6679	4.68662922393885	0.0417	1.26	0.34	4.576	4.797	0.277	0.209
LOC426396	ENSGALG00010027537	ENSGALG00010027537	pcg	28	3692125	3700928	+	SGTA	down	1076.9	2.62309806699955	0.0352	0.85	-0.23	2.699	2.547	0.185	0.122
LOC426427	ENSGALG00010019041	ENSGALG00010019041	pcg	14	11900554	11966650	-	KATNIP	down	158.6	-0.198686270609175	0.0091	0.73	-0.46	-0.057	-0.341	0.365	0.214
LOC426446	ENSGALG00010002884	ENSGALG00010002884	pcg	2	114787587	114804212	+	ADHFE1	up	3464.2	3.97028741866322	0.0122	1.24	0.31	3.858	4.083	0.157	0.19
LOC426456	NA	NA	pcg	11	570093	573152	+	NA	down	145.2	0.825138775496849	0.0088	0.67	-0.58	0.972	0.679	0.44	0.424
LOC426457	ENSGALG00010029280	ENSGALG00010029270;ENSGALG00010029280	pcg	18	10403538	10411874	+	USP36	down	290.8	0.764113514751864	0.0002	0.6	-0.73	0.967	0.561	0.514	0.304
LOC426516	ENSGALG00010000262	ENSGALG00010000262	pcg	JAENSK010000547.1	69181	88979	+	HNRNPKL	down	358	-1.19524315963592	0	0	-12.29	2.066	-4.457	1.59	0.493
LOC426534	ENSGALG00010011143	ENSGALG00010011143	pcg	Z	27866909	27884680	-	AK3	up	3359.3	4.43064667598854	0	1.52	0.6	4.21	4.652	0.245	0.243
LOC426535	ENSGALG00010011133	ENSGALG00010011133	pcg	Z	27860093	27869491	+	CDC37L1	up	427.5	2.19685130373086	0	1.33	0.41	2.054	2.34	0.166	0.115
LOC426549	ENSGALG00010020097	ENSGALG00010020097	pcg	22	4609864	4616777	-	RETSAT	up	7757.1	4.38640461255459	0.032	1.45	0.54	4.232	4.541	0.37	0.619
LOC426569	ENSGALG00010028088	ENSGALG00010028088	pcg	25	428586	431832	-	APOA1BP	up	426.8	2.57533080112261	0.0488	1.26	0.33	2.497	2.653	0.447	0.277
LOC426584	ENSGALG00010011628	ENSGALG00010011628	pcg	2	126985296	127054855	+	MATN2	up	34.7	-1.44657391384611	0.0182	1.63	0.71	-1.716	-1.178	0.668	0.47
LOC426611	ENSGALG00010003170	ENSGALG00010003170	pcg	16	2230071	2244845	+	C4	up	15742.4	4.57784469004695	0.0059	1.37	0.45	4.433	4.722	0.3	0.246
LOC426615	ENSGALG00010012336	ENSGALG00010012336	pcg	W	4775087	4927129	-	NA	down	130.8	-2.11468571012437	0	0	-11.04	0.318	-4.548	1.167	0.256
LOC426622	ENSGALG00010028439	ENSGALG00010028439	pcg	28	4017954	4025740	+	BORCS8	down	350.2	2.53700395476837	0.0372	0.74	-0.43	2.702	2.372	0.579	0.294
LOC426623	ENSGALG00010028432	ENSGALG00010028432	pcg	28	4012874	4017942	-	RFXANK	down	243.6	1.73124368864869	0.0472	0.78	-0.37	1.906	1.556	0.559	0.201
LOC426626	ENSGALG00010027927	ENSGALG00010027927	pcg	28	2644844	2652516	+	NA	down	1365.3	3.26017621449689	0	0.44	-1.19	3.687	2.834	0.273	0.365
LOC426666	ENSGALG00010028609	ENSGALG00010028609	pcg	25	2305745	2307343	-	MRPS21	up	437.2	3.37598386886754	0.0383	1.25	0.32	3.322	3.43	0.596	0.284
LOC426725	ENSGALG00010002090	ENSGALG00010002090	pcg	1	192887038	192900297	-	AQP11	up	346.6	1.99992295734559	0.0003	1.56	0.64	1.773	2.227	0.276	0.431
LOC426746	ENSGALG00010020679	ENSGALG00010020679	pcg	21	4823336	4831416	+	OTUD3	down	276.4	1.54838360706586	0	0.49	-1.03	1.901	1.195	0.516	0.198
LOC426771	ENSGALG00010021026	ENSGALG00010021026	pcg	22	2367563	2386739	+	ADGRA2	up	133.8	-0.401307456713806	0.0467	1.29	0.37	-0.53	-0.272	0.283	0.319
LOC426778	ENSGALG00010017843	ENSGALG00010017843	pcg	22	2459564	2495630	-	WHSC1L1	down	1220.7	1.27993927917065	0.0392	0.71	-0.48	1.422	1.137	0.652	0.295
LOC426785	ENSGALG00010017752	ENSGALG00010017752	pcg	22	2633695	2639692	+	IDO2	up	387.9	1.45073069972342	0	5.2	2.38	0.579	2.322	1.063	0.396
LOC426790	ENSGALG00010017920	ENSGALG00010017920	pcg	22	2868603	2879759	+	AP3M2	down	2197.9	3.3092381809705	0.0076	0.8	-0.33	3.409	3.21	0.265	0.065
LOC426795	ENSGALG00010001286	ENSGALG00010001286	pcg	Z	84934314	84990130	+	SRFBP1	up	251.8	0.805582686779424	0	1.73	0.79	0.553	1.059	0.317	0.223
LOC426796	ENSGALG00010001252	ENSGALG00010001252	pcg	Z	85095021	85171210	+	SNCAIP	up	41.9	-1.05777283068772	0	2.16	1.11	-1.455	-0.66	0.42	0.322
LOC426797	ENSGALG00010001204	ENSGALG00010001204	pcg	Z	85263333	85296307	+	SNX2	up	1839.3	3.39046727134561	0.0007	1.25	0.32	3.274	3.507	0.167	0.067
LOC426798	ENSGALG00010001400	ENSGALG00010001400	pcg	Z	85298796	85375018	+	SNX24	up	443.4	2.12361812185907	0	1.55	0.64	1.908	2.339	0.216	0.163
LOC426802	ENSGALG00010001306	ENSGALG00010001306;ENSGALG00010001346	pcg	Z	85496673	85549424	-	CEP120	up	297.5	0.472564296904143	0	1.51	0.59	0.277	0.668	0.187	0.169
LOC426803	ENSGALG00010001191	ENSGALG00010001191	pcg	Z	85555901	85556755	+	TOMM5	up	1001.1	3.85672078848901	0	2.05	1.03	3.539	4.175	0.395	0.168
LOC426804	ENSGALG00010001170	ENSGALG00010001170	pcg	Z	85609721	85625463	+	DCAF10	up	1679.6	2.33193973305222	0	1.55	0.63	2.129	2.534	0.392	0.324
LOC426805	ENSGALG00010001171	ENSGALG00010001171	pcg	Z	85637477	85650052	-	POLR1E	up	357.4	1.95872027302651	0.0002	1.49	0.58	1.776	2.142	0.414	0.249
LOC426806	ENSGALG00010001179	ENSGALG00010001179	pcg	Z	85669960	85675209	-	GRHPR	up	2933.1	4.3115762082145	0	2.21	1.15	3.943	4.68	0.405	0.251
LOC426807	ENSGALG00010001182	ENSGALG00010001182	pcg	Z	85687993	85792265	-	ZCCHC7	up	187.5	0.606111078003399	0	1.61	0.68	0.378	0.834	0.401	0.214
LOC426810	ENSGALG00010001195	ENSGALG00010001195	pcg	Z	84326650	84426069	+	ZNF608	up	1472.6	0.87499647796254	0.0002	1.67	0.74	0.616	1.134	0.495	0.394
LOC426812	ENSGALG00010001156	ENSGALG00010001156	pcg	Z	83629020	83647182	+	ALDH7A1	up	15714.1	5.37279783957064	0	1.84	0.88	5.066	5.68	0.244	0.143
LOC426813	ENSGALG00010001221	ENSGALG00010001221	pcg	Z	83655105	83696341	-	GRAMD3	up	583.6	1.58604283279918	0	1.45	0.54	1.377	1.795	0.335	0.165
LOC426815	ENSGALG00010009153	ENSGALG00010009153	pcg	Z	44168664	44199161	+	SECISBP2	up	1081.5	2.1402227397493	0	1.37	0.45	1.967	2.313	0.214	0.087
LOC426826	ENSGALG00010005011	ENSGALG00010005011	pcg	31	263608	280327	-	CD163L	up	2457	3.046512091753	0.0005	1.57	0.65	2.812	3.281	0.583	0.217
LOC426844	ENSGALG00010011203	ENSGALG00010011203	pcg	Z	1411461	1414960	+	C18orf32	up	704.8	2.89051057376839	0	1.45	0.53	2.717	3.064	0.196	0.149
LOC426845	ENSGALG00010011192	ENSGALG00010011192;ENSGALG00010011203	pcg	Z	1407838	1411201	+	RPL17	up	4579.2	5.29742669316459	0	1.92	0.94	5.015	5.579	0.428	0.153
LOC426847	ENSGALG00010010463	ENSGALG00010010463	pcg	Z	1315084	1327424	+	ACAA2	up	7625.6	4.87707267725493	0	1.84	0.88	4.577	5.177	0.231	0.217
LOC426852	ENSGALG00010010352	ENSGALG00010010352	pcg	Z	1137316	1170576	+	PCASP1	up	560.6	1.18919923812217	0	1.42	0.5	0.99	1.388	0.355	0.117
LOC426854	ENSGALG00010010288	ENSGALG00010010288	pcg	Z	921928	936432	+	TXNL1	up	1199.1	3.50215782304522	0	1.52	0.6	3.322	3.682	0.34	0.15
LOC426856	ENSGALG00010010986	ENSGALG00010010986	pcg	Z	695333	706895	+	NARS	up	1753.8	2.93427227329693	0.0173	1.17	0.23	2.861	3.008	0.128	0.097
LOC426868	ENSGALG00010007895	ENSGALG00010007895	pcg	1	456863	493923	+	GOLGB1	down	1764.9	1.54035758746504	0.0009	0.65	-0.63	1.728	1.353	0.46	0.3
LOC426888	ENSGALG00010023317	ENSGALG00010023317	pcg	34	622587	635460	+	RAPGEF3	down	360.1	1.02668448136871	0.0001	0.54	-0.9	1.297	0.756	0.684	0.266
LOC426890	ENSGALG00010011456	ENSGALG00010011456	pcg	Z	7368292	7550002	-	KIAA1328	up	122.7	-0.192736376645305	0	1.8	0.85	-0.484	0.098	0.237	0.166
LOC426891	ENSGALG00010011458	ENSGALG00010011458	pcg	Z	7550232	7574257	+	TPGS2	up	153.9	0.0151662994555679	0.002	1.7	0.77	-0.289	0.319	0.446	0.781
LOC426893	ENSGALG00010011538	ENSGALG00010011538	pcg	Z	7608619	7612546	-	PINLYP	up	63.6	0.763152831909162	0.0367	1.4	0.48	0.621	0.905	0.466	0.393
LOC426894	ENSGALG00010010572	ENSGALG00010010572	pcg	Z	7642457	7656705	-	AQP3	up	583.8	1.95758088841889	0.0179	1.41	0.49	1.788	2.127	0.456	0.439
LOC426906	ENSGALG00010027663	ENSGALG00010027663	pcg	25	1257522	1279808	+	COPA	down	3870.4	2.68143966887722	0	0.64	-0.65	2.903	2.46	0.289	0.2
LOC426919	ENSGALG00010005477	ENSGALG00010005477	pcg	Z	61411536	61455901	+	TMEM161B	up	829.2	0.610598418306328	0	1.51	0.59	0.386	0.836	0.368	0.167
LOC426942	ENSGALG00010028596	ENSGALG00010028596	pcg	28	3847976	3858363	+	DDA1	down	1315.2	1.99833420939543	0.0277	0.82	-0.29	2.096	1.901	0.229	0.197
LOC426943	ENSGALG00010028734	ENSGALG00010028734	pcg	28	2978681	2981405	-	PLIN5	down	27.7	-0.887474987976864	0.0308	0.58	-0.78	-0.607	-1.168	0.668	0.942
LOC427002	ENSGALG00010018006	ENSGALG00010018006;ENSGALG00010019381	pcg	14	15029310	15051929	-	DCUN1D3	down	669	1.0567245868775	0.0055	0.8	-0.31	1.167	0.947	0.226	0.163
LOC427010	ENSGALG00010012519	ENSGALG00010012519	pcg	W	5684688	5793309	-	NA	down	137.2	-1.88794913635367	0	0.01	-6.63	0.059	-3.835	1.03	0.471
LOC427013	ENSGALG00010022656	ENSGALG00010022656	pcg	27	4678254	4683856	+	FKBP10	down	94.3	0.0572255200460363	0.0162	0.69	-0.53	0.235	-0.121	0.47	0.339
LOC427021	ENSGALG00010011406	ENSGALG00010011406	pcg	Z	7751421	7804047	+	UBE2R2	up	395	1.43198216446363	0	1.32	0.4	1.3	1.564	0.106	0.159
LOC427025	ENSGALG00010012393	ENSGALG00010012393	pcg	W	5323305	5482338	+	NA	down	437.1	-1.83044609313679	0	0	-12.27	0.849	-4.509	1.34	0.304
LOC427050	ENSGALG00010015181	ENSGALG00010015181	pcg	Z	38221136	38324707	+	VPS13A	up	793.1	0.887293159465218	0.008	1.26	0.33	0.746	1.028	0.379	0.181
LOC427076	ENSGALG00010005248	ENSGALG00010005248	pcg	3	57431931	57484589	-	TMEM200A	up	496.5	1.30877977591627	0.0271	1.3	0.38	1.188	1.43	0.316	0.327
LOC427104	ENSGALG00010013696	ENSGALG00010013696	pcg	Z	60551782	60568425	+	CETN3	up	444.9	2.46791903993996	0	1.87	0.9	2.166	2.77	0.229	0.116
LOC427105	ENSGALG00010013097	ENSGALG00010013097	pcg	Z	60510615	60532474	-	POLR3G	up	300.6	0.120146535041705	0	2.35	1.23	-0.302	0.542	0.359	0.375
LOC427106	ENSGALG00010013085	ENSGALG00010013085	pcg	Z	60503728	60507730	+	LYSMD3	up	866.9	2.47113703343836	0	1.57	0.65	2.24	2.702	0.201	0.23
LOC427107	ENSGALG00010012830	ENSGALG00010012830	pcg	Z	60147735	60161509	+	ARRDC3	up	2681.2	3.10403765772854	0.0004	2.07	1.05	2.793	3.415	0.715	0.676
LOC427109	ENSGALG00010013497	ENSGALG00010013497	pcg	Z	58908648	59172608	+	FAM172A	up	380.3	1.49406801853466	0	1.61	0.69	1.262	1.726	0.208	0.137
LOC427110	ENSGALG00010013410	ENSGALG00010013410	pcg	Z	58665361	58896408	+	KIAA0825	up	111.1	-0.731245281504008	0	1.7	0.76	-1.023	-0.439	0.505	0.263
LOC427111	ENSGALG00010013327	ENSGALG00010013327	pcg	Z	58624199	58665322	-	SLF1	up	248.7	0.238473814874465	0	1.71	0.77	-0.021	0.498	0.294	0.239
LOC427114	ENSGALG00010013132	ENSGALG00010013132	pcg	Z	58240448	58285509	+	TTC37	up	1028.2	1.40085211477481	0.0001	1.35	0.44	1.24	1.561	0.313	0.138
LOC427116	ENSGALG00010013117	ENSGALG00010013117	pcg	Z	58228456	58240370	-	ARSK	up	598	1.79238610121343	0	1.56	0.64	1.576	2.009	0.213	0.177
LOC427118	ENSGALG00010013111	ENSGALG00010013111	pcg	Z	58222126	58224947	-	RFESD	up	67.6	0.260604939031103	0.0164	1.62	0.7	0.001	0.52	0.452	0.65
LOC427122	ENSGALG00010012124	ENSGALG00010012124	pcg	Z	57817259	57831751	+	ERAP1	up	2050.7	2.66410653894895	0	2.17	1.11	2.289	3.039	0.297	0.12
LOC427123	ENSGALG00010012969	ENSGALG00010012969	pcg	Z	57500796	57555527	+	SLC12A2	up	253.9	0.0324490102024781	0.0326	1.66	0.73	-0.217	0.281	0.75	0.561
LOC427124	ENSGALG00010012574	ENSGALG00010012574	pcg	Z	56989371	56999990	+	PHAX	up	944.5	2.11141068111648	0	1.48	0.57	1.909	2.314	0.206	0.078
LOC427125	ENSGALG00010012893	ENSGALG00010012893	pcg	Z	57127333	57137154	-	C5orf63	up	194.3	2.09457054763044	0	1.74	0.8	1.876	2.313	0.544	0.215
LOC427134	ENSGALG00010011442	ENSGALG00010011442	pcg	W	906465	980031	-	UBE2R2L	down	124.2	-1.92419727241854	0	0	-10.77	0.683	-4.531	1.269	0.228
LOC427136	ENSGALG00010013953	ENSGALG00010013953	pcg	Z	17275259	17303878	-	DHX29	up	1342.6	1.47367179233023	0.0006	1.54	0.63	1.244	1.703	0.331	0.442
LOC427137	ENSGALG00010014041	ENSGALG00010014041	pcg	Z	17303995	17348417	+	SKIV2L2	up	1274.7	2.44302037297637	0	1.77	0.82	2.167	2.719	0.17	0.116
LOC427138	ENSGALG00010014125	ENSGALG00010014125	pcg	Z	17348296	17403668	-	PLPP1	up	1636.3	3.61095856137101	0.0001	1.46	0.54	3.413	3.809	0.239	0.34
LOC427139	ENSGALG00010014167	ENSGALG00010014167	pcg	Z	17424255	17468504	-	SLC38A9	up	750.4	1.53203414758587	0	1.47	0.55	1.329	1.735	0.21	0.121
LOC427140	ENSGALG00010014218	ENSGALG00010014218	pcg	Z	17523720	17561559	+	IL31RA	up	508.1	0.766037450448798	0	2.37	1.24	0.348	1.184	0.354	0.261
LOC427146	ENSGALG00010013487	ENSGALG00010013487	pcg	Z	18018971	18041550	-	MIER3	up	385.8	0.83050580796333	0	1.41	0.5	0.64	1.021	0.289	0.093
LOC427148	ENSGALG00010015148	ENSGALG00010015148	pcg	Z	18060396	18098308	+	GPBP1	up	468.6	1.70067792501475	0.002	1.24	0.31	1.591	1.811	0.163	0.122
LOC427153	ENSGALG00010012669	ENSGALG00010012669	pcg	Z	19481763	19521128	-	ERCC8	up	252.7	1.2020781280086	0	1.54	0.62	0.993	1.411	0.157	0.144
LOC427158	ENSGALG00010012141	ENSGALG00010012141	pcg	Z	20754412	20763051	-	SREK1IP1	up	34.7	0.342036721726713	0	1.74	0.8	0.084	0.6	0.397	0.241
LOC427159	ENSGALG00010012154	ENSGALG00010012154	pcg	Z	20763304	20876316	+	CWC27	up	333.3	1.75598986977399	0	1.73	0.79	1.502	2.01	0.258	0.138
LOC427162	ENSGALG00010012196	ENSGALG00010012196	pcg	Z	21100215	21121625	-	CENPK	up	30.2	-0.920924336917791	0.0404	1.89	0.92	-1.28	-0.562	0.938	0.96
LOC427163	ENSGALG00010012210	ENSGALG00010012210	pcg	Z	21121730	21136000	+	PPWD1	up	346.9	1.62298289165605	0	1.64	0.71	1.389	1.857	0.255	0.141
LOC427165	ENSGALG00010012309	ENSGALG00010012309	pcg	Z	21157784	21185736	+	TRAPPC13	up	330.7	1.17334813263019	0	1.41	0.5	1.018	1.329	0.219	0.163
LOC427166	ENSGALG00010012326	ENSGALG00010012326	pcg	Z	21184160	21204784	-	SGTB	down	331.4	1.04385191742569	0	0.58	-0.78	1.31	0.778	0.157	0.282
LOC427168	ENSGALG00010012121	ENSGALG00010012121	pcg	Z	21409439	21452814	+	SREK1	up	2301.8	2.10172117299796	0	1.41	0.49	1.933	2.271	0.196	0.178
LOC427171	ENSGALG00010011922	ENSGALG00010011922	pcg	Z	22140431	22200207	+	PIK3R1	up	3328.7	2.82998142215549	0.0078	1.55	0.64	2.633	3.027	0.492	0.503
LOC427176	ENSGALG00010011559	ENSGALG00010011559	pcg	Z	22598223	22608901	+	MTX3	up	797.7	2.25771520176997	0	1.31	0.39	2.121	2.394	0.205	0.145
LOC427178	ENSGALG00010012439	ENSGALG00010012439	pcg	Z	22715875	22754325	-	PAPD4	up	693.6	2.07187253260534	0	1.41	0.5	1.901	2.243	0.167	0.116
LOC427181	ENSGALG00010012521	ENSGALG00010012521	pcg	Z	22780856	22874565	+	HOMER1	down	100	-0.821149776229505	0	0.16	-2.61	0.046	-1.688	0.425	0.329
LOC427182	ENSGALG00010012535	ENSGALG00010012535;ENSGALG00010013002	pcg	Z	22881024	22944145	-	JMY	up	739.2	1.03724703527172	0.0128	1.26	0.34	0.901	1.174	0.292	0.196
LOC427183	ENSGALG00010014350	ENSGALG00010014350	pcg	Z	13371532	13383623	+	PTGER4	up	170	0.0445024616796991	0	3.9	1.96	-0.589	0.678	1.098	0.372
LOC427184	ENSGALG00010014371	ENSGALG00010014371	pcg	Z	13386256	13423698	-	TTC33	up	414	1.55170305632881	0	1.57	0.65	1.332	1.771	0.131	0.107
LOC427185	ENSGALG00010014397	ENSGALG00010014397	pcg	Z	13424099	13445029	-	PRKAA1	up	1258.5	2.14646584769865	0	1.43	0.52	1.969	2.324	0.211	0.137
LOC427186	ENSGALG00010013438	ENSGALG00010013438	pcg	Z	13450339	13452935	-	RPL37	up	3317	5.40712092458042	0.0458	1.23	0.3	5.338	5.477	0.45	0.161
LOC427187	ENSGALG00010012427	ENSGALG00010012427	pcg	Z	13469165	13489464	+	C7	up	2437.7	2.94315573012542	0.0005	1.59	0.67	2.684	3.202	0.339	0.457
LOC427191	ENSGALG00010012536	ENSGALG00010012536	pcg	Z	13805591	13809176	+	C5orf51	up	86	0.531440769779246	0	1.7	0.77	0.31	0.753	0.45	0.24
LOC427193	ENSGALG00010014427	ENSGALG00010014427	pcg	Z	14232034	14243911	-	TMEM267	up	166.9	1.46350124624126	0.003	1.54	0.62	1.249	1.678	0.485	0.344
LOC427194	ENSGALG00010014476	ENSGALG00010014476	pcg	Z	14244136	14255681	-	C5orf34	up	130.8	0.715474096374823	0.0008	1.44	0.52	0.53	0.901	0.319	0.273
LOC427198	ENSGALG00010014014	ENSGALG00010014014	pcg	Z	15336798	15448633	+	PARP8	up	104.4	-0.860732291249247	0.0001	1.49	0.58	-1.072	-0.65	0.331	0.199
LOC427201	ENSGALG00010011724	ENSGALG00010011724	pcg	Z	25123396	25254463	-	ARHGEF28	up	82.8	-1.37100099983851	0.0477	1.72	0.78	-1.641	-1.101	0.786	0.676
LOC427205	ENSGALG00010010733	ENSGALG00010010733	pcg	Z	24761740	24780540	+	GFM2	up	415.9	1.405885020207	0	1.46	0.55	1.222	1.59	0.301	0.177
LOC427206	ENSGALG00010010713	ENSGALG00010010713	pcg	Z	24757918	24761801	-	NSA2	up	1384	3.71781773024119	0	1.63	0.71	3.485	3.95	0.428	0.253
LOC427209	ENSGALG00010010985	ENSGALG00010010985	pcg	Z	24446201	24520678	+	COL4A3BP	up	1463.5	2.08228608943444	0.0014	1.39	0.48	1.914	2.251	0.281	0.308
LOC427210	ENSGALG00010010951	ENSGALG00010010951	pcg	Z	24362117	24385107	+	POC5	up	44.2	-0.364540486211843	0.0001	1.54	0.62	-0.558	-0.172	0.265	0.289
LOC427211	ENSGALG00010010688	ENSGALG00010010688	pcg	Z	24003163	24119280	-	IQGAP2	up	4906.5	3.34484961637076	0.0239	1.25	0.32	3.224	3.466	0.227	0.195
LOC427213	ENSGALG00010010599	ENSGALG00010010599	pcg	Z	23955076	23963894	-	F2RL1	up	1144.9	2.29399246906064	0.0001	1.58	0.66	2.041	2.547	0.459	0.326
LOC427216	ENSGALG00010011649	ENSGALG00010011649	pcg	Z	25819839	25866334	+	MRPS27	up	897.8	2.99294848752439	0	1.86	0.9	2.7	3.286	0.265	0.141
LOC427217	ENSGALG00010011572	ENSGALG00010011572	pcg	Z	25803290	25819893	-	PTCD2	up	139.6	1.10598796611828	0	1.77	0.83	0.846	1.366	0.324	0.176
LOC427222	ENSGALG00010011222	ENSGALG00010011222	pcg	Z	27896746	27930646	+	RCL1	up	996.5	3.18795444522376	0	1.56	0.64	2.98	3.396	0.285	0.14
LOC427225	ENSGALG00010013312	ENSGALG00010013312	pcg	Z	28100797	28114350	+	PDCD1LG2	up	218.3	1.14683418927067	0.0001	1.83	0.87	0.873	1.421	0.43	0.537
LOC427226	ENSGALG00010012889	ENSGALG00010012889	pcg	Z	28127617	28180132	+	RIC1	up	2359.7	2.44314096056506	0.0478	1.24	0.31	2.317	2.57	0.336	0.207
LOC427231	ENSGALG00010011253	ENSGALG00010011253	pcg	Z	28506084	28815267	+	KDM4C	down	378.7	1.00547771025131	0	0.64	-0.65	1.192	0.818	0.429	0.195
LOC427232	ENSGALG00010014190	ENSGALG00010014190	pcg	Z	34715472	34732301	-	HACD4	up	40.6	-1.05499697404797	0.0019	1.53	0.61	-1.259	-0.851	0.318	0.32
LOC427233	ENSGALG00010014153	ENSGALG00010014153	pcg	Z	34613899	34713684	+	FOCAD	up	434.5	0.819976820284145	0	1.44	0.52	0.642	0.998	0.213	0.151
LOC427236	ENSGALG00010016305	ENSGALG00010016305;ENSGALG00010016771	pcg	Z	34103472	34186709	+	DENND4C	up	1103.7	1.16353140737129	0.0015	1.3	0.38	1.01	1.317	0.291	0.156
LOC427237	ENSGALG00010016168	ENSGALG00010016114;ENSGALG00010016168	pcg	Z	34056394	34070493	-	PLIN2	up	9122.2	4.37000959124827	0.0343	1.59	0.66	4.126	4.614	0.594	0.743
LOC427238	ENSGALG00010016114	ENSGALG00010016114	pcg	Z	34037234	34056084	-	HAUS6	up	426.5	0.959317444060409	0	1.75	0.81	0.667	1.252	0.391	0.253
LOC427244	ENSGALG00010014758	ENSGALG00010014758	pcg	Z	35182700	35193262	+	FXN	up	84.4	0.630275518407005	0	2.07	1.05	0.293	0.968	0.276	0.188
LOC427250	ENSGALG00010014170	ENSGALG00010014170	pcg	Z	36150143	36194701	-	TMEM2	up	559.1	0.845042010461612	0.045	1.21	0.27	0.757	0.933	0.254	0.175
LOC427253	ENSGALG00010015837	ENSGALG00010015837	pcg	Z	36290002	36322042	+	GDA	down	1525.2	2.14172179053269	0	0.52	-0.94	2.462	1.821	0.447	0.332
LOC427254	ENSGALG00010015852	ENSGALG00010015852	pcg	Z	36348812	36363222	-	ZFAND5	up	795.5	2.19953281680603	0.0201	1.42	0.51	2.015	2.384	0.52	0.498
LOC427257	ENSGALG00010015466	ENSGALG00010015466	pcg	Z	37450069	37459211	-	NMRK1	up	5574.2	4.31639948536488	0.0012	1.82	0.87	4.028	4.605	0.509	0.582
LOC427259	ENSGALG00010015064	ENSGALG00010015064	pcg	Z	37947459	37953709	-	RFK	up	2671.1	3.24157178719907	0.0003	1.36	0.44	3.072	3.411	0.299	0.144
LOC427260	ENSGALG00010015132	ENSGALG00010015132	pcg	Z	37969360	37982398	+	GCNT1	up	96.2	-0.468210274668203	0.0042	1.52	0.61	-0.661	-0.275	0.42	0.354
LOC427263	ENSGALG00010015533	ENSGALG00010015533	pcg	Z	38582875	38598178	+	PSAT1	down	41126.8	5.83531884077941	0.0418	0.71	-0.5	5.952	5.718	0.438	0.438
LOC427269	ENSGALG00010009396	ENSGALG00010009396	pcg	Z	44819604	44931673	-	AUH	up	2095.4	3.0273080043797	0	1.63	0.71	2.775	3.28	0.268	0.129
LOC427270	ENSGALG00010009349	ENSGALG00010009349	pcg	Z	44718039	44719027	-	TPPP2	up	19.5	-0.415317846784679	0	2.85	1.51	-0.919	0.089	0.946	0.639
LOC427273	ENSGALG00010012532	ENSGALG00010012532	pcg	Z	51478728	51492534	-	FAM174A	up	474.5	2.65461306981559	0	1.54	0.62	2.457	2.852	0.4	0.236
[truncated: 476 more rows]

## Sheet: 1003_DE_adip_PRJEB44038_sex
gnId	gnId_BiomartEnsEq	gnId_OvlpEnsEq	gnSimpleBiotype	chr	start	end	strand	gnName	DEGfdr0.05	meanRawCount	meanNormCount	padj.sexe	fc.sexe	lfc.sexe	mean.F	mean.M	sd.F	sd.M
DAVISGALG000000094	NA	NA	pcg	W	8902603	8904992	+	NA	down	25.6	-2.52746242689592	0	0	-8.65	-0.45	-4.605	0.346	0
DAVISGALG000000096	NA	NA	lnc	W	8916443	8918306	+	NA	down	4.5	-3.24203578855491	0	0.01	-6.16	-1.879	-4.605	0.325	0
DAVISGALG000000202	NA	NA	pcg	W	5668753	5669652	-	NA	down	16.8	-2.25171878584744	0	0	-8.04	0.102	-4.605	0.37	0
DAVISGALG000000218	NA	NA	lnc	W	6582197	6583391	+	NA	down	13.2	-2.50132704592092	0	0	-7.69	-0.397	-4.605	0.234	0
DAVISGALG000000507	NA	NA	lnc	Z	7514135	7515760	-	NA	up	106.4	0.679382634290266	0.0054	1.73	0.79	0.403	0.956	0.209	0.154
DAVISGALG000000982	NA	NA	oth	Z	16323295	16326445	+	NA	up	115.1	0.0743556968574606	0	2.26	1.18	-0.335	0.484	0.171	0.082
DAVISGALG000001101	NA	NA	oth	Z	16803861	16806458	-	NA	up	74.4	-0.196263915358234	0.0222	1.94	0.96	-0.532	0.139	0.442	0.379
DAVISGALG000001303	NA	NA	lnc	Z	23752071	23752804	+	NA	up	4.8	-1.89372510503649	0.0004	3.91	1.97	-2.633	-1.155	0.905	0.526
DAVISGALG000001600	NA	NA	lnc	Z	31390881	31393103	-	NA	up	175.8	0.887637607573934	0.0024	1.63	0.71	0.646	1.13	0.098	0.159
DAVISGALG000001684	NA	NA	lnc	Z	32442005	32444643	+	NA	up	82.9	-0.0349204702410876	0.0049	1.7	0.77	-0.301	0.231	0.153	0.099
DAVISGALG000001702	NA	NA	lnc	Z	31817919	31819989	-	NA	up	27.5	-0.938090159657678	0.0132	1.94	0.95	-1.263	-0.614	0.323	0.3
DAVISGALG000002037	NA	NA	lnc	Z	40644716	40646870	+	NA	up	40.2	-0.590890524456233	0.0006	2.06	1.04	-0.958	-0.223	0.271	0.122
DAVISGALG000002042	NA	NA	lnc	Z	40688840	40690819	-	NA	up	129.6	0.659616138376586	0.0005	1.91	0.93	0.338	0.981	0.232	0.203
DAVISGALG000002356	NA	NA	lnc	Z	43812153	43814869	+	NA	up	33.8	-1.03028171898596	0.0235	1.95	0.96	-1.366	-0.695	0.522	0.24
DAVISGALG000002489	NA	NA	lnc	Z	52451146	52452645	+	NA	up	7.6	-1.96348845213193	0.0156	2.39	1.26	-2.416	-1.511	0.513	0.444
DAVISGALG000002586	NA	NA	pcg	Z	48619495	48621575	+	NA	up	115.7	0.426231777904815	0.0106	2.15	1.11	0.076	0.777	0.545	0.446
DAVISGALG000002676	NA	NA	lnc	Z	55477776	55478497	-	NA	up	36	0.190364161207117	0.0449	2.22	1.15	-0.229	0.61	0.629	0.651
DAVISGALG000002719	NA	NA	lnc	Z	56169828	56175233	+	NA	up	19.4	-2.18338186690317	0.0246	2	1	-2.487	-1.88	0.316	0.386
DAVISGALG000002895	NA	NA	lnc	Z	58662101	58664251	-	NA	up	12.2	-1.76243164179289	0.0377	1.91	0.93	-2.06	-1.464	0.256	0.366
DAVISGALG000002969	NA	NA	oth	Z	61249036	61250753	+	NA	up	12.1	-1.55397328571585	0.0187	1.95	0.97	-1.903	-1.204	0.394	0.233
DAVISGALG000002970	NA	NA	oth	Z	61250819	61253390	+	NA	up	27	-1.16575424587631	0.0255	1.89	0.92	-1.48	-0.852	0.385	0.293
DAVISGALG000003094	NA	NA	lnc	Z	66564279	66565830	+	NA	up	6.3	-2.38699259026126	0	4.22	2.08	-3.184	-1.59	0.928	0.419
DAVISGALG000003145	NA	NA	pcg	Z	66462145	66466317	+	NA	up	369.8	0.862437525855543	0.0128	2.11	1.08	0.486	1.239	0.583	0.515
DAVISGALG000003194	NA	NA	pcg	Z	69068933	69070490	-	NA	up	102.2	0.648108671186318	0.0015	1.98	0.98	0.318	0.978	0.21	0.326
DAVISGALG000003294	NA	NA	pcg	Z	71403796	71406002	-	NA	up	9.4	-2.13621045249026	0.0073	2.47	1.31	-2.563	-1.71	0.659	0.35
DAVISGALG000007988	NA	NA	pcg	1	83808365	83809977	+	NA	up	23.3	-1.03505476498615	0.0297	2.44	1.29	-1.451	-0.619	0.678	0.77
DAVISGALG000008334	NA	NA	lnc	1	89456931	89458870	+	NA	down	25.2	-1.0415858451493	0.0373	0.47	-1.08	-0.722	-1.361	0.441	0.599
DAVISGALG000009492	NA	NA	lnc	1	118209520	118210899	-	NA	down	6.2	-2.16460054441082	0.0313	0.39	-1.37	-1.728	-2.601	0.812	0.584
DAVISGALG000020237	NA	NA	lnc	3	12163158	12164651	-	NA	up	12.6	-1.46171303770574	0.0174	2.16	1.11	-1.771	-1.152	0.363	0.695
DAVISGALG000021996	NA	NA	pcg	3	42677861	42678433	+	NA	up	6.6	-1.4033023439063	0.0225	2.8	1.48	-1.964	-0.843	1.399	0.502
DAVISGALG000032303	NA	NA	lnc	5	44896647	44897774	+	NA	up	7.1	-1.99739846018301	0.0001	4.09	2.03	-2.765	-1.23	0.923	0.58
DAVISGALG000046574	NA	NA	pcg	15	9197056	9197728	-	NA	down	11.8	-0.734473430903146	0.0427	0.48	-1.06	-0.447	-1.022	0.688	0.224
ENSGALG00010000276	NA	NA	lnc	JAENSK010000533.1	58440	61599	+	NA	down	12.3	-2.5688724879325	0	0.01	-7.62	-0.533	-4.605	0.31	0
ENSGALG00010000313	NA	NA	pse	JAENSK010000532.1	43855	46968	+	NA	down	320	-0.86397439647075	0	0	-11.96	2.722	-4.45	0.178	0.438
ENSGALG00010000318	NA	NA	pcg	JAENSK010000532.1	46577	51896	+	NA	down	358.8	-1.14685031364306	0	0	-9.78	1.865	-4.159	0.135	0.372
ENSGALG00010000358	NA	NA	lnc	JAENSK010000532.1	71803	76393	+	NA	down	547.9	-0.895048095237988	0	0	-11.63	2.485	-4.275	0.226	0.632
ENSGALG00010000565	NA	NA	lnc	15	12076406	12091745	-	NA	down	43.4	-2.11502035091842	0	0.09	-3.44	-1.127	-3.103	1.492	0.947
ENSGALG00010001608	NA	NA	pcg	2	95903196	95904158	-	NA	down	12.6	-2.30276069534483	0	0.01	-6.57	-0.238	-4.368	0.274	0.44
ENSGALG00010002030	NA	NA	pse	2	95903196	95904158	-	NA	down	12.6	-2.30276069534483	0	0.01	-6.57	-0.238	-4.368	0.274	0.44
ENSGALG00010004071	NA	NA	lnc	35	212168	213999	+	NA	down	7.9	-2.03099952891488	0.0056	0.21	-2.22	-1.316	-2.746	1.531	1.399
ENSGALG00010004292	NA	NA	lnc	1	170451878	170459236	+	NA	up	386.2	0.344843351779325	0.0012	2.3	1.2	-0.096	0.785	0.601	0.323
ENSGALG00010006018	NA	NA	lnc	2	109226923	109230846	+	NA	down	76.5	-0.0830596818663193	0.0397	0.43	-1.22	0.352	-0.518	1.042	0.502
ENSGALG00010006584	NA	NA	lnc	2	15711325	15724518	-	NA	up	160.1	0.0900637178980977	0.0003	3.44	1.78	-0.464	0.644	0.657	0.776
ENSGALG00010007248	NA	NA	lnc	1	90730048	90802610	-	NA	up	10.4	-2.51759821436979	0	27.83	4.8	-3.899	-1.136	1.039	1.091
ENSGALG00010007428	NA	NA	lnc	1	178116757	178131706	-	NA	down	34.8	-0.762821795892503	0.0004	0.31	-1.69	-0.191	-1.334	0.747	0.416
ENSGALG00010007629	NA	NA	lnc	Z	65446967	65619231	-	NA	up	12.5	-1.72119721970101	0.0086	2.95	1.56	-2.277	-1.165	0.94	0.611
ENSGALG00010007668	NA	NA	lnc	Z	67816664	67823019	+	NA	up	63.4	0.167039188436693	0.0288	1.63	0.71	-0.082	0.417	0.21	0.123
ENSGALG00010009789	NA	NA	lnc	Z	71852295	71856172	+	NA	up	7.4	-2.52042481038972	0.0235	2.83	1.5	-3.148	-1.893	1.079	0.483
ENSGALG00010010108	NA	NA	lnc	Z	73407296	73416830	+	NA	up	74.5	-1.07301808325235	0.0385	2.49	1.31	-1.415	-0.731	0.522	0.997
ENSGALG00010010490	NA	NA	lnc	Z	42633439	42634464	+	NA	up	9.9	-1.26707400412647	0.0171	2.19	1.13	-1.639	-0.895	0.368	0.442
ENSGALG00010010609	NA	NA	lnc	Z	46170971	46192797	-	NA	up	20.9	-1.646535924641	0.0041	3.9	1.96	-2.256	-1.037	0.648	1.057
ENSGALG00010011510	NA	NA	pcg	W	1103974	1526952	-	NA	down	6.8	-2.64034304520734	0	0.06	-4.05	-1.337	-3.944	0.604	0.944
ENSGALG00010011577	NA	NA	pcg	W	1676848	1750035	+	NA	down	43	-2.74536727642545	0	0	-7.93	-1.035	-4.456	0.154	0.278
ENSGALG00010012243	NA	NA	pcg	W	3937027	3986528	+	NA	down	27.7	-2.14668288297432	0	0.01	-6.34	-0.297	-3.996	0.249	0.93
ENSGALG00010012737	NA	NA	pcg	W	6410100	6415095	-	NA	down	7.5	-2.4536123867737	0	0.01	-6.26	-0.565	-4.342	0.555	0.617
ENSGALG00010013069	NA	NA	pcg	W	8114220	8116122	+	NA	down	78.1	-1.79200224515044	0	0	-9.82	0.906	-4.49	0.282	0.326
ENSGALG00010013143	NA	NA	pcg	W	7812243	7825796	-	NA	down	22.7	-1.68710370275197	0	0.08	-3.58	-0.512	-2.862	0.338	0.484
ENSGALG00010013341	NA	NA	pcg	W	8542351	8568566	+	NA	down	6.8	-3.03593361679659	0	0.07	-3.82	-1.968	-4.104	0.44	0.43
ENSGALG00010013347	NA	NA	pcg	W	8578937	8620560	+	NA	down	153.4	-2.39566970576204	0	0.01	-6.74	-0.602	-4.189	0.258	0.366
ENSGALG00010013554	NA	NA	pcg	W	2934637	2935432	-	NA	down	17.7	-2.234801970655	0	0	-7.84	0.136	-4.605	0.598	0
ENSGALG00010013565	NA	NA	pcg	W	2945904	2946699	-	NA	down	8.6	-2.9235588833645	0	0.01	-7.13	-1.242	-4.605	2.097	0
ENSGALG00010013728	NA	NA	lnc	W	4761220	4768295	-	NA	down	14.2	-2.72228209640205	0	0	-7.81	-0.839	-4.605	0.211	0
ENSGALG00010013974	NA	NA	lnc	2	126480660	126488181	-	NA	down	15.9	-2.4786771311007	0.0001	0.14	-2.79	-1.784	-3.173	0.784	1.403
ENSGALG00010014895	NA	NA	lnc	Z	60572183	60673093	+	NA	up	196.4	0.578206519780728	0.0002	2.48	1.31	0.112	1.044	0.555	0.329
ENSGALG00010015204	NA	NA	pcg	Z	17554637	17564747	-	NA	up	58.8	-1.68934215409147	0.0241	1.7	0.77	-1.93	-1.449	0.142	0.27
ENSGALG00010025555	NA	NA	lnc	11	569177	575306	-	NA	down	25.8	-1.06436508647754	0.0065	0.4	-1.31	-0.565	-1.564	0.488	0.731
ENSGALG00010025583	NA	NA	lnc	11	3827934	4073592	+	NA	up	157.2	-0.931056834019324	0.0346	1.82	0.87	-1.201	-0.661	0.323	0.461
ENSGALG00010027409	NA	NA	lnc	2	526722	528924	+	NA	down	40	-0.715532654566547	0.0001	0.09	-3.45	0.252	-1.683	2.198	1.511
ENSGALG00010029001	NA	NA	lnc	17	3208948	3231717	+	NA	down	21.7	-1.52539107414098	0.0119	0.46	-1.13	-1.125	-1.926	0.361	0.566
INRAGALG00000000879	NA	NA	lnc	1	51196630	51197717	-	NA	down	7.1	-2.32128383607614	0.0056	0.19	-2.37	-1.62	-3.023	1.334	1.612
INRAGALG00000001336	NA	NA	mis	1	73521913	73536407	+	NA	down	34.2	-2.25812430817469	0	0.03	-4.97	-0.817	-3.699	1.403	0.901
INRAGALG00000003052	NA	NA	lnc	1	178498215	178498852	+	NA	up	16.2	-0.492835342193028	0.0041	2.56	1.36	-0.921	-0.065	0.279	0.798
INRAGALG00000005665	NA	NA	lnc	17	9556006	9557601	-	NA	up	7.7	-1.98329158705397	0.0009	2.64	1.4	-2.481	-1.485	0.455	0.227
INRAGALG00000006423	NA	NA	lnc	2	15714566	15716063	-	NA	up	29.2	-0.882909514082442	0.0115	3.21	1.68	-1.401	-0.364	0.886	0.849
INRAGALG00000006575	NA	NA	lnc	2	25922848	25925141	-	NA	down	280.1	0.484089364835967	0.0027	0.23	-2.15	1.164	-0.196	1.366	0.8
INRAGALG00000007038	NA	NA	lnc	2	57195994	57213907	+	NA	up	373	0.0997636592343439	0.0033	2.2	1.14	-0.234	0.433	0.549	0.534
INRAGALG00000008225	NA	NA	pcg	2	128939187	128941286	+	NA	down	6.9	-2.46039227499456	0.0057	0.34	-1.57	-1.998	-2.923	0.728	0.617
INRAGALG00000009603	NA	NA	pcg	W	6817596	6825249	+	NA	down	26.9	-3.1045836513487	0	0	-8.74	-1.604	-4.605	0.699	0
INRAGALG00000009724	NA	NA	lnc	27	5125249	5145905	-	NA	up	34.3	-2.43041707759676	0	4.3	2.11	-3.13	-1.731	0.691	0.511
INRAGALG00000010019	NA	NA	lnc	3	9360432	9362660	+	NA	down	10.9	-1.80839899028328	0.0105	0.44	-1.2	-1.435	-2.182	0.438	0.35
INRAGALG00000010186	NA	NA	lnc	3	16870952	16874784	+	NA	up	9.2	-2.37028411855925	0.0088	2.52	1.33	-2.781	-1.96	0.458	0.501
INRAGALG00000011142	NA	NA	lnc	3	65132888	65135420	+	NA	up	24.1	-1.47174378953293	0	4.23	2.08	-2.164	-0.78	0.599	0.358
INRAGALG00000011484	NA	NA	lnc	3	88137186	88138694	-	NA	down	12.5	-1.58816726871741	0.0016	0.36	-1.49	-0.985	-2.192	0.325	1.112
INRAGALG00000011541	NA	NA	lnc	3	94683293	94686205	-	NA	down	13.9	-1.27704380358724	0.0123	0.44	-1.17	-0.915	-1.639	0.533	0.28
INRAGALG00000012309	NA	NA	lnc	4	18021274	18025472	-	NA	down	21.6	-2.05261943000032	0.0236	0.37	-1.42	-1.64	-2.466	0.666	0.727
INRAGALG00000012488	NA	NA	lnc	4	29562738	29565400	-	NA	down	11.9	-2.10018745417288	0.0498	0.44	-1.18	-1.729	-2.472	0.501	0.738
INRAGALG00000015330	NA	NA	lnc	7	1851880	1854539	-	NA	down	11.7	-2.58002198633052	0.0082	0.2	-2.3	-1.953	-3.207	0.894	1.402
INRAGALG00000016714	NA	NA	lnc	9	12095546	12105445	-	NA	up	70.9	-1.241117133746	0.0436	1.73	0.79	-1.454	-1.028	0.4	0.314
INRAGALG00000017115	NA	NA	lnc	W	8748170	8749241	-	NA	down	6.9	-2.77908509027256	0	0.01	-6.77	-0.953	-4.605	0.35	0
INRAGALG00000017303	NA	NA	lnc	W	4779408	4780413	-	NA	down	3.8	-3.02721488378831	0	0.02	-5.94	-1.449	-4.605	0.382	0
INRAGALG00000017786	NA	NA	pcg	31	2344998	2347932	+	NA	down	10.7	-2.29303625746762	0.0129	0.36	-1.47	-1.819	-2.767	0.786	0.61
INRAGALG00000017838	NA	NA	pcg	W	6851495	6854405	-	NA	down	30.2	-2.45032642430157	0	0.01	-7.5	-0.491	-4.41	0.378	0.364
INRAGALG00000018869	NA	NA	lnc	1	196336926	196340039	+	NA	up	6.1	-2.39763598443274	0	5.64	2.5	-3.235	-1.56	1.372	0.589
INRAGALG00000019740	NA	NA	lnc	6	36205291	36205987	+	NA	down	9.7	-1.40673541959873	0.0008	0.25	-1.98	-0.523	-2.29	0.604	1.538
INRAGALG00000023363	NA	NA	lnc	5	21697432	21698554	+	NA	up	6.9	-1.74628186299115	0.014	2.28	1.19	-2.192	-1.301	0.558	0.237
INRAGALG00000023538	NA	NA	mis	W	9007028	9013328	+	NA	down	26.3	-2.76304859696642	0	0.02	-5.4	-1.327	-4.199	0.157	0.276
INRAGALG00000023539	NA	NA	lnc	W	5672912	5674791	-	NA	down	20.5	-2.53996040101964	0	0	-8.34	-0.475	-4.605	0.518	0
INRAGALG00000023564	NA	NA	lnc	4	90815971	90835148	+	NA	down	14.2	-2.4634869530145	0.0485	0.42	-1.25	-1.946	-2.981	0.223	1.019
INRAGALG00000023565	NA	NA	lnc	4	90821220	90837937	+	NA	down	9.7	-2.09971387596605	0.0125	0.37	-1.44	-1.331	-2.869	0.254	1.459
INRAGALG00000023597	NA	NA	lnc	16	1858819	1861027	+	NA	up	6.1	-2.23382855158433	0.0463	2.26	1.18	-2.737	-1.73	0.963	0.25
INRAGALG00000024062	NA	NA	lnc	W	983560	986445	-	NA	down	8.1	-3.27948477135896	0	0.01	-7.04	-1.954	-4.605	0.968	0
INRAGALG00000024171	NA	NA	lnc	Z	9886642	9888587	+	NA	up	10.4	-1.97974640114022	0.0002	3.19	1.67	-2.585	-1.374	0.75	0.339
INRAGALG00000024371	NA	NA	mis	Z	21405513	21409307	-	NA	up	17.3	-1.98223695101298	0.031	2.05	1.03	-2.297	-1.668	0.355	0.448
INRAGALG00000024418	NA	NA	lnc	Z	23659755	23663021	+	NA	up	34.5	-0.760292885610787	0.0006	2.07	1.05	-1.111	-0.409	0.157	0.232
INRAGALG00000024560	NA	NA	lnc	Z	32593280	32595596	+	NA	up	12.3	-1.81731517707782	0.005	2.11	1.08	-2.174	-1.46	0.329	0.179
INRAGALG00000024735	NA	NA	lnc	Z	44972669	44975819	+	NA	up	37.2	-0.96592719445423	0.0382	1.86	0.9	-1.267	-0.665	0.359	0.352
INRAGALG00000024786	NA	NA	lnc	Z	48283785	48288355	-	NA	up	33.8	-1.43597781816414	0.014	1.84	0.88	-1.734	-1.138	0.294	0.221
INRAGALG00000024974	NA	NA	lnc	Z	60683364	60689183	+	NA	up	55.1	-1.29020833784571	0.0299	1.94	0.95	-1.623	-0.958	0.493	0.255
INRAGALG00000024976	NA	NA	lnc	Z	60694423	60697015	+	NA	up	27.3	-1.31033627336077	0.0099	2.47	1.31	-1.867	-0.754	0.871	0.342
INRAGALG00000025040	NA	NA	lnc	Z	66052211	66071782	+	NA	up	63.1	-0.571218917616641	0.006	2.41	1.27	-1.203	0.06	1.399	0.296
INRAGALG00000025047	NA	NA	lnc	Z	66165367	66168745	+	NA	up	33.3	-0.772750186424427	0.0068	2.05	1.04	-1.174	-0.371	0.474	0.259
INRAGALG00000025115	NA	NA	lnc	Z	71686442	71690644	-	NA	up	19.9	-1.92400628196041	0.0388	1.87	0.9	-2.231	-1.617	0.454	0.187
INRAGALG00000105346	NA	NA	lnc	29	562386	563440	+	NA	up	14.4	-1.10357791880099	0.0204	2.52	1.33	-1.589	-0.618	0.803	0.689
INRAGALG00000105869	NA	NA	lnc	Z	48048856	48050224	+	NA	up	4.8	-2.45120165792281	0.0179	3.03	1.6	-3.006	-1.896	0.925	0.578
INRAGALG00000105909	NA	NA	lnc	Z	63757166	63758307	+	NA	up	24.1	-0.481460404366738	0.007	2.01	1.01	-0.847	-0.115	0.394	0.252
INRAGALG00000106059	NA	NA	lnc	Z	58659234	58660677	-	NA	up	21.1	-0.874999023082563	0.016	2.08	1.05	-1.225	-0.525	0.397	0.368
INRAGALG00000106087	NA	NA	lnc	Z	85584496	85588008	-	NA	up	42.9	-1.06554169493565	0.0432	2.04	1.03	-1.429	-0.702	0.613	0.333
LOC100170842	ENSGALG00010017584	ENSGALG00010017584;ENSGALG00010017598	pcg	4	1157870	1169121	+	WNT11B	down	28.2	-1.68312406530401	0.0088	0.21	-2.23	-1.083	-2.284	1.167	1.248
LOC100189558	ENSGALG00010023885	ENSGALG00010023885	pcg	8	27231727	27239499	+	ANGPTL3	down	214	-0.884980608829421	0	0.04	-4.66	0.68	-2.45	1.609	1.735
LOC100533110	ENSGALG00010006957	ENSGALG00010006957;ENSGALG00010007788	pcg	Z	66274303	66523159	+	PALM2AKAP2	up	9028.6	3.8126969023089	0.0296	1.42	0.5	3.642	3.983	0.206	0.231
LOC100857105	ENSGALG00010029936	ENSGALG00010029936	pcg	19	5881544	5889129	+	SERPINF2	down	492	1.57303636994964	0.0001	0.3	-1.72	2.228	0.918	0.393	0.991
LOC100857280	NA	ENSGALG00010004716	pcg	4	59487712	59493385	-	NA	down	22.4	-2.10810158203874	0	0.08	-3.67	-0.91	-3.306	1.636	1.441
LOC100857356	ENSGALG00010010368	ENSGALG00010010368	pcg	Z	1180582	1220618	+	ZNF532	up	1562.8	2.12027744567493	0	1.68	0.75	1.86	2.381	0.054	0.053
LOC100857368	ENSGALG00010008231	ENSGALG00010008231	pcg	Z	41437454	41470439	-	ZCCHC6	up	2069.4	2.37381581956891	0.0128	1.3	0.38	2.241	2.507	0.124	0.076
LOC100857380	ENSGALG00010025421	ENSGALG00010025421	pcg	34	148782	156983	-	NR4A1	up	982.8	1.94919371803449	0.0409	2.48	1.31	1.615	2.283	1.153	0.712
LOC100857394	ENSGALG00010023003	ENSGALG00010023003	pcg	1	76225833	76263204	-	A2ML3	down	38.5	-2.1292467248776	0.0004	0.15	-2.7	-1.354	-2.904	1.483	0.834
LOC100857579	ENSGALG00010000239	NA	pcg	W	2901759	2903278	+	NA	down	649.2	-0.0364042990085745	0	0	-10.3	3.602	-3.675	0.259	1.035
LOC100857707	ENSGALG00010010990	ENSGALG00010010990	pcg	Z	24526672	24528290	-	MED18	up	373.7	2.0801154122299	0	1.83	0.87	1.778	2.382	0.046	0.083
LOC100857724	ENSGALG00010013472	ENSGALG00010013472	pcg	8	4299142	4302119	-	DM5L	down	110.6	0.420081528854472	0.0037	0.47	-1.08	0.777	0.064	0.505	0.232
LOC100857820	ENSGALG00010022500	ENSGALG00010022500	pcg	11	1187006	1189190	+	NA	down	56	0.289015032300721	0.0051	0.34	-1.58	0.725	-0.147	1.002	0.46
LOC100857877	ENSGALG00010009548	ENSGALG00010009548	pcg	Z	4331792	4401228	-	PIK3C3	up	1600.6	2.62261956025056	0	1.58	0.66	2.392	2.853	0.131	0.067
LOC100857889	ENSGALG00010012497	ENSGALG00010012497	pcg	Z	13546415	13643000	-	PLCXD3	down	262.2	0.0464611145333382	0.0021	0.6	-0.74	0.3	-0.207	0.163	0.236
LOC100858010	ENSGALG00010026205	ENSGALG00010026205	pcg	27	1334405	1345132	+	A2ML4	down	537.2	-0.293771670125817	0	0.06	-4.12	0.912	-1.5	1.819	1.11
LOC100858057	ENSGALG00010006029	ENSGALG00010006029	pcg	Z	66729240	66741818	+	HSDL2	up	1018.2	3.0053370699689	0	1.74	0.8	2.726	3.285	0.131	0.101
LOC100858366	ENSGALG00010010870	ENSGALG00010010870	pcg	Z	7701541	7734881	-	NOL6	up	565.2	1.64185341882332	0	1.87	0.9	1.329	1.955	0.123	0.079
LOC100858617	ENSGALG00010018387	ENSGALG00010018387	pcg	22	4445691	4449913	+	NT5DC4	down	82.2	-0.826569607012454	0	0.08	-3.7	0.309	-1.962	1.58	1.007
LOC100858693	ENSGALG00010009181	ENSGALG00010009181	pcg	Z	8462450	8476042	-	ARID3C	down	10.9	-2.66517077767301	0	0.15	-2.71	-1.821	-3.509	0.666	0.699
LOC100858713	ENSGALG00010026625	ENSGALG00010026625	pcg	9	9188575	9196526	-	THT2L	up	43.4	-0.375122314428505	0	3	1.58	-0.91	0.16	0.431	0.348
LOC100858742	ENSGALG00010011857	ENSGALG00010011857	pcg	W	2129168	2344673	-	NA	down	175.8	-1.96246071967839	0	0	-9.36	0.493	-4.418	0.152	0.28
LOC100858763	ENSGALG00010011571	ENSGALG00010011571	pcg	Z	9143448	9177375	-	FAM214B	up	446.2	1.55757574078589	0.0065	1.41	0.49	1.386	1.729	0.098	0.083
LOC100858842	ENSGALG00010027528	ENSGALG00010027528	pcg	25	2498669	2499479	+	APOA2	down	333.4	1.85054232416963	0	0.09	-3.52	2.862	0.839	1.699	1.441
LOC100858866	ENSGALG00010024909	ENSGALG00010024909	pcg	34	1442922	1447714	+	SLC39A5	down	15.9	-2.49394388614697	0	0.08	-3.56	-1.464	-3.524	1.223	1.06
LOC100858919	ENSGALG00010009037	ENSGALG00010009037	pcg	Z	9548455	9569989	+	NA	up	587.6	1.36885953529743	0	1.82	0.87	1.069	1.669	0.084	0.196
LOC100858972	ENSGALG00010009408	ENSGALG00010009408	pcg	Z	73550248	73561226	+	GTF2H2	up	587.5	2.44818540769713	0.0468	1.32	0.4	2.308	2.588	0.141	0.069
LOC100859072	NA	NA	lnc	Z	27737051	27775200	-	NA	down	560	-2.11518030142545	0	0	-8.95	0.17	-4.401	0.285	0.121
LOC100859112	ENSGALG00010009594	ENSGALG00010009594	pcg	Z	9637513	9638669	+	HINT1	up	61.4	0.895652212992883	0.0037	1.91	0.93	0.581	1.211	0.285	0.207
LOC100859181	ENSGALG00010009129	ENSGALG00010009129	pcg	3	104308740	104314206	-	PRKACA	down	44.1	-0.948621028357038	0.0018	0.29	-1.81	-0.456	-1.442	1.077	0.481
LOC100859325	ENSGALG00010021420	ENSGALG00010021420;ENSGALG00010022469	pcg	12	11458628	11526085	+	PLXNB3	up	248.5	-0.471694734540494	0.0118	1.68	0.75	-0.714	-0.229	0.239	0.303
LOC100859339	ENSGALG00010009640	ENSGALG00010009640	pcg	Z	9642462	9652008	-	NPR2	up	2412.5	2.98498248398311	0.0357	1.43	0.52	2.803	3.167	0.23	0.283
LOC100859442	NA	ENSGALG00010007259	pcg	Z	64815914	64827661	+	FAM151B	up	864.4	1.98203152543907	0	1.76	0.82	1.701	2.263	0.051	0.118
LOC100859467	ENSGALG00010011467	ENSGALG00010011467	pcg	W	1004868	1166796	+	NA	down	474.1	-1.09433653215847	0	0	-11.42	2.051	-4.24	0.077	0.693
LOC100859531	NA	ENSGALG00010002557;ENSGALG00010002584	pcg	16	2019179	2039828	+	BTN3A3L2	down	34	-1.06340699745325	0.0113	0.29	-1.79	-0.56	-1.566	1.447	0.586
LOC100859602	ENSGALG00010011555	ENSGALG00010011555;ENSGALG00010013547	pcg	W	1503031	1955522	+	NA	down	123.8	-2.05972506939745	0	0	-10.58	0.419	-4.539	0.071	0.188
LOC100859798	ENSGALG00010000599	ENSGALG00010000599	pcg	2	75307735	75372899	+	FAM134B	down	202.2	0.178045815295297	0.008	0.57	-0.8	0.406	-0.05	0.233	0.436
LOC101747367	ENSGALG00010020715	ENSGALG00010020715	pcg	8	16324394	16349270	+	NA	down	14.4	-2.08123775651915	0.0387	0.32	-1.64	-1.528	-2.635	0.764	1.156
LOC101747680	NA	ENSGALG00010022479	pcg	11	1088584	1090819	-	NA	down	257.3	0.853014576780562	0	0.04	-4.67	2.228	-0.522	1.547	0.577
LOC101747752	ENSGALG00010011419	ENSGALG00010011419	pcg	Z	20603821	20679819	+	RNF180	up	281.6	0.217882492493152	0.0107	1.48	0.56	0.025	0.411	0.106	0.134
LOC101747754	NA	ENSGALG00010015067	lnc	1	64832450	64938579	+	NA	up	160.6	0.234554963597998	0.0141	1.69	0.76	-0.023	0.492	0.234	0.275
LOC101748207	NA	ENSGALG00010004705	pcg	31	100401	103104	+	NA	down	13.1	-1.69928770886464	0.0004	0.22	-2.18	-0.882	-2.516	0.866	1.054
LOC101748308	NA	ENSGALG00010014372;ENSGALG00010014439;ENSGALG00010016759	pcg	Z	32671090	32682595	+	NA	up	20.6	-1.76960699341178	0.0058	2.31	1.21	-2.207	-1.332	0.368	0.522
LOC101748371	NA	ENSGALG00010012707	lnc	Z	1292624	1313191	-	NA	up	1572	1.89931316020382	0	1.8	0.85	1.603	2.195	0.106	0.068
LOC101748485	ENSGALG00010019771	ENSGALG00010019771	pcg	5	265863	270956	-	VWCE	down	23.8	-1.87421229511429	0.0074	0.24	-2.05	-1.187	-2.561	1.078	1.062
LOC101748614	ENSGALG00010004949	ENSGALG00010004949	pcg	1	180271264	180283815	-	RAB39A	down	133.8	-0.112021731825715	0.0021	0.35	-1.52	0.406	-0.631	0.517	0.846
LOC101748689	NA	NA	mis	4	825675	860958	-	NA	up	3084.9	1.26483977235922	0.0067	4.68	2.23	0.728	1.802	0.665	1.782
LOC101748739	NA	NA	lnc	2	46113682	46130626	+	NA	down	14.6	-1.66404749686965	0.0431	0.51	-0.96	-1.406	-1.922	0.419	0.423
LOC101748744	ENSGALG00010018498	ENSGALG00010018498	pcg	4	2392026	2394643	+	NA	up	333.2	1.34794902720789	0.0327	2.21	1.15	0.948	1.748	0.672	0.624
LOC101748752	NA	ENSGALG00010012796	pcg	Z	16475803	16480776	-	NA	up	31.5	0.550716697829171	0.0119	1.88	0.91	0.234	0.867	0.273	0.247
LOC101748847	NA	ENSGALG00010010696	lnc	Z	44454157	44461929	+	NA	up	116.1	1.02174096411616	0.0009	1.97	0.98	0.673	1.37	0.27	0.249
LOC101749287	ENSGALG00010029359	ENSGALG00010029359	pcg	18	2567814	2579882	-	NA	up	2616.8	2.93860350415678	0	4.4	2.14	2.207	3.67	1.144	0.582
LOC101749501	ENSGALG00010010806	ENSGALG00010010806	pcg	13	3671525	3704741	+	FAM196B	down	45.1	-2.32817703694138	0.0029	0.29	-1.8	-1.881	-2.775	0.667	1.142
LOC101749568	NA	ENSGALG00010009763;ENSGALG00010009978	pcg	Z	71251000	71265208	+	NA	up	60.6	-1.34379337384751	0.003	1.93	0.95	-1.673	-1.015	0.283	0.182
LOC101750175	ENSGALG00010005301	ENSGALG00010005301	pcg	2	15775894	15782337	+	PTCHD3	up	967.7	1.66637832530079	0	2.77	1.47	1.363	1.97	1.111	0.284
LOC101750393	ENSGALG00010009574	ENSGALG00010009574	pcg	Z	9632918	9637310	+	TAF1C	up	68.4	-0.356059905962597	0.0058	1.87	0.9	-0.661	-0.051	0.308	0.198
LOC101750767	ENSGALG00010025890	ENSGALG00010025890	pcg	9	7899824	7905486	-	SCG2	down	139.6	0.525672893314138	0.0056	0.49	-1.02	0.855	0.196	0.296	0.509
LOC101751014	ENSGALG00010029533	ENSGALG00010029533	pcg	19	702123	717310	-	MLXIPL	down	58.6	-0.811667623258262	0.0033	0.36	-1.47	-0.384	-1.24	0.803	0.482
LOC101751140	NA	ENSGALG00010015599	lnc	3	64979490	65098894	+	NA	up	7.9	-1.16304888504018	0.0314	2.21	1.14	-1.612	-0.714	0.605	0.369
LOC101751186	ENSGALG00010012694	ENSGALG00010012694	pcg	Z	469213	481823	+	NA	up	220.5	-0.282520069993914	0.0484	1.62	0.69	-0.485	-0.08	0.167	0.421
LOC101751275	NA	ENSGALG00010022989	lnc	14	9557282	9659591	-	NA	up	76	-0.307805734544062	0.0015	2.52	1.33	-0.771	0.155	0.443	0.528
LOC101751372	ENSGALG00010007437	ENSGALG00010007437	pcg	Z	68774249	68775465	-	TUSC1	up	67.7	0.49427689695681	0.0011	1.98	0.98	0.149	0.839	0.259	0.209
LOC101751432	NA	NA	lnc	1	135320175	135328767	+	NA	down	28.5	-2.31590931812819	0.0004	0.18	-2.51	-1.496	-3.136	1.011	0.852
LOC101751695	ENSGALG00010028466	ENSGALG00010028466	pcg	17	1230499	1240163	-	MAMDC4	down	14.7	-2.40992657597919	0.0001	0.23	-2.1	-1.79	-3.03	0.755	0.609
LOC101751782	ENSGALG00010015468	ENSGALG00010015468	lnc	Z	13224005	13264922	-	NA	up	22.8	-2.2309271406283	0.0222	1.88	0.91	-2.525	-1.937	0.253	0.307
LOC101751878	ENSGALG00010026069	ENSGALG00010026069	pcg	15	8064431	8074303	+	NA	down	11.5	-2.64095862241316	0.0018	0.18	-2.47	-1.98	-3.302	1.389	0.678
LOC101752249	NA	ENSGALG00010014747	lnc	Z	53150879	53215190	-	NA	up	537.3	0.815704084376786	0	3.48	1.8	0.186	1.445	0.424	0.368
LOC107049022	ENSGALG00010011996	ENSGALG00010011972;ENSGALG00010011996	pcg	Z	20098620	20109642	+	LRRC70	up	842.4	1.46977118794346	0.0051	1.65	0.72	1.206	1.734	0.392	0.243
LOC107049046	ENSGALG00010012286	ENSGALG00010012286	pcg	W	4103179	4112614	+	NA	down	1825.6	1.53984600062141	0	0	-9.74	5.067	-1.988	0.126	1.129
LOC107049058	ENSGALG00010011879	ENSGALG00010011879	pcg	3	108582562	108591891	+	CYP2AC2	down	35.4	-1.44652899560662	0	0.12	-3.11	-0.451	-2.442	0.876	0.717
LOC107049174	ENSGALG00010013420	ENSGALG00010013420	pcg	W	8879907	9015851	+	NA	down	424.7	-0.974587703553416	0	0	-9.95	2.137	-4.086	0.136	0.641
LOC107049459	ENSGALG00010013248	ENSGALG00010013248	pcg	W	8137605	8183395	-	NA	down	180.7	-1.08201407285888	0	0	-11.12	2.199	-4.363	0.343	0.684
LOC107049937	ENSGALG00010000469	ENSGALG00010000469	pcg	JAENSK010000584.1	83515	90273	+	NA	up	63.6	1.19057157154658	0.0264	1.73	0.79	0.916	1.465	0.259	0.255
LOC107051864	NA	NA	lnc	9	4364954	4368735	-	NA	down	6.6	-2.42528015749162	0.0241	0.41	-1.27	-1.94	-2.91	0.35	0.79
LOC107051953	NA	NA	lnc	Z	23850327	23858262	+	NA	up	486.2	1.57061183920808	0	2.46	1.3	1.14	2.001	0.345	0.315
LOC107052185	NA	ENSGALG00010007473	lnc	1	180879565	180889056	-	NA	up	393.9	0.68814241045013	0.0107	2.16	1.11	0.28	1.096	0.66	0.471
LOC107052201	NA	NA	pcg	17	5466735	5472227	+	NA	down	10.2	-2.73026134471548	0.0007	0.22	-2.2	-2.106	-3.355	0.907	0.667
LOC107052326	NA	NA	lnc	Z	42571371	42578472	-	NA	up	231.6	1.04157665929034	0.0013	1.78	0.83	0.753	1.33	0.241	0.234
LOC107052340	NA	ENSGALG00010010621	lnc	Z	46987153	46994490	-	NA	up	63.4	0.445476459416099	0.0342	1.69	0.76	0.179	0.711	0.265	0.228
LOC107052434	NA	NA	lnc	Z	84930921	84934156	-	NA	up	21.4	-1.33137310633202	0.0009	2.49	1.32	-1.804	-0.859	0.504	0.296
LOC107053051	NA	ENSGALG00010010802	lnc	3	38022615	38043677	-	NA	down	38.4	-2.80892414701729	0	0.07	-3.82	-1.816	-3.802	0.776	0.653
LOC107053120	NA	ENSGALG00010004874	lnc	3	79843463	79890753	-	NA	up	34.8	-1.51382762605872	0.0031	2.47	1.31	-1.981	-1.046	0.578	0.427
LOC107053670	ENSGALG00010023758	ENSGALG00010023758	lnc	6	18240474	18251742	+	NA	down	39.7	-1.69848187713576	0.0371	0.38	-1.4	-1.319	-2.078	0.971	0.592
LOC107054034	NA	NA	lnc	8	24951134	24952623	+	NA	down	6.4	-2.17891890282989	0	0.12	-3.01	-1.051	-3.306	0.4	1.526
LOC107054049	NA	NA	lnc	8	21585015	21597713	+	NA	up	75.9	-1.57062648032602	0	4.17	2.06	-2.311	-0.83	0.638	0.352
LOC107054734	NA	ENSGALG00010030064	lnc	18	3692633	3703560	-	NA	up	49.6	-2.14959087006453	0.0002	3.98	1.99	-2.73	-1.57	0.746	0.62
LOC107054804	ENSGALG00010029717	ENSGALG00010029717	pcg	19	6783613	6791238	-	TUSC5	up	102.9	-0.526178120192513	0.0004	3.53	1.82	-1.056	0.004	0.648	0.803
LOC107055347	NA	NA	lnc	28	2679122	2682696	-	NA	down	20.8	-2.08819813787304	0.0497	0.25	-1.99	-1.483	-2.694	1.246	1.487
LOC107055426	NA	NA	lnc	W	4088823	4091734	+	NA	down	6.2	-3.04804736849472	0	0.01	-6.63	-1.491	-4.605	0.35	0
LOC107055444	ENSGALG00010012604	ENSGALG00010012604	pcg	W	5807897	5853180	+	NA	down	2176.3	-0.0724671558269344	0	0	-10.23	3.343	-3.488	0.217	0.889
LOC107055446	NA	NA	lnc	W	5716402	5728517	+	NA	down	237.6	-1.80577951856798	0	0	-10.66	0.839	-4.451	0.104	0.295
LOC107055485	ENSGALG00010012282	ENSGALG00010012282	pcg	W	4061988	4063762	-	NA	down	16.9	-1.51525207011955	0	0.02	-5.56	0.574	-3.605	0.506	1.412
LOC107055725	NA	ENSGALG00010025771;ENSGALG00010025776	lnc	1	77789401	77797657	-	NA	down	14.5	-2.77514362266832	0.0007	0.1	-3.36	-1.912	-3.638	1.166	1.397
LOC107056412	ENSGALG00010020373	ENSGALG00010020373	pcg	5	211511	213957	+	MS4A4A	down	175	1.65046799001224	0	0.42	-1.25	2.08	1.221	0.283	0.296
LOC107057545	ENSGALG00010022029	ENSGALG00010022029	pcg	27	53730	64576	-	NA	down	104.9	-1.29529894468653	0	0.17	-2.59	-0.449	-2.141	1.164	0.75
LOC112530219	NA	ENSGALG00010006222	lnc	4	90847540	90860273	+	NA	down	40.4	-1.48011283451533	0.0139	0.48	-1.06	-1.139	-1.822	0.365	0.423
LOC112530476	NA	NA	lnc	W	7953252	7955569	-	NA	down	36.8	-2.11564837726971	0	0	-9.18	0.374	-4.605	0.262	0
LOC112530482	ENSGALG00010011867	ENSGALG00010011867	pcg	W	2193603	2199051	-	NA	down	49.7	-2.60198350420325	0	0	-9.61	-0.599	-4.605	0.334	0
LOC112530487	NA	ENSGALG00010013483	lnc	W	9020025	9036598	+	NA	down	14.5	-2.76104824632369	0	0.01	-7.41	-1.015	-4.507	0.27	0.278
LOC112530489	NA	NA	pcg	W	8868444	8873164	+	NA	down	73	-2.29789870414029	0	0	-9.82	-0.061	-4.535	0.273	0.199
LOC112530650	NA	ENSGALG00010010804	lnc	Z	50453882	50468517	-	NA	up	64.8	-1.76148119810091	0	2.5	1.32	-2.187	-1.335	0.203	0.257
LOC112530657	NA	NA	lnc	Z	45592894	45609394	+	NA	up	600.1	0.66301422130363	0	2.02	1.01	0.306	1.02	0.279	0.232
LOC112530672	NA	ENSGALG00010013231	pcg	Z	28106899	28128069	-	NA	up	28.9	-0.43648225260995	0.0451	1.71	0.78	-0.71	-0.163	0.279	0.222
LOC112530770	NA	NA	lnc	Z	83810343	83815131	+	NA	up	13.5	-2.3133198361156	0	4.34	2.12	-3.041	-1.585	0.612	0.446
LOC112531347	ENSGALG00010001780	ENSGALG00010001780	pcg	MU179263.1	82366	113884	+	NA	up	285.4	2.297071072381	0.0017	1.79	0.84	2.001	2.594	0.315	0.226
LOC112531842	ENSGALG00010004315	ENSGALG00010004315;ENSGALG00010006069	pcg	2	105799767	105810847	+	NA	down	189.5	-1.58093967778761	0	0.02	-5.59	0.042	-3.204	1.553	1.13
LOC112531967	NA	NA	pcg	W	3850472	3852842	+	NA	down	240.6	0.252698969617175	0	0.07	-3.94	1.716	-1.21	0.923	0.949
LOC112532355	NA	ENSGALG00010017474	lnc	4	69149547	69182319	-	NA	down	95.5	-1.72590999367672	0.0005	0.27	-1.89	-1.17	-2.282	0.843	0.585
LOC112532410	NA	ENSGALG00010005793	lnc	4	53362929	53369891	-	NA	up	1361	1.8065938239578	0.0108	1.91	0.94	1.549	2.064	0.408	0.583
LOC112532752	ENSGALG00010002465	ENSGALG00010002465	pcg	1	194080080	194087339	+	FOLR3	down	12.1	-2.25406257585716	0	0.05	-4.29	-0.977	-3.531	1.908	1.185
LOC112532789	ENSGALG00010013423	ENSGALG00010013423;ENSGALG00010015526;ENSGALG00010015529;ENSGALG00010015531;ENSGALG00010015534	pcg	7	1766115	2023767	-	ZNF804A	down	478	-0.588283609515482	0.0121	0.26	-1.95	0.1	-1.277	0.807	1.367
LOC121106432	ENSGALG00010004990	ENSGALG00010004990	pcg	31	222436	240934	+	NA	down	128.2	-1.1996088820934	0	0.06	-4.02	-0.031	-2.368	1.678	1.336
LOC121106434	ENSGALG00010006963	ENSGALG00010006963	pcg	Z	66533100	66539064	+	SLC46A2	up	111.9	0.398337748358497	0.0099	1.84	0.88	0.06	0.737	0.175	0.48
LOC121106436	ENSGALG00010002423	ENSGALG00010002423	pcg	16	1715073	1718095	-	NA	up	547.7	2.14368261772556	0.0115	1.92	0.94	1.807	2.48	0.692	0.212
LOC121106815	NA	ENSGALG00010017590	pcg	14	14237508	14240615	+	NA	down	1365.4	2.60922758860949	0.0078	0.65	-0.63	2.815	2.404	0.323	0.25
LOC121106922	NA	NA	pcg	16	1782871	1795548	+	NA	up	724.4	2.11354180421457	0.0255	2.17	1.12	1.664	2.563	0.929	0.34
LOC121107148	NA	NA	lnc	18	660194	664253	+	NA	down	10.5	-1.95966005584093	0.0095	0.4	-1.33	-1.53	-2.389	0.456	0.556
LOC121107548	NA	NA	lnc	25	38182	40625	+	NA	up	16.8	-1.96253566960048	0.0009	4.72	2.24	-2.627	-1.298	1.218	0.764
LOC121107551	NA	NA	pcg	25	538369	541725	-	NA	down	13.3	-2.33104196273878	0.0031	0.12	-3.05	-1.313	-3.349	1.685	1.474
LOC121107774	NA	NA	pcg	29	520901	527069	-	NA	up	156.6	-0.0233834135116649	0.0003	3.97	1.99	-0.508	0.461	0.8	0.982
LOC121108185	NA	NA	pcg	W	1627016	1631792	+	NA	down	13.4	-3.18073254534582	0	0	-7.68	-1.756	-4.605	0.357	0
LOC121108186	NA	NA	pcg	W	1731865	1735038	-	NA	down	6.2	-3.13332552633162	0	0.01	-6.61	-1.661	-4.605	0.318	0
LOC121108191	NA	ENSGALG00010011978	pcg	W	2921497	2924137	-	NA	down	9.1	-3.10193762111686	0	0.01	-7.1	-1.599	-4.605	0.465	0
LOC121108194	NA	NA	pcg	W	2949191	2952361	-	NA	down	16.2	-2.8627269793792	0	0	-8.01	-1.12	-4.605	0.167	0
LOC121108210	NA	ENSGALG00010012836	pcg	W	6810533	6816460	+	NA	down	71.4	-2.5687238234882	0	0	-8.57	-0.646	-4.491	1.407	0.212
LOC121108213	NA	NA	pcg	W	8178100	8181879	+	NA	down	50	-2.42307209537988	0	0	-9.02	-0.334	-4.512	0.61	0.263
LOC121108214	ENSGALG00010013058	ENSGALG00010013058	pcg	W	8105696	8158525	+	NA	down	100	-1.98109635213426	0	0	-10.62	0.643	-4.605	0.17	0
LOC121108247	ENSGALG00010012263	ENSGALG00010012263	pcg	Z	21160102	21161768	+	SHLD3	up	236.8	1.46421808953562	0	1.79	0.84	1.173	1.755	0.121	0.082
LOC121108294	NA	NA	lnc	Z	85291870	85298732	-	NA	up	71.1	-1.15707228112413	0	2.48	1.31	-1.601	-0.714	0.314	0.285
LOC121108548	NA	NA	lnc	Z	27606678	27613945	-	NA	down	14.4	-3.00888675924925	0	0	-7.83	-1.413	-4.605	0.324	0
LOC121108809	ENSGALG00010000309	ENSGALG00010000309	pcg	JAENSK010000532.1	26203	29453	+	NA	down	120.2	-1.15805125494609	0	0	-9.33	1.9	-4.216	0.156	0.736
LOC121108819	NA	ENSGALG00010000369	pcg	JAENSK010000532.1	21347	23859	+	NA	down	38.8	-1.6594119421084	0	0	-9.25	1.286	-4.605	0.246	0
LOC121108822	NA	NA	transcribed_pse	JAENSK010000532.1	77469	79904	+	NA	down	249.3	-0.398577394649994	0	0	-10.39	3.248	-4.045	0.113	1.071
LOC121108824	NA	NA	transcribed_pse	JAENSK010000532.1	66269	68679	+	NA	down	34.8	-1.64999249051548	0	0	-9.11	1.305	-4.605	0.117	0
LOC121108825	NA	NA	transcribed_pse	JAENSK010000532.1	32588	35056	+	NA	down	42.8	-1.60549826345427	0	0	-9.42	1.394	-4.605	0.301	0
LOC121108831	NA	NA	lnc	JAENSK010000533.1	13731	16651	+	NA	down	40.1	-1.82625189215657	0	0	-8.88	0.79	-4.442	0.214	0.46
LOC121108839	ENSGALG00010000250	NA	pcg	JAENSK010000533.1	52749	55972	+	NA	down	14.1	-2.46632476467891	0	0.01	-7.45	-0.486	-4.446	0.29	0.449
LOC121108844	ENSGALG00010000154	ENSGALG00010000154	pcg	JAENSK010000534.1	15140	17531	+	NA	down	39.5	-1.59318253606331	0	0	-9.28	1.419	-4.605	0.177	0
LOC121108845	ENSGALG00010000249	NA	transcribed_pse	JAENSK010000534.1	20714	23816	+	NA	down	21.7	-2.29274035601181	0	0	-8.41	0.02	-4.605	0.208	0
LOC121108846	ENSGALG00010000154	NA	pcg	JAENSK010000534.1	25448	29394	+	NA	down	24.9	-2.34442677916114	0	0	-8.62	-0.084	-4.605	0.152	0
LOC121108923	NA	NA	pcg	JAENSK010000606.1	21207	23256	-	NA	down	8.2	-2.11820612618733	0.0299	0.26	-1.94	-1.394	-2.842	1.613	1.476
LOC121108995	NA	NA	lnc	1	94484464	94493635	-	NA	down	16.9	-1.02112841773212	0.0006	0.31	-1.7	-0.383	-1.659	0.434	0.937
LOC121109235	ENSGALG00010007400	ENSGALG00010007400	pcg	1	364859	378030	+	NA	down	90	-0.955442161444479	0	0.1	-3.33	0.043	-1.954	1.594	0.945
LOC121110261	NA	ENSGALG00010006827	lnc	3	50361686	50372903	+	NA	up	100.2	-1.42929113865085	0.0004	3.25	1.7	-2.041	-0.818	0.82	0.479
LOC121113177	ENSGALG00010015728	ENSGALG00010015728	pcg	3	69173328	69176195	-	NA	down	30.3	-2.06609430089056	0.0018	0.2	-2.31	-1.198	-2.934	1.116	1.239
LOC124416941	NA	ENSGALG00010010322	pcg	Z	941890	1071994	+	NA	up	1697.3	2.26485247125629	0.0265	1.24	0.32	2.156	2.373	0.031	0.06
LOC124417243	NA	ENSGALG00010003796	pcg	16	1890895	1893833	+	NA	up	997.7	2.67729198817403	0.0377	1.44	0.53	2.512	2.842	0.384	0.123
LOC124417491	NA	NA	lnc	W	7172542	7208031	+	NA	down	20.6	-2.69102810152595	0	0	-8.33	-0.777	-4.605	0.374	0
LOC124417492	NA	NA	pcg	W	8752172	8755624	-	NA	down	34.9	-2.334011987772	0	0	-8.76	-0.174	-4.494	0.328	0.314
LOC124417522	NA	NA	lnc	Z	24358339	24362395	-	NA	up	38	-1.30093299145625	0.0037	2.27	1.18	-1.719	-0.883	0.476	0.347
LOC124417527	NA	ENSGALG00010016753	lnc	Z	32000079	32003025	+	NA	up	49.1	-0.426075854362265	0.0018	2.06	1.04	-0.793	-0.059	0.27	0.282
LOC124417894	NA	ENSGALG00010003278	pcg	4	44208882	44214656	+	NA	down	127.6	-0.942188870214867	0	0.02	-5.42	0.911	-2.795	1.526	1.373
LOC373902	ENSGALG00010011566	ENSGALG00010011566	pcg	1	47369939	47421635	+	NR1H4	down	15.8	-2.72637851100931	0.0001	0.11	-3.13	-1.86	-3.593	1.2	0.782
LOC373909	ENSGALG00010012311	ENSGALG00010012311	pcg	4	11117090	11128197	+	EDNRB2	down	42.2	-1.49257858401654	0.0117	0.36	-1.49	-1.024	-1.961	0.976	0.423
LOC373926	ENSGALG00010014944	ENSGALG00010014944	pcg	4	19775352	19781644	+	FGB	down	3342.5	2.84788972266053	0	0.09	-3.42	3.888	1.808	1.665	1.113
LOC373942	ENSGALG00010020903	ENSGALG00010020903	pcg	21	4903995	4906334	+	AGMAT	down	75.5	0.347808184712167	0.0054	0.44	-1.19	0.722	-0.026	0.612	0.291
LOC373945	ENSGALG00010014122	ENSGALG00010014122	pcg	Z	55410930	55505344	-	ABCA1	up	13719.4	3.69231626643144	0.0044	1.65	0.73	3.484	3.901	0.204	0.413
LOC373988	ENSGALG00010000151	ENSGALG00010000151	pcg	15	12317331	12358320	+	TBX5	up	16.8	-1.95084410942749	0.0062	3.57	1.83	-2.53	-1.372	1.147	0.656
LOC374003	ENSGALG00010010980	ENSGALG00010010962;ENSGALG00010010980	pcg	Z	24409848	24446048	-	POLK	up	1237.6	1.88969273965219	0	1.61	0.68	1.652	2.128	0.104	0.079
LOC374014	ENSGALG00010012781	ENSGALG00010012781	pcg	W	6500543	6669172	+	SPIN1L	down	579.1	-0.973061380442918	0	0	-9.77	1.999	-3.945	0.114	0.746
LOC374015	ENSGALG00010016147	ENSGALG00010016147	pcg	4	85612157	85615889	-	FABP1	down	250.4	0.224105593420021	0	0.01	-7.09	2.641	-2.193	1.722	2.268
LOC374025	ENSGALG00010009431	ENSGALG00010009431	pcg	Z	73566072	73571600	-	SMN	up	1702.9	3.47320112716128	0.0371	1.25	0.32	3.363	3.584	0.091	0.042
LOC374046	ENSGALG00010023293	ENSGALG00010023293	pcg	8	10936481	11083323	+	COL11A1	down	154.3	-1.27678279804597	0.0159	0.34	-1.54	-0.735	-1.818	1.166	0.797
LOC374105	ENSGALG00010023212	ENSGALG00010023212	pcg	15	3231869	3354488	+	RIMBP2	down	54.1	-1.57638953485674	0.0043	0.35	-1.51	-1.11	-2.043	0.768	0.539
LOC374110	ENSGALG00010028450	ENSGALG00010028450	pcg	17	1184872	1186895	-	PTGDS	up	12189.2	6.02889985634013	0.0001	2.33	1.22	5.597	6.461	0.278	0.61
LOC374117	ENSGALG00010004158	ENSGALG00010004158	pcg	4	49518277	49524056	-	JCHAIN	down	2424.7	3.03276455686528	0.0319	0.29	-1.77	3.439	2.627	1.277	1.445
LOC374119	ENSGALG00010010322	ENSGALG00010013134	pcg	W	7706890	8106055	-	NEDD4L	down	140.2	-1.88752293692423	0	0	-10.76	0.708	-4.483	0.101	0.345
LOC374122	ENSGALG00010012578	ENSGALG00010012578	pcg	Z	16643256	16689316	+	NDUFS4	up	1172.5	2.8033866021831	0	1.87	0.91	2.489	3.118	0.113	0.108
LOC374159	ENSGALG00010012088	ENSGALG00010012088	pcg	Z	2484032	2492037	+	ATP5F1AZ	up	11352.3	5.21032801890177	0	1.91	0.93	4.886	5.535	0.1	0.072
LOC374195	ENSGALG00010012437	ENSGALG00010012437	pcg	W	5523892	5640037	-	NA	down	448.7	-1.45033036093002	0	0	-10.09	1.4	-4.3	0.089	0.368
LOC374228	ENSGALG00010027277	ENSGALG00010027277	pcg	26	3332613	3431721	-	KCND3	up	58.9	-1.79064535532159	0.0051	3.56	1.83	-2.401	-1.18	1.051	0.663
LOC374242	ENSGALG00010015393	ENSGALG00010015393	pcg	4	13190022	13272963	+	DCX	up	1406.4	1.00363211678361	0.0148	2.17	1.12	0.699	1.308	0.959	0.405
LOC374258	ENSGALG00010017445	ENSGALG00010017445	pcg	4	4966586	4979338	+	F9	down	109.6	-0.902532329248027	0	0.03	-5.25	0.74	-2.545	1.664	1.487
LOC374267	ENSGALG00010011044	ENSGALG00010011044;ENSGALG00010011336	pcg	6	5175151	5202549	-	MBL2	down	161.7	0.227805255755474	0	0.17	-2.54	1.048	-0.593	1.08	0.614
LOC378893	ENSGALG00010011464	ENSGALG00010011464	pcg	Z	9108879	9120035	-	FANCG	up	92.9	0.144545490111131	0.0258	1.71	0.77	-0.13	0.419	0.311	0.201
LOC378898	NA	ENSGALG00010024494	pcg	8	15961110	16011217	+	DDAH1	down	2641.9	2.69547429224427	0.0238	0.64	-0.65	2.902	2.489	0.371	0.337
LOC378924	ENSGALG00010011891	ENSGALG00010011891	pcg	1	45730979	45743356	-	HAL	down	75.8	-0.699549547122429	0	0.12	-3.02	0.208	-1.607	0.911	0.406
LOC395072	ENSGALG00010027882	ENSGALG00010027882	pcg	26	5129630	5133775	-	CHIA	down	295	0.339967190769087	0	0.05	-4.4	1.628	-0.948	1.733	1.248
LOC395073	ENSGALG00010013751	ENSGALG00010013751	pcg	Z	54541075	54556574	+	FUT10	up	423.6	1.46677358767971	0.0004	1.64	0.72	1.211	1.723	0.164	0.195
LOC395085	ENSGALG00010023116	ENSGALG00010023116	pcg	9	903313	912582	+	PROC	down	103.9	0.312181243858166	0.0002	0.25	-1.99	0.879	-0.255	0.901	0.675
LOC395097	ENSGALG00010024580	ENSGALG00010024580	pcg	5	13375612	13394087	+	IGF2	up	1219.9	1.81504080308059	0.0463	1.58	0.66	1.625	2.005	0.576	0.237
LOC395118	ENSGALG00010008074	ENSGALG00010008074	pcg	3	108559642	108572216	+	RHAG	down	247.2	0.313327473476725	0.0258	0.41	-1.3	0.807	-0.181	1.151	0.438
LOC395130	ENSGALG00010027379	ENSGALG00010027379	pcg	26	5218024	5221477	+	OPTC	up	947.9	2.74507978730874	0.0123	2.88	1.53	2.326	3.164	0.873	0.831
LOC395159	ENSGALG00010002930	ENSGALG00010002930	pcg	2	26523469	26533898	+	NA	down	6	-2.47780607276215	0.0058	0.19	-2.36	-1.66	-3.296	1.381	1.446
LOC395173	ENSGALG00010008141	ENSGALG00010008141	pcg	Z	71156818	71165671	-	APTX	up	394.5	2.2088664579895	0.0001	1.7	0.76	1.926	2.492	0.246	0.061
LOC395218	ENSGALG00010010327	ENSGALG00010010327	pcg	Z	42058846	42068472	-	FBP1	down	608.4	2.25158911840089	0	0.19	-2.39	2.934	1.569	0.942	0.387
LOC395220	ENSGALG00010028053	ENSGALG00010028053	pcg	17	5464466	5466008	+	ORM1	down	450.9	1.58464085027322	0.0001	0.1	-3.33	2.685	0.484	1.71	1.39
LOC395242	ENSGALG00010013898	ENSGALG00010013898	pcg	Z	15273927	15298545	-	EMB	down	440.9	0.830017267858541	0	0.35	-1.5	1.354	0.306	0.725	0.362
LOC395247	ENSGALG00010010623	ENSGALG00010010623	pcg	Z	1844055	1885830	+	SMAD2	up	1898.2	2.59878570754766	0	1.87	0.9	2.293	2.904	0.138	0.081
LOC395300	ENSGALG00010015188	ENSGALG00010015188	pcg	1	136281800	136288023	+	SULT1C3	down	108.8	-0.467440929142438	0	0.06	-3.97	0.772	-1.707	1.553	1.437
LOC395306	ENSGALG00010022987	ENSGALG00010022987	pcg	5	22969085	22978711	-	F2	down	729.2	0.761564899542643	0	0.06	-4.04	1.949	-0.426	1.741	1.261
LOC395333	ENSGALG00010004350	ENSGALG00010004350	pcg	3	56584777	56636814	+	MOXD1	down	2288.6	3.46570356665767	0.0152	0.65	-0.61	3.662	3.269	0.336	0.272
LOC395344	ENSGALG00010009031	ENSGALG00010009031	pcg	Z	43790850	43866043	+	SPIN1	up	4420.4	3.32337628589877	0	1.82	0.87	3.022	3.625	0.075	0.045
LOC395345	ENSGALG00010015711	ENSGALG00010015711	pcg	23	5991641	5994155	-	LBFABP	down	1154.4	2.67651060118314	0	0.03	-4.87	4.198	1.155	1.7	1.379
LOC395358	ENSGALG00010001267	ENSGALG00010001267	pcg	9	20653901	20703339	+	BCHE	down	101.5	-0.73752385104976	0.022	0.43	-1.21	-0.394	-1.081	0.802	0.726
LOC395364	ENSGALG00010004995	ENSGALG00010004995	pcg	31	241863	248535	-	PIT54	down	3697.2	2.81078010780893	0	0.05	-4.23	4.053	1.568	1.731	1.146
LOC395404	ENSGALG00010016119	ENSGALG00010016119	pcg	9	15846113	15853373	+	FETUB	down	103.9	-0.807083899748011	0	0.03	-4.93	0.507	-2.121	2.29	1.279
LOC395418	ENSGALG00010020417	ENSGALG00010020383;ENSGALG00010020417	pcg	5	223039	228550	+	ZP1	down	13452.2	2.32287180385508	0	0	-8.87	5.418	-0.772	0.444	0.652
LOC395423	ENSGALG00010011988	NA	pcg	W	2901766	2911002	+	HINTW	down	31.4	-1.99098173245744	0	0	-8.54	0.388	-4.37	0.289	0.666
LOC395424	ENSGALG00010009603	ENSGALG00010009603	pcg	Z	45514085	45518133	+	HINT2	up	888.8	3.79596050386696	0	1.9	0.92	3.478	4.114	0.095	0.141
LOC395439	ENSGALG00010027496	ENSGALG00010027496	pcg	25	2488844	2494136	+	NR1I3	down	6.8	-2.61607005945651	0.0001	0.12	-3.02	-1.762	-3.47	1.383	1.075
LOC395445	ENSGALG00010023473	ENSGALG00010023473	pcg	9	4744672	4764408	+	BOK	up	783.9	2.2212052052786	0.0133	1.66	0.73	2.023	2.419	0.258	0.462
LOC395446	ENSGALG00010022707	ENSGALG00010022707	pcg	11	5580198	5595406	+	SALL1	down	116.8	-1.57269494597657	0	0.05	-4.22	-0.478	-2.668	1.574	1.208
LOC395461	ENSGALG00010019076	ENSGALG00010019076	pcg	21	595115	607161	-	ESPN	down	33.4	-1.48490940715369	0.0053	0.32	-1.63	-1.034	-1.936	0.8	0.57
LOC395480	ENSGALG00010002634	ENSGALG00010002634;ENSGALG00010002705	pcg	1	130223016	130243170	-	RGN	down	368.5	0.966635223823972	0.0427	0.63	-0.66	1.183	0.75	0.441	0.168
LOC395504	NA	ENSGALG00010017604	pcg	10	10922462	10935619	+	GATM	down	41.4	-1.75208042765786	0	0.06	-4.05	-0.604	-2.9	1.533	1.209
LOC395544	ENSGALG00010012323	ENSGALG00010012323	pcg	W	4307664	4334160	+	SMAD7B	down	141.6	-1.60281088229705	0	0	-10.78	1.233	-4.438	0.17	0.472
LOC395562	ENSGALG00010002356	ENSGALG00010002356	pcg	1	193749407	193811820	+	WNT11	up	40.8	-1.39455014864356	0.0061	2.52	1.33	-1.847	-0.942	0.584	0.474
LOC395571	ENSGALG00010025333	ENSGALG00010025333	pcg	7	11747113	11751080	+	FZD5	down	68.6	-1.25342583000932	0.0451	0.41	-1.29	-1.029	-1.478	0.742	1.231
LOC395659	ENSGALG00010009534	ENSGALG00010009534	pcg	Z	71302463	71310048	+	XPA	up	2850.6	3.91275635641618	0	1.68	0.75	3.618	4.207	0.324	0.092
LOC395662	ENSGALG00010023942	ENSGALG00010023942	pcg	8	28830577	29015658	-	NEGR1	up	1021.8	0.555731882927301	0.0139	2.24	1.16	0.236	0.876	0.797	0.597
LOC395683	ENSGALG00010007330	ENSGALG00010007330	pcg	1	182278268	182285583	+	MMP13	down	35.1	-2.02740608440269	0.0228	0.35	-1.52	-1.705	-2.35	0.668	1.772
LOC395684	ENSGALG00010012930	ENSGALG00010012930	pcg	Z	17565706	17603673	-	IL6ST	up	8784.2	3.34880171094779	0.0244	1.31	0.39	3.214	3.484	0.101	0.099
LOC395687	ENSGALG00010006446	ENSGALG00010006446	pcg	1	81306686	82272044	+	LSAMP	up	232.3	0.137433912048066	0.0211	1.82	0.86	-0.181	0.455	0.318	0.499
LOC395696	ENSGALG00010004358	ENSGALG00010004358	pcg	4	49867662	49911479	-	GC	down	1746.3	0.423964362858544	0	0.03	-5.32	2.001	-1.153	1.894	1.263
LOC395726	ENSGALG00010014540	ENSGALG00010014540	pcg	7	6842280	6853086	-	FTCD	down	85.9	-0.874256945723642	0.0099	0.25	-2.01	-0.339	-1.409	1.168	1.019
LOC395779	ENSGALG00010005509	ENSGALG00010005509	pcg	5	33743167	33761483	+	COCH	down	105.6	-1.0218069774217	0	0.08	-3.7	0.096	-2.14	1.218	0.814
LOC395781	ENSGALG00010012458	ENSGALG00010012458	pcg	Z	14717791	14723330	+	MRPS30	up	633.1	2.38104782586927	0	2	1	2.033	2.729	0.095	0.063
LOC395783	ENSGALG00010012470	ENSGALG00010012470	pcg	Z	51951706	52001112	+	CHD1	up	1840.6	2.08752611832049	0	1.56	0.65	1.866	2.309	0.072	0.106
LOC395785	ENSGALG00010009280	ENSGALG00010009280	pcg	Z	72086741	72142259	-	HSD17B4	up	5915.4	3.93124767231471	0	1.89	0.92	3.608	4.255	0.162	0.138
LOC395802	ENSGALG00010020704	ENSGALG00010020704	pcg	3	20972340	21020102	-	PROX1	down	207.7	-0.0920922989361301	0.0129	0.54	-0.88	0.168	-0.352	0.526	0.168
LOC395806	ENSGALG00010010406	ENSGALG00010010406	pcg	Z	42380208	42445953	-	PTCH1	up	325.8	0.311237319166596	0.0056	1.51	0.59	0.106	0.516	0.143	0.125
LOC395837	ENSGALG00010014956	ENSGALG00010014956	pcg	4	19799338	19804550	-	FGG	down	1960.1	2.47749908789234	0	0.07	-3.85	3.596	1.359	1.656	1.089
LOC395877	ENSGALG00010024208	ENSGALG00010024208	pcg	15	134965	143337	-	SERPIND1	down	413.8	0.727696535283835	0	0.06	-4.1	1.925	-0.47	1.47	1.021
LOC395915	NA	NA	pcg	14	13010964	13012307	+	NME4	down	51.9	-0.535603485718018	0.0012	0.1	-3.32	0.932	-2.003	1.368	2.388
LOC395933	ENSGALG00010006606	ENSGALG00010006606	pcg	3	41518613	41557796	-	SULT	down	743.2	0.499765077857502	0	0.02	-5.7	2.171	-1.171	1.856	1.216
LOC395935	ENSGALG00010029410	ENSGALG00010029410	pcg	19	6128499	6133429	-	VTN	down	1317.3	2.82491442624952	0	0.29	-1.79	3.348	2.302	0.855	0.513
LOC395940	ENSGALG00010025313	ENSGALG00010025313	pcg	8	24792883	24797740	+	DIO1	down	23.5	-1.6709963412458	0	0.1	-3.33	-0.778	-2.564	1.793	1.059
LOC395951	ENSGALG00010015624	ENSGALG00010015624	pcg	Z	16311682	16387996	+	ITGA1	up	8628.8	3.54987487561664	0.042	1.37	0.46	3.41	3.69	0.142	0.264
LOC395979	ENSGALG00010004716	ENSGALG00010004716	pcg	4	59481459	59485895	-	ADH6	down	91.1	-0.395321899868084	0	0.1	-3.39	0.639	-1.43	1.616	1.148
LOC395993	ENSGALG00010017638	ENSGALG00010017638	pcg	22	1572416	1593172	+	GFRA2	up	1068.1	2.38247126619422	0.045	1.48	0.56	2.168	2.596	0.282	0.312
LOC395998	ENSGALG00010025753	ENSGALG00010025753	pcg	24	3544062	3582229	-	SORL1	up	1207.5	1.17515131441662	0.0165	1.68	0.75	0.917	1.433	0.232	0.528
LOC396013	ENSGALG00010022468	ENSGALG00010022468	pcg	5	22513386	22572230	+	MYBPC3	down	17.8	-2.52576291003715	0.0284	0.39	-1.34	-2.125	-2.926	0.803	0.539
LOC396034	ENSGALG00010001850	ENSGALG00010001850	pcg	3	90411119	90485248	-	MYOM2	up	39.5	-1.98062202802236	0.034	2.8	1.48	-2.369	-1.592	1.247	0.732
LOC396051	ENSGALG00010021117	ENSGALG00010021117	pcg	10	2465725	2468549	-	CYP1A2	down	22	-2.06760325942188	0	0.08	-3.66	-1.156	-2.979	1.878	1.18
LOC396069	ENSGALG00010012918	ENSGALG00010012918	pcg	Z	58159377	58167809	+	GLRX	up	989.2	3.89074740415617	0	2.28	1.19	3.487	4.294	0.208	0.255
LOC396080	ENSGALG00010012708	ENSGALG00010012708	pcg	7	5675139	5682908	+	SPP2	down	298.9	1.1844585569453	0	0.06	-4.11	2.312	0.057	1.492	1.054
LOC396091	ENSGALG00010011965	ENSGALG00010011965	pcg	7	4420901	4438886	+	ATIC	down	4968	4.2188907848415	0.0044	0.72	-0.48	4.37	4.067	0.167	0.155
LOC396103	ENSGALG00010018587	ENSGALG00010018587	pcg	3	4599812	4609482	+	SRF	up	1283.4	2.313632202972	0.0275	1.61	0.69	2.088	2.539	0.304	0.436
LOC396108	ENSGALG00010021174	ENSGALG00010021174	pcg	15	7000637	7002514	+	CRYBB3	up	7.5	-1.329714364254	0.0477	2.21	1.15	-1.772	-0.887	0.724	0.404
LOC396121	ENSGALG00010009486	ENSGALG00010009486	pcg	Z	71203368	71222646	-	B4GALT1	up	3113.3	2.56742993403344	0.001	1.39	0.47	2.404	2.731	0.124	0.121
LOC396148	ENSGALG00010016308	ENSGALG00010016308	pcg	Z	34189975	34194432	-	RPS6	up	40314.4	7.22724431926543	0	1.86	0.89	6.917	7.537	0.176	0.104
LOC396157	ENSGALG00010010150	ENSGALG00010010150	pcg	Z	40896675	41106926	+	NTRK2	up	519.1	0.706694019768006	0	2.08	1.06	0.349	1.065	0.322	0.247
LOC396166	ENSGALG00010020357	ENSGALG00010020357	pcg	6	21185245	21192899	+	RBP4A	down	760.1	1.80912038882792	0	0.05	-4.36	3.067	0.551	1.765	1.058
LOC396168	ENSGALG00010029378	ENSGALG00010029378	pcg	18	4908459	4930597	+	ST6GALNAC1	up	90.9	-0.866471677096382	0.0234	2.11	1.08	-1.199	-0.534	0.542	0.479
LOC396197	ENSGALG00010005070	ENSGALG00010005070	pcg	4	50341494	50358196	+	ALB	down	27721.4	4.1789431304724	0	0.04	-4.72	5.535	2.823	1.89	1.338
LOC396246	ENSGALG00010012780	ENSGALG00010012780	pcg	3	60863627	60867040	-	FABP7	down	349.1	2.4969715569265	0.0305	0.49	-1.03	2.839	2.155	0.628	0.572
LOC396256	ENSGALG00010023759	ENSGALG00010023636;ENSGALG00010023759	pcg	5	10180712	10215680	+	CALCA	down	48.1	-0.743623734465587	0.0097	0.37	-1.44	-0.419	-1.068	0.492	1.231
LOC396272	ENSGALG00010013965	ENSGALG00010013965	pcg	9	19408312	19416894	+	SLC2A2	down	29.4	-2.31804027075415	0	0.07	-3.86	-1.361	-3.275	1.512	0.848
LOC396277	ENSGALG00010006069	ENSGALG00010006069	pcg	2	105791008	105800067	+	TTR	down	1137.5	3.09029127415267	0.0373	0.24	-2.04	3.626	2.554	1.645	1.472
LOC396287	ENSGALG00010015155	ENSGALG00010015155	pcg	1	52145778	52151916	-	HMOX1	down	590.6	1.93246732799769	0.0483	0.61	-0.72	2.143	1.722	0.288	0.611
LOC396307	ENSGALG00010014972	ENSGALG00010014972	pcg	4	19787764	19794260	-	FGA	down	2167.9	2.02793939912235	0	0.08	-3.57	3.084	0.972	1.61	1.109
LOC396317	ENSGALG00010021115	ENSGALG00010021115	pcg	21	6585122	6593050	-	ALPL	up	389.1	1.50385022715632	0.0057	2.16	1.11	1.148	1.86	0.378	0.626
LOC396328	ENSGALG00010029768	ENSGALG00010029765;ENSGALG00010029768	pcg	18	8819312	8829448	+	KCNJ2	down	941.2	1.59149214160304	0.0019	0.53	-0.92	1.9	1.283	0.278	0.489
LOC396353	ENSGALG00010008177	ENSGALG00010008177	pcg	Z	47111771	47133551	+	NREP	up	5157.7	4.35825355310488	0	1.7	0.76	4.094	4.622	0.07	0.169
LOC396361	ENSGALG00010007868	ENSGALG00010007868	pcg	2	50572407	50593177	-	INHBA	down	485.8	0.583540539361604	0.0292	0.56	-0.84	0.893	0.274	0.541	0.361
LOC396370	NA	ENSGALG00010003164	pcg	30	138499	165753	+	C3	down	3389.4	2.78080734551117	0	0.31	-1.69	3.267	2.295	0.697	0.571
LOC396395	ENSGALG00010001468	ENSGALG00010001468	pcg	1	125834574	125965264	+	ANOS1	down	2809	2.17137216911305	0.0497	0.67	-0.58	2.352	1.991	0.334	0.328
LOC396402	ENSGALG00010006244	ENSGALG00010006244	pcg	1	89382956	89604171	+	EPHA3	down	605.6	0.906079391635889	0.016	0.56	-0.84	1.178	0.635	0.344	0.513
LOC396430	ENSGALG00010009070	ENSGALG00010009070;ENSGALG00010010970	pcg	Z	9760165	9771212	+	TPM2	up	9385.6	4.93153647571341	0.0142	1.44	0.53	4.737	5.126	0.244	0.16
LOC396449	ENSGALG00010026367	ENSGALG00010026367	pcg	8	20930694	20949055	-	RBP	down	704.8	1.95749414432727	0	0.08	-3.57	3.05	0.865	1.263	0.805
LOC396476	ENSGALG00010004359	ENSGALG00010004359	pcg	1	83462896	83465817	-	APOV1	down	8706.6	3.00441549160819	0	0	-8.54	5.871	0.138	1.653	2.565
LOC396477	ENSGALG00010002629	ENSGALG00010002629	pcg	30	537611	541598	-	NA	down	125.5	0.377734596939908	0	0.05	-4.34	1.68	-0.924	1.279	0.816
LOC396485	ENSGALG00010003868	ENSGALG00010003868	pcg	1	196004356	196005887	-	HBBA	down	10752.2	5.70844738300485	0.0129	0.39	-1.35	6.175	5.242	1.181	0.419
LOC396535	ENSGALG00010007977	ENSGALG00010007977	pcg	3	102034902	102070377	-	APOB	down	4811.8	0.157416285201115	0	0.01	-6.98	2.225	-1.91	1.758	1.532
LOC396550	ENSGALG00010025057	ENSGALG00010025057	pcg	8	24221653	24233804	+	SCP2	down	6173.9	4.36045038423478	0.0095	0.75	-0.41	4.505	4.216	0.098	0.129
LOC404304	ENSGALG00010021121	ENSGALG00010021121	pcg	7	21451470	21487406	+	PLA2R1	down	1675.8	2.23811188044349	0.0178	0.7	-0.51	2.42	2.056	0.262	0.178
LOC404778	ENSGALG00010007344	ENSGALG00010007344	pcg	Z	64887695	64904086	+	RAD17	up	757.9	2.11013161956306	0.0004	1.57	0.65	1.877	2.343	0.227	0.128
LOC407088	ENSGALG00010013820	ENSGALG00010013820	pcg	9	14559128	14576650	+	MASP1	down	66.8	-0.530204600575971	0.0035	0.31	-1.67	-0.058	-1.002	0.74	0.761
LOC407089	ENSGALG00010021679	ENSGALG00010021679;ENSGALG00010022010	pcg	21	4066591	4096079	-	MASP2	down	26.9	-2.20643792792765	0	0.12	-3.11	-1.243	-3.17	0.872	0.625
LOC407091	ENSGALG00010011436	ENSGALG00010011436	pcg	W	763526	878530	+	UBAP2L2	down	792.4	-1.03166797590331	0	0	-10.6	2.117	-4.18	0.088	0.544
LOC407092	ENSGALG00010011429	ENSGALG00010011429	pcg	Z	7806107	8033220	-	UBAP2	up	1552.9	2.38846570666574	0	1.73	0.79	2.109	2.668	0.131	0.068
LOC408024	ENSGALG00010010222	ENSGALG00010010222	pcg	1	55124385	55165071	+	PAH	down	182.8	-1.45856822383996	0	0.05	-4.25	-0.199	-2.718	1.659	1.229
LOC408027	ENSGALG00010008417	ENSGALG00010008417	pcg	2	54589779	54595974	+	IGFBP1	down	17.3	-2.09968983367315	0.033	0.19	-2.37	-1.493	-2.706	1.785	1.329
LOC408184	ENSGALG00010014614	ENSGALG00010014614	pcg	Z	13962241	14094496	+	GHR	up	15879.5	4.19573445337413	0.0279	1.55	0.63	3.978	4.413	0.148	0.437
LOC414338	ENSGALG00010013704	ENSGALG00010013704	pcg	13	16681046	16683112	+	LEAP2	down	13.9	-2.05183083160112	0	0.03	-5.29	-0.481	-3.623	1.949	1.518
LOC414341	ENSGALG00010011448	ENSGALG00010011448	pcg	3	107228064	107230692	+	AvBD10	down	105.9	-0.223411914701271	0	0.05	-4.44	1.07	-1.517	2.574	1.756
LOC414343	ENSGALG00010011980	ENSGALG00010011980	pcg	3	107234945	107237974	+	AvBD9	down	1026.6	2.55636428638955	0	0.06	-4.04	3.799	1.313	1.625	1.369
LOC414746	ENSGALG00010020676	ENSGALG00010020676	pcg	6	18351042	18358414	-	CYP2C23a	down	207.1	-0.584470451066654	0	0.06	-3.95	0.52	-1.689	2.011	1.528
LOC414832	ENSGALG00010017603	ENSGALG00010017603	pcg	14	3929945	3939769	-	CYP3A5	down	132.3	-0.611290048035684	0.0225	0.14	-2.79	0.312	-1.535	1.852	1.879
LOC414833	ENSGALG00010023886	ENSGALG00010023886	pcg	6	17340688	17345965	+	CYP2C18	down	1613.7	1.06632053244212	0.0154	0.15	-2.71	2.107	0.026	1.526	2.838
LOC414834	ENSGALG00010003518	ENSGALG00010003518	pcg	2	111729524	111737083	-	CYP7A1	down	40.9	-1.92789086946785	0	0.03	-5.24	-0.472	-3.384	1.733	1.289
LOC414841	ENSGALG00010020676	ENSGALG00010020676	pcg	6	18338933	18347005	-	CYP2C23b	down	56.5	-1.38849067147777	0.001	0.1	-3.33	-0.464	-2.313	2.065	1.566
LOC415462	ENSGALG00010016664	ENSGALG00010016664	pcg	10	11230083	11257340	+	TM6SF1	down	695.6	1.98240879399421	0.0001	0.62	-0.7	2.215	1.749	0.169	0.16
LOC415478	ENSGALG00010019498	ENSGALG00010019331;ENSGALG00010019498	pcg	10	12316241	12359136	-	NA	up	216.6	0.344001720406295	0.0125	1.66	0.73	0.085	0.603	0.348	0.137
LOC415482	ENSGALG00010019803	ENSGALG00010019803	pcg	10	12580027	12590884	-	FAH	down	42.8	-0.832427224303791	0.0001	0.15	-2.72	0.025	-1.69	1.01	1.122
LOC415495	ENSGALG00010020166	ENSGALG00010020166	pcg	10	13056183	13060085	+	HAPLN3	up	504.5	2.16345085292933	0.018	1.64	0.71	1.956	2.371	0.357	0.336
LOC415531	ENSGALG00010017654	ENSGALG00010017654	pcg	10	17792471	17811278	-	SLC51B	down	15	-2.25617294924862	0.0001	0.16	-2.65	-1.428	-3.085	0.942	1.083
LOC415602	ENSGALG00010008243	ENSGALG00010008243	pcg	Z	46370811	46409153	-	YTHDC2	up	2324.4	2.47805093301509	0	1.77	0.82	2.192	2.764	0.075	0.069
LOC415608	ENSGALG00010010011	ENSGALG00010010011	pcg	Z	46857987	46985272	+	EPB41L4A	up	1836.8	2.34439607843722	0.0003	1.42	0.51	2.166	2.523	0.137	0.098
LOC415609	ENSGALG00010010302	ENSGALG00010010302	pcg	Z	47399731	47429678	-	WDR36	up	1050.3	2.23551344769368	0	1.83	0.87	1.936	2.535	0.11	0.079
LOC415612	ENSGALG00010009811	ENSGALG00010009811	pcg	Z	48037836	48075845	+	PJA2	up	1350.3	2.05275028378372	0	1.46	0.55	1.862	2.243	0.085	0.085
LOC415619	ENSGALG00010022911	ENSGALG00010022911	pcg	11	132357	242262	+	SMPD3	down	158.3	-0.466120887552174	0.0012	0.48	-1.06	-0.131	-0.801	0.407	0.297
LOC415669	ENSGALG00010024386	ENSGALG00010024386	pcg	11	1243695	1245757	+	TPPP3	up	2200.4	3.89979244095235	0.0226	2.2	1.14	3.554	4.246	0.981	0.496
LOC415746	ENSGALG00010023612	ENSGALG00010023612	pcg	11	7380609	7404650	-	GPT2	down	170.8	-0.246342700889295	0.0033	0.34	-1.57	0.213	-0.705	0.799	0.703
LOC415796	ENSGALG00010007243	ENSGALG00010007243	pcg	11	11107929	11147998	-	BEAN1	up	240.4	0.987268424077254	0.0087	2.11	1.08	0.563	1.412	0.485	0.55
LOC415884	NA	NA	pcg	11	19482625	19493599	+	TAT	down	297.3	0.119712109410691	0	0.06	-4.03	1.24	-1.001	1.593	1.139
LOC415901	ENSGALG00010028079	ENSGALG00010028079	pcg	12	870681	892239	+	ITIH3	down	442.9	0.413794129422925	0	0.06	-4	1.572	-0.744	1.543	1.049
LOC415906	ENSGALG00010000402	ENSGALG00010000402	pcg	JAENSK010000592.1	6850	10815	+	PFKFB1	up	1312.6	3.14868897052732	0.0121	2.05	1.04	2.751	3.547	0.579	0.521
LOC416035	ENSGALG00010021202	ENSGALG00010021202	pcg	12	10863851	10949934	-	UROC1	down	84.6	-0.818885260895024	0	0.14	-2.79	0.015	-1.653	1.074	0.415
LOC416086	ENSGALG00010019696	ENSGALG00010019650;ENSGALG00010019696	pcg	12	14809259	14841093	+	NA	down	18.4	-2.11121001880023	0.0002	0.33	-1.59	-1.586	-2.636	0.467	0.467
LOC416094	ENSGALG00010022232	ENSGALG00010022232	pcg	12	16479221	16481382	+	GPR27	up	157.9	0.781500041098352	0.0027	1.85	0.89	0.489	1.074	0.388	0.175
LOC416235	ENSGALG00010014696	ENSGALG00010014696	pcg	13	10159597	10169565	+	SPINK5	down	2558.1	2.92606052816443	0	0.11	-3.16	3.712	2.14	1.494	1.404
LOC416366	ENSGALG00010010254	ENSGALG00010010254	pcg	Z	23724396	23747089	+	WDR41	up	522.1	1.47347323665117	0	1.9	0.93	1.152	1.795	0.122	0.094
LOC416367	ENSGALG00010012795	ENSGALG00010012795	pcg	Z	23626764	23659433	+	TBCA	up	1039.1	3.16472781242742	0	1.62	0.7	2.924	3.406	0.096	0.12
LOC416371	ENSGALG00010012555	ENSGALG00010012555	pcg	Z	22975365	22991303	-	BHMT2	down	756.4	2.43351103001556	0.0008	0.33	-1.59	2.969	1.898	0.733	0.691
LOC416379	ENSGALG00010012119	ENSGALG00010012119	pcg	Z	2509584	2559274	+	EPG5	up	1227.3	1.39519669630506	0.0142	1.28	0.36	1.271	1.52	0.067	0.065
LOC416380	ENSGALG00010012082	ENSGALG00010012082	pcg	Z	2471831	2484233	-	HAUS1	up	64	0.271383658780241	0.0002	2.11	1.08	-0.101	0.644	0.231	0.22
LOC416381	ENSGALG00010012067	ENSGALG00010012067	pcg	Z	2419899	2463802	-	CZH18ORF25	up	496.8	1.11758434915029	0.0012	1.62	0.7	0.88	1.355	0.187	0.233
LOC416382	ENSGALG00010012051	ENSGALG00010012051	pcg	Z	2370713	2415594	-	RNF165	up	271.3	0.215811321100332	0.0028	1.86	0.9	-0.08	0.511	0.283	0.365
LOC416383	ENSGALG00010009774	ENSGALG00010009774	pcg	Z	2117366	2144821	+	PIAS2	up	961.2	2.37812690571891	0	1.49	0.57	2.181	2.575	0.059	0.083
LOC416385	ENSGALG00010012845	ENSGALG00010012845	pcg	Z	2089619	2098403	+	HDHD2	up	961.5	2.6854878943826	0	1.92	0.94	2.357	3.013	0.109	0.082
LOC416454	ENSGALG00010022388	ENSGALG00010022388;ENSGALG00010022624	pcg	14	2248143	2280948	-	CYP2W2	down	109.4	-1.01142255126518	0	0.26	-1.97	-0.359	-1.664	0.536	0.392
LOC416508	ENSGALG00010017518	ENSGALG00010017518	pcg	14	4798071	4835659	-	PEMT	down	1098.4	3.47359503300673	0.0023	0.7	-0.52	3.653	3.294	0.164	0.151
LOC416651	ENSGALG00010019253	ENSGALG00010019253	pcg	14	12115577	12116504	+	HBAD	down	3357	4.36240982114547	0.0014	0.29	-1.8	5.009	3.716	1.403	0.471
LOC416652	ENSGALG00010019732	ENSGALG00010019732	pcg	14	12118602	12119420	+	HBA1	down	10032.8	5.79065703366701	0.0292	0.44	-1.18	6.198	5.383	1.144	0.4
LOC416728	ENSGALG00010018494	ENSGALG00010018453;ENSGALG00010018494	pcg	3	14341433	14377119	+	HAO1	down	112.9	-0.434293875174885	0	0.29	-1.76	0.057	-0.925	0.832	0.372
LOC416928	ENSGALG00010024021	ENSGALG00010024021;ENSGALG00010024111;ENSGALG00010024120	pcg	15	7933262	7955461	-	IGLL1	down	4362	4.13784936444041	0.027	0.27	-1.88	4.631	3.644	1.294	1.562
LOC416949	ENSGALG00010026443	ENSGALG00010026443	pcg	15	8448814	8462494	-	UPB1	down	107.8	0.431548557394856	0	0.17	-2.53	1.182	-0.319	0.833	0.489
LOC416967	ENSGALG00010022741	ENSGALG00010022741	pcg	15	9110529	9125323	-	HNF1A	down	10.2	-3.04875201705771	0	0.04	-4.77	-1.99	-4.108	1.278	0.772
LOC417008	ENSGALG00010000202	ENSGALG00010000202	pcg	15	10813939	10817793	-	SEC14L2	down	75.1	0.221837395290535	0	0.29	-1.8	0.754	-0.31	0.727	0.393
LOC417012	ENSGALG00010000233	ENSGALG00010000233	pcg	15	10881604	10910986	-	HORMAD2	down	30.8	-1.28778532242305	0.0344	0.46	-1.11	-0.899	-1.677	0.587	0.453
LOC417035	ENSGALG00010003812	ENSGALG00010003812	pcg	16	2011680	2018275	+	BG8	down	367.7	1.34616776929621	0.0224	0.45	-1.14	1.786	0.907	1.052	0.303
LOC417122	ENSGALG00010029141	ENSGALG00010027665;ENSGALG00010029141	pcg	17	8915175	8952728	-	C5	down	176.7	-0.657916864777154	0.0001	0.21	-2.23	-0.149	-1.167	1.104	0.888
LOC417431	ENSGALG00010029213	ENSGALG00010029213	pcg	18	8074883	8080494	+	APOH	down	680.6	1.30134105801367	0	0.06	-4.12	2.541	0.062	1.908	1.357
LOC417440	ENSGALG00010029409	ENSGALG00010029409	pcg	18	8536924	8557588	-	ABCA8	down	835	1.5074321158828	0.0056	0.63	-0.66	1.759	1.256	0.18	0.342
LOC417443	ENSGALG00010029417	ENSGALG00010029417	pcg	18	8559320	8581766	-	ABCA9	down	2388.8	2.42528767796692	0	0.27	-1.91	3.059	1.792	0.366	0.26
LOC417505	ENSGALG00010029265	ENSGALG00010029265	pcg	19	4171148	4185435	+	HSD3B7	down	11.6	-2.889550369241	0	0.03	-5.12	-1.705	-4.074	1.496	0.889
LOC417540	ENSGALG00010029649	ENSGALG00010029649	pcg	19	5358398	5373639	-	PSPH	down	884.4	2.29244278830929	0	0.09	-3.51	3.241	1.344	1.538	0.998
LOC417547	ENSGALG00010029672	ENSGALG00010029672	pcg	19	5507672	5516388	+	KCTD7	up	280.9	0.340235486323544	0.0003	3.73	1.9	-0.143	0.823	0.895	0.759
LOC417766	ENSGALG00010001200	ENSGALG00010001200	pcg	1	24635699	24711223	+	CTTNBP2	down	461.4	0.910891364991803	0.0346	0.68	-0.56	1.092	0.73	0.223	0.264
LOC417809	ENSGALG00010014033	ENSGALG00010014033	pcg	1	31242296	31274563	-	SLC38A4	down	287.2	-0.00282217760154034	0	0.13	-2.96	0.8	-0.806	1.28	0.664
LOC417831	ENSGALG00010012361	ENSGALG00010012361	pcg	1	34009355	34051131	-	WIF1	up	776.5	1.31150333137116	0.0002	8.26	3.05	0.38	2.243	1.144	1.684
LOC417848	ENSGALG00010012182	ENSGALG00010012182	pcg	1	35646215	35653933	+	CTSEAL	down	342.7	-0.630054870931566	0	0	-8.64	2.033	-3.293	1.791	2.029
LOC417917	ENSGALG00010011876	ENSGALG00010011876	pcg	1	45721300	45729255	+	AMDHD1	down	76.6	0.0620493191231392	0	0.27	-1.89	0.664	-0.54	0.728	0.441
LOC417943	ENSGALG00010012092	ENSGALG00010012092	pcg	1	48078936	48084887	+	OC3	up	1639.8	3.59425227315233	0	3.71	1.89	2.914	4.275	0.951	0.536
LOC417967	ENSGALG00010011231	ENSGALG00010011231	pcg	1	48943485	48981249	-	PLBD1	down	1897.9	2.99140450484864	0.007	0.64	-0.64	3.195	2.788	0.316	0.334
LOC418020	ENSGALG00010012723	ENSGALG00010012723	pcg	1	50842516	50846975	+	FAM20CL	down	442.2	0.141969096069203	0	0.01	-6.32	1.967	-1.683	1.627	1.018
LOC418046	ENSGALG00010014778	ENSGALG00010014778	pcg	1	51513075	51532907	+	TMPRSS6	down	132.7	-1.20482144212306	0	0.04	-4.53	0.05	-2.46	1.792	0.962
LOC418078	ENSGALG00010011657	ENSGALG00010011657	pcg	1	54338222	54368085	+	ALDH1L2	up	265.9	0.385935820012501	0.0427	1.9	0.93	0.048	0.724	0.733	0.265
LOC418101	ENSGALG00010013152	ENSGALG00010013152	pcg	1	55795266	56045450	-	TBXAS1	down	292.2	0.727634220789845	0.0342	0.6	-0.73	0.984	0.471	0.324	0.364
LOC418109	ENSGALG00010013309	ENSGALG00010013309;ENSGALG00010015844	pcg	1	56680624	56709615	-	CGTL	down	189.9	-1.05212298851438	0	0.18	-2.51	-0.283	-1.821	0.884	0.277
LOC418147	ENSGALG00010015929	ENSGALG00010015929	pcg	1	60208410	60246494	-	SLC6A12	down	110.9	-1.66004692144961	0	0.05	-4.38	-0.378	-2.943	1.393	0.79
LOC418181	ENSGALG00010013617	ENSGALG00010013617	pcg	1	63958614	64239134	+	PIK3C2G	down	425.1	0.779686264652005	0.0008	0.52	-0.94	1.151	0.408	0.397	0.356
LOC418187	ENSGALG00010011715	ENSGALG00010011715	pcg	1	65222023	65245482	+	SLCO1B3	down	213.6	-0.338333226481363	0	0.08	-3.73	0.739	-1.416	1.472	0.894
LOC418190	ENSGALG00010011668	ENSGALG00010011668	pcg	1	65289180	65340399	-	SLCO1A2	down	110.8	-1.4466264895989	0	0.03	-5.2	0.201	-3.094	1.474	1.608
LOC418201	ENSGALG00010013201	ENSGALG00010013201	pcg	1	67093477	67139639	+	GYS2	down	48.4	-1.61965965820289	0	0.07	-3.86	-0.437	-2.803	0.956	0.983
LOC418251	ENSGALG00010022972	ENSGALG00010022972	pcg	1	76194228	76222918	+	A2M	down	1151.3	0.794285062366043	0	0.06	-4	1.938	-0.35	1.694	0.918
LOC418311	ENSGALG00010024186	ENSGALG00010024186	pcg	1	78594642	78608257	-	HAO2	down	17.6	-2.35001977642111	0	0.09	-3.4	-1.472	-3.228	1.198	0.732
LOC418330	ENSGALG00010024948	ENSGALG00010024948	pcg	1	79852117	79870344	+	HGD	down	100.2	-0.39035966581303	0	0.09	-3.41	0.708	-1.489	1.249	1.011
LOC418358	ENSGALG00010004374	ENSGALG00010004359;ENSGALG00010004374	pcg	1	83464302	83484912	-	ILDR1	down	40.3	-2.16297095154074	0.0133	0.33	-1.58	-1.797	-2.529	0.733	1.148
LOC418501	ENSGALG00010010633	ENSGALG00010010633	pcg	1	105193729	105205732	-	C21orf62	down	27.3	-2.24666149055995	0	0.08	-3.72	-1.216	-3.277	1.342	0.743
LOC418524	ENSGALG00010013504	ENSGALG00010013504	pcg	1	108176205	108210091	+	IGSF5	down	19.5	-2.20497402823481	0.0026	0.17	-2.59	-1.609	-2.801	1.502	1.258
LOC418607	ENSGALG00010002765	ENSGALG00010002765	pcg	1	119938968	120017921	+	MAP7D2	down	42.4	-1.8167083484435	0	0.13	-2.95	-1.155	-2.479	1.254	1.134
LOC418639	ENSGALG00010001901	ENSGALG00010001901	pcg	1	123572596	123598464	-	PRPS2	down	572.3	1.18744246209029	0	0.16	-2.67	1.958	0.417	1.053	0.606
LOC418645	ENSGALG00010005425	ENSGALG00010005425	pcg	1	8146271	8239574	+	ELAPOR2	down	83.8	-0.815356230056398	0.0001	0.28	-1.84	-0.183	-1.448	0.578	0.683
LOC418742	ENSGALG00010014617	ENSGALG00010014617	pcg	1	137472752	137500864	+	GRTP1	down	44.9	-0.372172551731365	0.0159	0.38	-1.38	0.176	-0.92	0.481	1.034
LOC418746	ENSGALG00010014742	ENSGALG00010014742	pcg	1	137574171	137581433	-	PROZ	down	21.7	-2.20295026725635	0	0.06	-4.17	-0.989	-3.417	1.654	1.184
LOC418773	ENSGALG00010005491	ENSGALG00010005491	pcg	1	143966218	143995831	+	GGACT	down	201.2	1.19455402726906	0.0264	0.6	-0.74	1.465	0.925	0.344	0.285
LOC418851	ENSGALG00010003750	ENSGALG00010003750	pcg	1	167884814	167900743	-	CPB2	down	77.4	-1.01698528074551	0	0.06	-4.04	0.124	-2.158	2.153	1.513
LOC418879	ENSGALG00010002435	ENSGALG00010002435	pcg	1	170199927	170243287	-	ATP7B	down	43.8	-2.51441538574562	0	0.07	-3.92	-1.54	-3.489	1.499	0.719
LOC418893	ENSGALG00010002358	ENSGALG00010002358	pcg	1	171213674	171335742	-	FREM2	up	835.5	0.625648352022047	0.0119	1.67	0.74	0.385	0.866	0.382	0.388
LOC418900	ENSGALG00010006361	ENSGALG00010006361	pcg	1	172343811	172359176	-	SERTM1	down	45.6	-0.312795861329838	0.0009	0.36	-1.46	0.187	-0.813	0.536	0.526
LOC418964	ENSGALG00010004871	ENSGALG00010004871	pcg	1	179761981	179768085	-	C11orf87	up	1259.6	1.35370497997442	0.0132	3.02	1.59	0.868	1.84	0.569	1.231
LOC418981	ENSGALG00010007546	ENSGALG00010007546	pcg	1	182313478	182320112	+	MMP10	down	115.6	-1.01667657500803	0.0024	0.16	-2.65	0.086	-2.119	1.655	1.411
LOC418982	ENSGALG00010007571	ENSGALG00010007571	pcg	1	182340940	182347463	+	MMP1	down	213.2	-0.986248785000479	0.0044	0.15	-2.69	-0.017	-1.956	2.067	1.151
LOC418999	ENSGALG00010008664	ENSGALG00010008664	pcg	1	185616737	185633119	+	TM4SF1a	down	44.9	-2.04688462517748	0	0.05	-4.26	-0.871	-3.222	1.856	1.183
LOC419057	ENSGALG00010001895	ENSGALG00010001895	pcg	1	194747018	194753033	+	P4HA3	down	1014.1	2.78157196339692	0.0379	0.68	-0.56	2.998	2.565	0.178	0.39
LOC419076	NA	ENSGALG00010001612	pcg	1	196133633	196137182	-	HPX	down	2722.6	3.17354299094996	0	0.11	-3.12	4.085	2.262	1.618	1.333
LOC419085	ENSGALG00010002138	ENSGALG00010002138	pcg	1	193032837	193131431	-	MYO7A	up	431.9	-0.189179623536093	0.0479	2.4	1.26	-0.623	0.245	0.612	1.092
LOC419110	ENSGALG00010005264	ENSGALG00010005264	pcg	1	4823798	4848977	+	ITIH2	down	433.1	0.31729148699704	0	0.06	-4.05	1.519	-0.884	1.458	1.036
LOC419125	ENSGALG00010024424	ENSGALG00010024424	pcg	20	939245	965007	-	SAMHD1	down	3180.1	3.23958421347529	0.0187	0.71	-0.49	3.379	3.1	0.185	0.289
LOC419166	ENSGALG00010023673	ENSGALG00010023673	pcg	20	3995170	4009498	-	SGK2	down	17.8	-2.56616110813163	0	0.1	-3.31	-1.611	-3.521	1.504	0.758
LOC419198	ENSGALG00010024342	ENSGALG00010024342	pcg	20	5759568	5789213	-	HNF4A	down	15.3	-2.7810669957009	0	0.05	-4.23	-1.667	-3.895	1.036	0.724
LOC419301	NA	ENSGALG00010015842;ENSGALG00010015847;ENSGALG00010015854	pcg	20	10833702	10836683	+	WFDC8	down	243.2	-1.16117941546861	0	0	-9.01	1.409	-3.732	1.805	1.231
LOC419316	ENSGALG00010014777	ENSGALG00010014777	pcg	20	11501255	11516648	+	APCDD1L	up	358.5	0.142610826693392	0.031	2.48	1.31	-0.227	0.512	1.044	0.604
LOC419336	ENSGALG00010015131	ENSGALG00010015131	pcg	20	12596448	12630827	-	DOK5	up	117.8	-0.363247709251937	0.0443	1.69	0.76	-0.616	-0.11	0.307	0.324
LOC419574	ENSGALG00010013989	ENSGALG00010013989	pcg	23	2142468	2148760	-	C2	down	254.2	1.10631492659559	0.0344	0.6	-0.74	1.381	0.831	0.539	0.152
LOC419679	ENSGALG00010015097	ENSGALG00010015097	pcg	23	5903325	5911054	+	MFSD2A	up	1341.5	3.05332655004486	0.0083	1.57	0.65	2.847	3.26	0.349	0.239
LOC419744	ENSGALG00010025429	ENSGALG00010025429	pcg	24	2942814	2959174	+	SCN3B	up	312.4	0.430547026458945	0.0406	1.83	0.87	0.182	0.679	0.414	0.599
LOC419802	ENSGALG00010024749	ENSGALG00010024734;ENSGALG00010024749	pcg	24	5159768	5161751	-	APOA5	down	56.3	-1.23550985321095	0.0001	0.06	-3.99	-0.011	-2.46	1.934	1.689
LOC419848	ENSGALG00010027141	ENSGALG00010027141	pcg	26	2615508	2626239	-	PIGR	down	1433.2	1.07983197382196	0.0292	0.19	-2.39	1.685	0.475	1.759	2.301
LOC419851	ENSGALG00010027152	ENSGALG00010027152	pcg	26	2669901	2677391	+	C4BPS	down	654.1	1.31315306846988	0.0058	0.27	-1.91	1.716	0.91	1.459	1.13
LOC419861	ENSGALG00010027206	ENSGALG00010027206	pcg	26	3187216	3190093	+	HSD11B1B	down	47	-0.509487169951893	0.0001	0.23	-2.09	0.119	-1.138	0.769	0.663
LOC420198	ENSGALG00010002638	ENSGALG00010002638	pcg	2	121026654	121031168	-	FABP9	down	652.2	2.25626633781824	0.0352	0.22	-2.17	2.585	1.928	1.632	1.642
LOC420266	ENSGALG00010013019	ENSGALG00010013019	pcg	2	129542784	129571185	-	DPYS	down	365.8	1.58775887293001	0.0449	0.44	-1.2	2.031	1.144	0.603	0.823
LOC420308	ENSGALG00010009253	ENSGALG00010009253;ENSGALG00010010004	pcg	2	144950642	145036217	-	SLC45A4	down	656.7	0.597419457100944	0.0208	0.6	-0.73	0.878	0.317	0.214	0.484
LOC420335	ENSGALG00010008860	ENSGALG00010008860	pcg	2	137676998	137692639	+	SQLE	down	496.5	1.05852561858746	0.0096	0.39	-1.35	1.399	0.718	0.597	0.97
LOC420401	ENSGALG00010025577	ENSGALG00010025577	pcg	2	3589244	3705684	+	PTH2R	down	319.2	-0.286606309827319	0.0006	0.54	-0.89	0.048	-0.622	0.339	0.249
LOC420415	ENSGALG00010026409	ENSGALG00010026409	pcg	2	4589822	4621194	+	VILL	up	183.7	-0.976781046880852	0.004	3.25	1.7	-1.505	-0.449	0.957	0.762
LOC420459	ENSGALG00010005534	ENSGALG00010005534	pcg	2	10376080	10381100	-	IDI2	down	730.6	2.22591694078493	0.04	0.53	-0.92	2.427	2.025	0.504	0.686
LOC420534	ENSGALG00010005222	ENSGALG00010005222	pcg	2	20571871	20613752	-	ABCB1LA	down	46.9	-1.16957496334856	0.0107	0.4	-1.33	-0.707	-1.632	0.817	0.281
LOC420548	ENSGALG00010004879	ENSGALG00010004879;ENSGALG00010005267	pcg	2	22397446	22416151	-	CYP51A1	down	1254.9	2.41152448261947	0.0093	0.49	-1.02	2.648	2.176	0.484	0.752
LOC420819	ENSGALG00010008009	ENSGALG00010008009;ENSGALG00010008014	pcg	2	57555147	57581963	+	GPLD1	down	44.9	-2.48327949428532	0.0001	0.11	-3.14	-1.545	-3.422	1.205	0.9
LOC420822	ENSGALG00010008072	ENSGALG00010008072	pcg	2	57666592	57673732	-	NRSN1	down	108.1	0.148763007645485	0.0256	0.35	-1.5	0.515	-0.218	0.665	1.208
LOC420858	ENSGALG00010010728	ENSGALG00010010728	pcg	2	62874967	62916414	+	ELOVL2	down	412.4	-0.765740641494321	0	0.01	-7.17	1.243	-2.775	1.64	1.133
LOC420931	ENSGALG00010000802	ENSGALG00010000802;ENSGALG00010000966	pcg	2	78248305	78580376	+	SEMA5A	up	913.1	1.13570251340223	0.0051	1.83	0.87	0.817	1.455	0.472	0.375
LOC420962	ENSGALG00010008459	ENSGALG00010008459	pcg	2	83941586	84110738	-	EPB41L4B	down	87.2	-1.44201930853515	0	0.32	-1.65	-0.961	-1.923	0.427	0.644
LOC420985	ENSGALG00010008161	ENSGALG00010008161;ENSGALG00010008168	pcg	2	88239228	88359076	+	TMEFF1	down	29.2	-1.30620908118457	0.0025	0.33	-1.59	-0.722	-1.891	0.44	0.872
LOC421047	ENSGALG00010001415	ENSGALG00010001415	pcg	2	96126496	96131037	-	MC5R	down	622.9	1.6076939088665	0	0.52	-0.95	1.951	1.264	0.239	0.34
LOC421125	ENSGALG00010004586	ENSGALG00010004586	pcg	2	110731021	110749807	-	NA	up	54.6	-0.587666272832312	0.0047	3.77	1.91	-1.136	-0.04	0.721	1.15
LOC421396	ENSGALG00010020302	ENSGALG00010020302	pcg	3	23799669	23830996	-	HAAO	down	45.2	-1.25241204401271	0	0.07	-3.86	0.033	-2.538	1.561	1.452
LOC421401	ENSGALG00010020352	ENSGALG00010020352	pcg	3	24907881	24924515	-	ABCG5	down	12.1	-2.52202916605844	0.0027	0.25	-2.02	-1.975	-3.069	1.026	0.619
LOC421507	ENSGALG00010008824	ENSGALG00010008824	pcg	3	35840633	35883040	+	GREM2	down	631.7	1.74258874739441	0.0449	0.61	-0.7	1.902	1.584	0.59	0.224
LOC421543	ENSGALG00010007759	ENSGALG00010007759	pcg	3	40135506	40147422	-	AGT	down	203.6	-0.595770383041376	0	0.04	-4.81	0.793	-1.985	1.401	1.105
LOC421559	ENSGALG00010006546	ENSGALG00010006546	pcg	3	41285915	41421744	-	SMOC2	up	2356.6	2.98534505136246	0.0102	1.81	0.85	2.749	3.221	0.549	0.405
LOC421560	ENSGALG00010006570	ENSGALG00010006570	pcg	3	41509264	41515200	-	SULT6B1L	down	234.8	0.551672088029909	0	0.08	-3.71	1.687	-0.584	1.874	1.434
LOC421580	ENSGALG00010007226	ENSGALG00010007226	pcg	3	45077992	45099056	+	PLG	down	781.4	0.662719933065225	0	0.04	-4.66	2.058	-0.733	1.649	1.246
LOC421584	ENSGALG00010006339	ENSGALG00010006339	pcg	3	45155902	45167913	-	SLC22A1	down	30.2	-0.853757715990137	0.0005	0.34	-1.55	-0.371	-1.336	0.67	0.442
LOC421587	ENSGALG00010004446	ENSGALG00010004446	pcg	3	45279213	45287257	-	ACAT2	down	442.5	2.1478125094797	0.0378	0.63	-0.67	2.337	1.958	0.283	0.46
LOC421631	ENSGALG00010005556	ENSGALG00010005556	pcg	3	48112579	48130287	+	IYD	down	52.9	-1.46244006520379	0	0.13	-2.98	-0.612	-2.312	1.176	0.77
LOC421689	ENSGALG00010005364	ENSGALG00010005364	pcg	3	54749418	54855588	+	MAP7	down	47.2	-1.8151972769715	0.0042	0.27	-1.91	-1.452	-2.178	1.034	1.391
LOC421695	ENSGALG00010006336	ENSGALG00010006336	pcg	3	55511965	55522563	+	ALDH8A1	down	44.8	-1.39870496742978	0	0.08	-3.66	-0.282	-2.516	1.169	0.668
LOC421702	ENSGALG00010004300	ENSGALG00010004300	pcg	3	56479597	56489691	+	VNN2	down	506.4	1.55435562521024	0.0109	0.34	-1.55	2.072	1.037	0.77	0.899
LOC421740	ENSGALG00010014764	ENSGALG00010014764	pcg	3	63491178	63500492	+	NA	down	57.9	-1.97332516535759	0.0005	0.09	-3.41	-1.048	-2.899	1.808	1.206
LOC421747	ENSGALG00010014602	ENSGALG00010014602	pcg	3	63742019	63789287	+	FRK	down	27	-2.85005019336352	0	0.07	-3.78	-2.196	-3.504	1.351	1.897
LOC421888	ENSGALG00010001947	ENSGALG00010001947	pcg	3	87547965	87591894	-	TINAG	down	13.9	-2.27566809340282	0	0.06	-4.14	-1.083	-3.468	1.089	1.131
LOC421946	ENSGALG00010002918	ENSGALG00010002918	pcg	3	98263075	98265760	+	FAM84A	down	21	-1.39432281977984	0.0213	0.38	-1.4	-1.013	-1.775	0.636	0.919
LOC421950	ENSGALG00010002372	ENSGALG00010002372	pcg	3	99905195	99939714	-	SMC6	down	1159.4	2.20593996639139	0.0379	0.78	-0.35	2.328	2.084	0.108	0.095
LOC421956	ENSGALG00010002513	ENSGALG00010002513	pcg	3	101096703	101114058	+	LINC00954	down	278.4	0.257157942937927	0.0387	0.51	-0.98	0.561	-0.047	0.758	0.355
LOC422035	ENSGALG00010011317	ENSGALG00010011317	pcg	3	107036625	107071749	+	BLK	down	328.2	1.3823111702794	0	0.37	-1.42	1.823	0.941	0.502	0.326
LOC422038	ENSGALG00010011363	ENSGALG00010011363	pcg	3	107159522	107170589	+	FDFT1	down	1627.6	2.87038637887146	0.0465	0.61	-0.7	3.01	2.731	0.401	0.614
LOC422046	ENSGALG00010008084	ENSGALG00010008084	pcg	3	108574625	108580541	+	CYP2AC1	down	208.6	-0.174661131527168	0	0.08	-3.71	0.92	-1.27	1.535	1.576
LOC422137	ENSGALG00010014882	ENSGALG00010014882	pcg	4	1594601	1599282	-	XPNPEP2	down	29.3	-1.98851186533457	0	0.08	-3.61	-0.885	-3.092	1.185	1.103
LOC422197	ENSGALG00010015558	ENSGALG00010015558	pcg	4	2082465	2097068	-	MPP1	up	2594.2	3.41183021571966	0.0037	1.48	0.57	3.226	3.597	0.186	0.259
LOC422221	ENSGALG00010018732	ENSGALG00010018732	pcg	4	2861246	2873277	+	FYTTD1L	down	2472	3.67352495435911	0.0381	0.7	-0.51	3.859	3.488	0.236	0.271
LOC422302	ENSGALG00010012857	ENSGALG00010012857	pcg	4	11231433	11241992	-	NSDHL	down	226.1	1.13959803932674	0.0362	0.46	-1.11	1.431	0.848	0.554	0.844
LOC422303	ENSGALG00010012469	ENSGALG00010012469	pcg	4	11242317	11246712	+	CETN1	down	1251.4	3.42833231489312	0	0.67	-0.57	3.62	3.237	0.146	0.083
LOC422341	ENSGALG00010015416	ENSGALG00010015416	pcg	4	13284260	13342545	+	CAPN6	up	2106.1	1.8553319533921	0.0025	2.1	1.07	1.548	2.163	0.859	0.234
LOC422379	ENSGALG00010012259	ENSGALG00010012259	pcg	4	16802437	17140486	+	IL1RAPL2	down	262.9	-0.152502819889347	0.0031	0.25	-2.01	0.334	-0.639	1.16	1.008
LOC422409	ENSGALG00010008132	ENSGALG00010008132	pcg	4	20332103	20355672	+	TDO2	down	349.8	-0.0938001468752252	0.0002	0.36	-1.48	0.318	-0.505	0.849	0.284
LOC422413	ENSGALG00010008247	ENSGALG00010008247	pcg	4	21213597	21230868	-	FAM198B	up	2576.6	2.79023673428395	0.006	1.47	0.55	2.613	2.967	0.265	0.18
LOC422588	ENSGALG00010003797	ENSGALG00010003797	pcg	4	45294038	45299145	+	HSD17B13	down	905.6	2.96222420532065	0.0331	0.75	-0.42	3.095	2.83	0.202	0.118
LOC422599	ENSGALG00010003981	ENSGALG00010003948;ENSGALG00010003981	pcg	4	45957315	45977343	+	TMEM150C	up	1371.5	2.42928231241638	0.0054	1.41	0.5	2.258	2.6	0.165	0.188
LOC422633	NA	ENSGALG00010002667	pcg	4	49130829	49131832	-	CL2	down	192.4	0.728941644449974	0	0.05	-4.25	2.173	-0.715	1.806	1.963
LOC422698	ENSGALG00010003896	ENSGALG00010003896	pcg	4	57673795	57708059	-	MCUB	down	796.7	2.94592555705429	0.0373	0.73	-0.45	3.098	2.794	0.241	0.098
LOC422709	ENSGALG00010005268	ENSGALG00010005268	pcg	4	59541550	59570552	+	MTTP	down	41.8	-2.16084612703559	0	0.07	-3.83	-1.201	-3.121	1.618	0.763
LOC422831	ENSGALG00010010655	ENSGALG00010010655	pcg	4	76276024	76332101	-	C1QTNF7	up	477.1	2.04483391529895	0.0483	1.45	0.54	1.871	2.219	0.219	0.287
LOC422867	ENSGALG00010009700	ENSGALG00010009700	pcg	4	80326191	80353603	+	SH3TC1	down	230.2	0.450757439043666	0.0413	0.57	-0.81	0.724	0.177	0.303	0.531
LOC422876	ENSGALG00010016263	ENSGALG00010016229;ENSGALG00010016263	pcg	4	81437057	81479288	-	F12	down	121.8	-1.18114788752337	0	0.07	-3.9	-0.128	-2.234	1.57	0.699
LOC422893	ENSGALG00010017631	ENSGALG00010017631	pcg	4	82507498	82538494	-	NAT8L	down	24.8	-2.24851366768444	0.041	0.49	-1.04	-1.916	-2.581	0.308	0.563
LOC422933	ENSGALG00010016428	ENSGALG00010016428	pcg	4	87932431	87972369	+	ADRA1D	down	94.2	-0.901234306596481	0.0004	0.31	-1.67	-0.332	-1.47	0.702	0.658
LOC422995	ENSGALG00010020734	ENSGALG00010020734	pcg	5	1736275	1741062	+	SIGIRR	down	29.5	-1.69822976913775	0.001	0.13	-2.98	-0.868	-2.529	1.625	1.65
LOC423001	ENSGALG00010022724	ENSGALG00010022724	pcg	5	1288531	1456021	-	LUZP2	down	95.2	0.1488905662306	0.0208	0.4	-1.31	0.56	-0.263	0.726	0.594
LOC423003	ENSGALG00010024200	ENSGALG00010024200	pcg	5	1184414	1192120	+	GCHFR	down	53.9	-0.120271924356245	0	0.17	-2.54	0.641	-0.882	1.12	0.587
LOC423072	ENSGALG00010023276	ENSGALG00010023276	pcg	5	11482957	11548055	-	ABCC8	down	742.9	1.39783253712342	0.0292	0.64	-0.65	1.629	1.167	0.3	0.327
LOC423089	ENSGALG00010024139	ENSGALG00010024139	pcg	5	12757331	12806730	-	SLC22A18	down	9.4	-2.0838264103965	0	0.2	-2.34	-1.423	-2.745	0.804	1.022
LOC423298	ENSGALG00010005444	ENSGALG00010005444	pcg	5	31767831	31772641	+	ACTC1	up	93.1	0.294988356231257	0.0397	3	1.58	-0.113	0.703	0.747	1.34
LOC423432	ENSGALG00010017460	ENSGALG00010017460	pcg	5	45021177	45030767	-	SERPINA10	down	101.2	-0.531740142947978	0	0.05	-4.37	0.657	-1.721	1.873	1.139
LOC423433	ENSGALG00010017466	ENSGALG00010017466	pcg	5	45046215	45056285	-	SPIA4	down	124.5	-0.595314997020793	0	0.03	-4.94	0.812	-2.002	1.634	1.314
LOC423434	ENSGALG00010017481	ENSGALG00010017481;ENSGALG00010017501	pcg	5	45070363	45086569	-	SPIA1	down	341.8	-0.732043355953033	0	0.05	-4.18	0.554	-2.018	1.934	1.533
LOC423435	ENSGALG00010017501	ENSGALG00010017501	pcg	5	45083449	45091839	-	SPIA5	down	53	-1.50972691188517	0.0004	0.09	-3.44	-0.55	-2.47	1.886	1.387
LOC423436	ENSGALG00010017512	ENSGALG00010017512;ENSGALG00010018141	pcg	5	45101233	45110737	-	SPIA9	down	126.6	-1.67396009166076	0	0.06	-4.02	-0.412	-2.936	1.507	1.395
LOC423448	ENSGALG00010016395	ENSGALG00010016395	pcg	5	47650638	47668245	+	HHIPL1	down	957.9	2.3092909264546	0.0001	0.66	-0.61	2.519	2.1	0.147	0.142
LOC423451	ENSGALG00010016429	ENSGALG00010016429;ENSGALG00010016439	pcg	5	47689909	47698236	+	PKDCCB	down	24	-1.26789402372457	0.0001	0.41	-1.3	-0.825	-1.711	0.222	0.357
LOC423628	ENSGALG00010010984	ENSGALG00010010984	pcg	6	5109179	5125508	+	MAT1A	down	464.5	1.17588331972671	0	0.14	-2.88	2.016	0.336	1.25	0.617
LOC423629	ENSGALG00010010993	ENSGALG00010010993	pcg	6	5128334	5132408	+	NA	down	236.8	0.325797502670445	0.0034	0.1	-3.27	1.326	-0.674	2.595	1.702
LOC423680	ENSGALG00010022774	ENSGALG00010022774	pcg	6	10518483	10545145	-	A1CF	down	105.9	-1.69709554729056	0	0.03	-4.97	-0.375	-3.019	1.954	1.158
LOC423705	ENSGALG00010021316	ENSGALG00010021316	pcg	6	11939211	11949422	+	PLA2G12B	down	20.7	-2.76135271521046	0.0001	0.06	-3.97	-1.796	-3.727	1.781	0.834
LOC423828	ENSGALG00010022211	ENSGALG00010022211	pcg	6	22870286	22884255	-	ABCC2	down	50.4	-1.57849963216626	0	0.21	-2.23	-0.942	-2.215	0.881	0.421
LOC423898	ENSGALG00010018945	ENSGALG00010018945	pcg	6	28225325	28245202	+	HABP2	down	247.6	-0.243376597283504	0	0.04	-4.58	1.093	-1.58	2.057	1.415
LOC423919	ENSGALG00010022820	ENSGALG00010022820	pcg	6	29766442	29822314	-	SHTN1	down	342.6	0.620384396759679	0.0035	0.45	-1.16	0.909	0.331	0.333	0.835
LOC424028	ENSGALG00010011085	ENSGALG00010011085	pcg	7	5865059	5925844	-	UGT1A1	down	129	-0.843414357204044	0	0.06	-3.97	0.241	-1.928	2.182	1.236
LOC424041	ENSGALG00010014963	ENSGALG00010014963	pcg	7	7198007	7208655	+	KMO	down	46.2	-0.886803368698568	0	0.1	-3.27	0.043	-1.816	1.415	0.503
LOC424133	ENSGALG00010023920	ENSGALG00010023920;ENSGALG00010026338	pcg	7	15173351	15300730	+	PDE11A	down	65.2	-2.60107686301556	0	0.01	-6.65	-1.129	-4.073	1.964	0.676
LOC424170	ENSGALG00010024309	ENSGALG00010024309	pcg	7	18472538	18536154	+	ABCB11	down	209.9	-0.0140853750192736	0.0244	0.56	-0.84	0.243	-0.271	0.506	0.205
LOC424183	ENSGALG00010025674	ENSGALG00010025674	pcg	7	19758290	19826464	+	GRB14	down	44.9	-0.955901291848903	0.0352	0.44	-1.2	-0.555	-1.357	0.453	0.778
LOC424297	ENSGALG00010009106	ENSGALG00010009106;ENSGALG00010011030	pcg	7	30338594	30819602	+	THSD7B	up	186.2	-0.325420613739257	0.0453	1.93	0.95	-0.603	-0.047	0.349	0.636
LOC424302	ENSGALG00010009338	ENSGALG00010009338	pcg	7	32249688	32307190	+	KYNU	down	18.2	-1.65229461659344	0.0057	0.3	-1.75	-1.066	-2.238	0.935	0.711
LOC424355	ENSGALG00010012430	ENSGALG00010012430	pcg	8	2647889	2657267	+	F13B	down	37.1	-2.01767078305793	0	0.05	-4.41	-0.877	-3.158	1.673	0.995
LOC424380	ENSGALG00010013346	ENSGALG00010013346	pcg	8	4247895	4251997	+	HMGCS2	down	222.6	0.446035894487938	0	0.09	-3.45	1.423	-0.531	1.379	1.01
LOC424381	ENSGALG00010013380	ENSGALG00010013380	pcg	8	4252500	4255797	-	PHGDH	down	166	0.198045195647892	0	0.11	-3.17	1.111	-0.715	1.36	0.979
LOC424431	ENSGALG00010011377	ENSGALG00010011377	pcg	8	6614954	6630534	+	SEC16B	down	143.9	0.138960856976587	0.0361	0.57	-0.8	0.364	-0.086	0.427	0.332
LOC424440	ENSGALG00010011394	ENSGALG00010011394	pcg	8	7385925	7392679	+	SERPINC1	down	388.3	0.132159424137374	0	0.12	-3.05	1.042	-0.778	1.413	0.922
LOC424504	ENSGALG00010022019	ENSGALG00010022019	pcg	8	13966845	14003914	-	BTBD8	up	3195.2	2.14908822663672	0.0378	1.47	0.55	1.98	2.318	0.09	0.449
LOC424505	ENSGALG00010022049	ENSGALG00010022049	pcg	8	14007922	14024458	-	EPHX3	up	546.9	1.85201843383636	0.0096	2.86	1.52	1.416	2.288	0.665	1.028
LOC424524	ENSGALG00010023161	ENSGALG00010023161	pcg	8	15719875	15739259	+	ODF2L	down	24.4	-1.19285686720131	0.0046	0.46	-1.12	-0.816	-1.57	0.266	0.436
LOC424531	ENSGALG00010020811	ENSGALG00010020811	pcg	8	16117959	16137749	+	MCOLN2	down	238.2	0.397458900451009	0.0016	0.19	-2.41	1.137	-0.343	1.158	1.36
LOC424533	ENSGALG00010020856	ENSGALG00010020856	pcg	8	16204330	16225309	+	VTG2	down	17083.9	1.55557201570876	0	0	-8.95	4.361	-1.25	1.826	2.248
LOC424534	ENSGALG00010020897	ENSGALG00010020897;ENSGALG00010020946	pcg	8	16254240	16275339	+	VTG3	down	1719.2	-0.488721459504824	0	0	-9.52	2.154	-3.131	1.818	1.715
LOC424547	ENSGALG00010021630	ENSGALG00010021630	pcg	8	18326424	18369074	+	VTG1	down	7463	1.33631025655342	0	0.01	-7.38	3.4	-0.727	1.844	1.296
LOC424548	ENSGALG00010020693	ENSGALG00010020693	pcg	8	18425757	18446900	-	PTGFR	down	180.1	0.445690551312441	0	0.4	-1.32	0.887	0.005	0.249	0.272
LOC424555	ENSGALG00010022373	ENSGALG00010022373	pcg	8	18768904	18855254	-	AK5	down	117.9	-0.596131288491789	0.0112	0.23	-2.13	0.036	-1.228	1.373	1.041
LOC424593	ENSGALG00010026066	ENSGALG00010026066	pcg	8	20715680	20718064	-	SELENOP2	down	115.7	-0.134170300544725	0	0.11	-3.15	0.848	-1.116	1.458	1.016
LOC424618	ENSGALG00010022917	ENSGALG00010022917	pcg	8	21572944	21580018	+	CYP4B7	down	75.2	-1.42321544377191	0.0007	0.06	-3.98	-0.284	-2.563	2.123	1.826
LOC424666	ENSGALG00010026553	ENSGALG00010026553	pcg	8	25382372	25425555	-	PLPP3	up	5457.2	3.99129548170897	0.0298	1.41	0.5	3.83	4.153	0.19	0.277
LOC424668	ENSGALG00010026628	ENSGALG00010026628	pcg	8	25468782	25487611	-	FYB2	down	16.4	-2.40240837830173	0.0001	0.11	-3.22	-1.734	-3.071	1.473	1.403
LOC424669	ENSGALG00010026700	ENSGALG00010026700	pcg	8	25513182	25528926	-	C8B	down	122.2	-1.02699852799884	0	0.07	-3.92	0.224	-2.278	1.572	1.458
LOC424768	ENSGALG00010024374	ENSGALG00010024374	pcg	9	2303463	2314547	+	CLDN15	down	91.6	-1.40412197854685	0	0.06	-4.16	-0.199	-2.609	1.805	1.076
LOC424790	ENSGALG00010023159	ENSGALG00010023159;ENSGALG00010026408	pcg	9	9217455	9522784	+	DAW1	up	94.9	0.0740456602951277	0.0014	2.66	1.41	-0.335	0.483	0.482	0.664
LOC424792	ENSGALG00010023859	ENSGALG00010023859;ENSGALG00010026625	pcg	9	9177357	9188547	-	SLC19A3	up	105.8	0.0515530589617501	0.0379	1.89	0.92	-0.239	0.342	0.465	0.42
LOC424907	ENSGALG00010014291	ENSGALG00010014291	pcg	9	13410703	13478386	-	OSTN	down	611.1	0.456632477904439	0	0.13	-2.96	1.559	-0.646	1.7	0.559
LOC424916	ENSGALG00010014970	ENSGALG00010014970	pcg	9	14617654	14619842	-	SLC51A	down	40.9	-0.616866859088391	0	0.2	-2.31	0.146	-1.38	0.919	0.733
LOC424956	ENSGALG00010016067	ENSGALG00010016067	pcg	9	15834251	15840709	+	AHSG	down	606.4	0.882489344902225	0	0.02	-6.06	2.604	-0.839	1.522	1.406
LOC424957	ENSGALG00010016206	ENSGALG00010016206	pcg	9	15869644	15886989	+	KNG1	down	521.7	0.232605654141617	0	0.03	-4.86	1.686	-1.221	1.9	1.499
LOC425035	ENSGALG00010001113	ENSGALG00010001113	pcg	9	23187429	23199750	+	IGSF10	up	259.1	-0.0839207832540963	0.0133	1.64	0.71	-0.31	0.142	0.33	0.207
LOC425215	ENSGALG00010007322	ENSGALG00010007322	pcg	Z	64883622	64887637	-	AK6	up	564.3	1.75612530004936	0	1.77	0.82	1.47	2.042	0.114	0.086
LOC425347	ENSGALG00010012211	ENSGALG00010012211	pcg	W	3855520	3932758	+	NA	down	236.8	-1.69413906237259	0	0	-9.55	0.959	-4.347	0.159	0.365
LOC425467	ENSGALG00010016414	ENSGALG00010016414	pcg	4	68813505	68829070	-	KLB	down	11.2	-3.04869401380011	0	0.03	-5.08	-1.938	-4.159	1.027	0.691
LOC425505	ENSGALG00010013598	ENSGALG00010013598	pcg	23	3612625	3615952	+	PAQR7	down	164.2	1.18968561664499	0.0238	0.61	-0.71	1.407	0.973	0.356	0.165
LOC425711	ENSGALG00010005494	ENSGALG00010005494	pcg	2	108165656	108168794	+	C8orf22	down	527	1.95253821414758	0	0.28	-1.85	2.584	1.321	0.381	0.366
LOC425719	ENSGALG00010028525	ENSGALG00010028525	pcg	28	3983168	3986745	+	TM6SF2	down	16.4	-2.07493417347359	0	0.08	-3.69	-0.876	-3.274	1.378	1.141
LOC426145	ENSGALG00010009464	ENSGALG00010009464	pcg	Z	45265606	45299233	-	SPTLC1	up	2483.1	3.24080998239379	0	1.9	0.92	2.92	3.562	0.104	0.071
LOC426152	ENSGALG00010011747	ENSGALG00010011747	pcg	Z	25260543	25270175	-	UTP15	up	796.6	2.4423380798236	0	1.92	0.94	2.115	2.769	0.149	0.052
LOC426153	ENSGALG00010011774	ENSGALG00010011774	pcg	Z	25270273	25277304	+	ANKRA2	up	764.4	2.50546933755348	0	1.84	0.88	2.204	2.807	0.05	0.097
LOC426154	ENSGALG00010010447	ENSGALG00010010447	pcg	Z	25289130	25295701	-	BTF3	up	1868.8	4.14245463391818	0	1.71	0.77	3.875	4.41	0.07	0.066
LOC426170	ENSGALG00010015118	ENSGALG00010015118	pcg	Z	17236443	17239616	+	GPX8	up	437	2.48652774409019	0.0075	1.54	0.62	2.279	2.694	0.172	0.252
LOC426220	ENSGALG00010011974	ENSGALG00010011974	pcg	W	2876551	2877685	+	NA	down	127.9	-1.27397865288562	0	0	-10.15	1.469	-4.017	1.901	1.664
LOC426354	ENSGALG00010005259	ENSGALG00010005259	pcg	31	1372278	1379322	-	SLC27A2	down	56.2	-0.974118327965206	0	0.1	-3.31	-0.125	-1.823	1.511	0.73
LOC426368	ENSGALG00010005926	ENSGALG00010005926	pcg	1	6904751	6916347	-	NUDT5	down	412.9	2.34415762522194	0.0043	0.62	-0.68	2.582	2.106	0.298	0.146
LOC426516	ENSGALG00010000262	ENSGALG00010000262	pcg	JAENSK010000547.1	69181	88979	+	HNRNPKL	down	1243.4	0.0550884817390573	0	0	-10.24	3.579	-3.468	0.065	0.775
LOC426611	ENSGALG00010003170	ENSGALG00010003170	pcg	16	2230071	2244845	+	C4	down	866.9	1.64315876752101	0.0298	0.72	-0.48	1.818	1.469	0.242	0.164
LOC426615	ENSGALG00010012336	ENSGALG00010012336	pcg	W	4775087	4927129	-	NA	down	333.4	-1.52029276692169	0	0	-11.05	1.392	-4.433	0.091	0.333
LOC426626	ENSGALG00010027927	ENSGALG00010027927	pcg	28	2644844	2652516	+	NA	down	1682.6	3.47951965163764	0	0.51	-0.98	3.816	3.143	0.114	0.069
LOC426690	ENSGALG00010025748	ENSGALG00010025748	pcg	26	1751600	1759577	-	ETNK2	down	47.3	-0.88596051773168	0	0.21	-2.28	-0.18	-1.592	0.782	0.453
LOC426791	ENSGALG00010017948	ENSGALG00010017948	pcg	22	2880452	2893641	-	PLAT	up	2904.4	3.54551791324585	0.0081	1.36	0.44	3.393	3.698	0.175	0.128
LOC426795	ENSGALG00010001286	ENSGALG00010001286	pcg	Z	84934314	84990130	+	SRFBP1	up	670.3	1.77561253147568	0	1.89	0.92	1.459	2.092	0.068	0.098
LOC426796	ENSGALG00010001252	ENSGALG00010001252	pcg	Z	85095021	85171210	+	SNCAIP	up	360.1	1.15843589608322	0.0391	1.44	0.53	0.97	1.347	0.203	0.168
LOC426797	ENSGALG00010001204	ENSGALG00010001204	pcg	Z	85263333	85296307	+	SNX2	up	3512.6	3.99913654769995	0.0003	1.41	0.5	3.812	4.186	0.178	0.042
LOC426798	ENSGALG00010001400	ENSGALG00010001400	pcg	Z	85298796	85375018	+	SNX24	up	879.7	2.7488770300589	0	1.74	0.8	2.467	3.031	0.215	0.222
LOC426802	ENSGALG00010001306	ENSGALG00010001306;ENSGALG00010001346	pcg	Z	85496673	85549424	-	CEP120	up	691.8	1.28897799877933	0	1.55	0.64	1.068	1.51	0.108	0.08
LOC426803	ENSGALG00010001191	ENSGALG00010001191	pcg	Z	85555901	85556755	+	TOMM5	up	1838.9	4.46299247865518	0	1.74	0.8	4.185	4.741	0.118	0.109
LOC426804	ENSGALG00010001170	ENSGALG00010001170	pcg	Z	85609721	85625463	+	DCAF10	up	2469.8	2.74654290197156	0	1.59	0.67	2.512	2.981	0.145	0.135
LOC426805	ENSGALG00010001171	ENSGALG00010001171	pcg	Z	85637477	85650052	-	POLR1E	up	583.9	2.4510628585549	0	1.64	0.72	2.203	2.699	0.069	0.08
LOC426807	ENSGALG00010001182	ENSGALG00010001182	pcg	Z	85687993	85792265	-	ZCCHC7	up	557.4	1.70964406217714	0	1.73	0.79	1.436	1.983	0.099	0.084
LOC426810	ENSGALG00010001195	ENSGALG00010001195	pcg	Z	84326650	84426069	+	ZNF608	up	885.1	0.428767529141124	0	1.58	0.66	0.203	0.655	0.157	0.147
LOC426812	ENSGALG00010001156	ENSGALG00010001156	pcg	Z	83629020	83647182	+	ALDH7A1	up	2389.8	3.47858632997436	0	1.75	0.81	3.194	3.764	0.139	0.103
LOC426815	ENSGALG00010009153	ENSGALG00010009153	pcg	Z	44168664	44199161	+	SECISBP2	up	2481.6	2.94465439921206	0	1.45	0.54	2.757	3.132	0.092	0.062
LOC426820	ENSGALG00010004852	ENSGALG00010004852	pcg	31	147179	185902	+	NA	down	3717.6	2.88219280870031	0.0391	0.73	-0.45	3.03	2.734	0.266	0.166
LOC426844	ENSGALG00010011203	ENSGALG00010011203	pcg	Z	1411461	1414960	+	C18orf32	up	1127.5	3.31751640802278	0	1.84	0.88	3.013	3.622	0.076	0.04
LOC426845	ENSGALG00010011192	ENSGALG00010011192;ENSGALG00010011203	pcg	Z	1407838	1411201	+	RPL17	up	10779.6	6.12767607304658	0	1.96	0.97	5.795	6.46	0.145	0.079
LOC426847	ENSGALG00010010463	ENSGALG00010010463	pcg	Z	1315084	1327424	+	ACAA2	up	4237.4	4.27819004725949	0	1.87	0.9	3.964	4.592	0.097	0.072
LOC426852	ENSGALG00010010352	ENSGALG00010010352	pcg	Z	1137316	1170576	+	PCASP1	up	1524.6	2.18735006524086	0	1.48	0.56	1.992	2.382	0.076	0.09
LOC426854	ENSGALG00010010288	ENSGALG00010010288	pcg	Z	921928	936432	+	TXNL1	up	1248.2	3.503088881268	0	1.66	0.73	3.251	3.755	0.118	0.126
LOC426855	ENSGALG00010010252	ENSGALG00010010252	pcg	Z	805920	921704	-	WDR7	up	602.8	0.907050232907103	0.0098	1.38	0.47	0.745	1.069	0.118	0.09
LOC426890	ENSGALG00010011456	ENSGALG00010011456	pcg	Z	7368292	7550002	-	KIAA1328	up	401.5	0.999455316975542	0.0008	1.51	0.6	0.795	1.204	0.059	0.119
LOC426891	ENSGALG00010011458	ENSGALG00010011458	pcg	Z	7550232	7574257	+	TPGS2	up	436.7	1.38470111316462	0.0004	1.53	0.62	1.168	1.601	0.149	0.05
LOC426893	ENSGALG00010011538	ENSGALG00010011538	pcg	Z	7608619	7612546	-	PINLYP	up	680.2	3.07630464589428	0.0008	1.93	0.95	2.769	3.383	0.478	0.302
LOC426897	NA	ENSGALG00010024176	pcg	34	2069338	2073226	+	NA	up	111.2	0.418548407230908	0.0057	1.94	0.96	0.082	0.755	0.363	0.279
LOC426919	ENSGALG00010005477	ENSGALG00010005477	pcg	Z	61411536	61455901	+	TMEM161B	up	1378.8	1.12812408752909	0	1.44	0.53	0.946	1.31	0.061	0.088
LOC426940	ENSGALG00010002940	ENSGALG00010002940	pcg	16	2170224	2175392	-	BG1	down	61.3	-0.904306155202484	0	0.15	-2.76	0.083	-1.892	1.026	0.926
LOC426992	ENSGALG00010016399	ENSGALG00010016399	pcg	14	14571583	14589304	-	ACSM5	down	53.9	-1.57604658144686	0	0.06	-4.04	-0.415	-2.737	1.634	0.677
LOC426999	ENSGALG00010017967	ENSGALG00010017967	pcg	14	14997485	15007852	+	ACSM3	down	12.4	-2.72213845762332	0	0.06	-4.08	-1.693	-3.751	1.547	0.818
LOC427010	ENSGALG00010012519	ENSGALG00010012519	pcg	W	5684688	5793309	-	NA	down	346.3	-0.988549386853094	0	0.01	-6.39	1.111	-3.088	0.08	0.283
LOC427021	ENSGALG00010011406	ENSGALG00010011406	pcg	Z	7751421	7804047	+	UBE2R2	up	1336.9	2.62261860971462	0.0002	1.39	0.48	2.456	2.789	0.071	0.072
LOC427025	ENSGALG00010012393	ENSGALG00010012393	pcg	W	5323305	5482338	+	NA	down	853.6	-1.17817844323604	0	0	-9.81	1.744	-4.101	0.125	0.446
LOC427104	ENSGALG00010013696	ENSGALG00010013696	pcg	Z	60551782	60568425	+	CETN3	up	1911.7	3.89933760193205	0	1.75	0.81	3.605	4.193	0.194	0.111
LOC427106	ENSGALG00010013085	ENSGALG00010013085	pcg	Z	60503728	60507730	+	LYSMD3	up	686	2.21338056152047	0	1.72	0.78	1.947	2.48	0.077	0.156
LOC427109	ENSGALG00010013497	ENSGALG00010013497	pcg	Z	58908648	59172608	+	FAM172A	up	1641.9	2.91078496930561	0	1.77	0.83	2.611	3.211	0.204	0.134
LOC427110	ENSGALG00010013410	ENSGALG00010013410	pcg	Z	58665361	58896408	+	KIAA0825	up	187.8	-0.205210721881108	0.0022	1.75	0.81	-0.491	0.08	0.224	0.232
LOC427111	ENSGALG00010013327	ENSGALG00010013327	pcg	Z	58624199	58665322	-	SLF1	up	628.6	1.16585187556902	0	1.77	0.82	0.883	1.449	0.068	0.085
LOC427114	ENSGALG00010013132	ENSGALG00010013132	pcg	Z	58240448	58285509	+	TTC37	up	2471.9	2.26436980841022	0	1.56	0.65	2.04	2.489	0.126	0.086
LOC427116	ENSGALG00010013117	ENSGALG00010013117	pcg	Z	58228456	58240370	-	ARSK	up	999.1	2.27794241518036	0	1.76	0.82	1.994	2.562	0.114	0.08
LOC427118	ENSGALG00010013111	ENSGALG00010013111	pcg	Z	58222126	58224947	-	RFESD	up	212.6	1.40148253296607	0	2.43	1.28	0.979	1.824	0.496	0.374
LOC427119	ENSGALG00010012711	ENSGALG00010012711	pcg	Z	58081286	58137707	+	ELL2	up	516.8	1.12869857898139	0.0041	1.47	0.55	0.939	1.318	0.129	0.159
LOC427122	ENSGALG00010012124	ENSGALG00010012124	pcg	Z	57817259	57831751	+	ERAP1	up	3858.8	3.30294384135039	0	1.97	0.98	2.968	3.638	0.182	0.12
LOC427123	ENSGALG00010012969	ENSGALG00010012969	pcg	Z	57500796	57555527	+	SLC12A2	up	2945.6	2.64757700564127	0	1.62	0.69	2.418	2.877	0.129	0.268
LOC427124	ENSGALG00010012574	ENSGALG00010012574	pcg	Z	56989371	56999990	+	PHAX	up	1054.6	2.21317356265055	0.0016	1.35	0.43	2.064	2.362	0.066	0.062
LOC427125	ENSGALG00010012893	ENSGALG00010012893	pcg	Z	57127333	57137154	-	C5orf63	up	164.7	1.91491522559045	0.0046	1.68	0.75	1.659	2.17	0.168	0.223
LOC427127	ENSGALG00010012640	ENSGALG00010012640	pcg	Z	57265423	57292126	+	PRRC1	up	2085.9	3.40362470950726	0.0041	1.34	0.42	3.257	3.551	0.143	0.056
LOC427134	ENSGALG00010011442	ENSGALG00010011442	pcg	W	906465	980031	-	UBE2R2L	down	398.1	-1.0229032972808	0	0	-9.86	2.045	-4.091	0.051	0.773
LOC427136	ENSGALG00010013953	ENSGALG00010013953	pcg	Z	17275259	17303878	-	DHX29	up	1305.1	1.4957350198215	0.0158	1.36	0.45	1.344	1.647	0.198	0.122
LOC427137	ENSGALG00010014041	ENSGALG00010014041	pcg	Z	17303995	17348417	+	SKIV2L2	up	2334.9	3.0228705304603	0	1.82	0.86	2.723	3.323	0.114	0.06
LOC427138	ENSGALG00010014125	ENSGALG00010014125	pcg	Z	17348296	17403668	-	PLPP1	up	7123.6	4.91495069678391	0.0004	2.2	1.13	4.51	5.32	0.33	0.594
LOC427139	ENSGALG00010014167	ENSGALG00010014167	pcg	Z	17424255	17468504	-	SLC38A9	up	1004.1	1.80554074500923	0.0307	1.38	0.47	1.651	1.96	0.235	0.172
LOC427140	ENSGALG00010014218	ENSGALG00010014218	pcg	Z	17523720	17561559	+	IL31RA	up	1521.1	1.9348101770231	0.0033	1.49	0.57	1.748	2.121	0.282	0.133
LOC427144	ENSGALG00010013033	ENSGALG00010013033	pcg	Z	17948348	18006022	+	MAP3K1	up	2221.1	2.24218297890207	0.0103	1.3	0.38	2.112	2.373	0.081	0.104
LOC427146	ENSGALG00010013487	ENSGALG00010013487	pcg	Z	18018971	18041550	-	MIER3	up	813.9	1.54706934734889	0	1.7	0.76	1.283	1.811	0.092	0.076
LOC427148	ENSGALG00010015148	ENSGALG00010015148	pcg	Z	18060396	18098308	+	GPBP1	up	956.9	2.3497395731218	0	1.8	0.85	2.056	2.643	0.108	0.135
LOC427153	ENSGALG00010012669	ENSGALG00010012669	pcg	Z	19481763	19521128	-	ERCC8	up	670.7	2.12754375694463	0	1.87	0.91	1.813	2.442	0.1	0.078
LOC427157	ENSGALG00010014754	ENSGALG00010014754	pcg	Z	20032971	20040510	-	DIMT1	up	275.7	1.59518972165848	0.0014	1.59	0.67	1.352	1.839	0.206	0.03
LOC427159	ENSGALG00010012154	ENSGALG00010012154	pcg	Z	20763304	20876316	+	CWC27	up	727.1	2.51728476905088	0	1.69	0.76	2.254	2.781	0.098	0.066
LOC427163	ENSGALG00010012210	ENSGALG00010012210	pcg	Z	21121730	21136000	+	PPWD1	up	747.9	2.36738858086404	0	1.87	0.91	2.052	2.683	0.08	0.023
LOC427164	ENSGALG00010012247	ENSGALG00010012247	pcg	Z	21136804	21157454	-	TRIM23	up	1038.6	1.9340304356202	0.0001	1.48	0.56	1.738	2.13	0.126	0.098
LOC427165	ENSGALG00010012309	ENSGALG00010012309	pcg	Z	21157784	21185736	+	TRAPPC13	up	681	1.85724076725975	0	1.7	0.77	1.59	2.125	0.12	0.078
LOC427168	ENSGALG00010012121	ENSGALG00010012121	pcg	Z	21409439	21452814	+	SREK1	up	4286.9	2.7047166441045	0	1.48	0.57	2.509	2.901	0.068	0.088
LOC427173	ENSGALG00010010751	ENSGALG00010010751	pcg	Z	22425459	22445960	+	SLC30A5	up	2530.6	3.40147645344987	0.0174	1.28	0.36	3.277	3.526	0.112	0.075
LOC427175	ENSGALG00010011515	ENSGALG00010011515	pcg	Z	22509094	22552571	+	SERINC5	up	1526.6	1.81067945080478	0.0067	1.31	0.39	1.676	1.946	0.093	0.078
LOC427178	ENSGALG00010012439	ENSGALG00010012439	pcg	Z	22715875	22754325	-	PAPD4	up	1274.4	2.64216336587194	0	1.65	0.72	2.395	2.889	0.13	0.053
LOC427181	ENSGALG00010012521	ENSGALG00010012521	pcg	Z	22780856	22874565	+	HOMER1	down	146.4	-0.182016834061958	0.0005	0.5	-0.99	0.164	-0.528	0.253	0.265
LOC427182	ENSGALG00010012535	ENSGALG00010012535;ENSGALG00010013002	pcg	Z	22881024	22944145	-	JMY	up	1534.9	1.74950121364321	0.0364	1.3	0.37	1.632	1.867	0.078	0.185
LOC427184	ENSGALG00010014371	ENSGALG00010014371	pcg	Z	13386256	13423698	-	TTC33	up	756.9	2.1338912164056	0.0003	1.44	0.53	1.95	2.318	0.089	0.087
LOC427185	ENSGALG00010014397	ENSGALG00010014397	pcg	Z	13424099	13445029	-	PRKAA1	up	2087.6	2.62730731101193	0	1.58	0.66	2.397	2.858	0.115	0.07
LOC427187	ENSGALG00010012427	ENSGALG00010012427	pcg	Z	13469165	13489464	+	C7	up	16046.1	4.79223739610302	0.0045	1.83	0.87	4.438	5.146	0.469	0.329
LOC427191	ENSGALG00010012536	ENSGALG00010012536	pcg	Z	13805591	13809176	+	C5orf51	up	296.9	1.76357928446311	0.0019	1.56	0.64	1.539	1.988	0.146	0.112
LOC427199	ENSGALG00010012796	ENSGALG00010012796	pcg	Z	16471906	16480009	-	MOCS2	up	363.5	2.39575888806034	0.0019	1.54	0.62	2.18	2.611	0.134	0.143
LOC427203	ENSGALG00010010905	ENSGALG00010010905	pcg	Z	24824146	24837085	+	ENC1	up	2460.8	2.86282981016196	0.0003	1.74	0.8	2.623	3.102	0.221	0.406
LOC427205	ENSGALG00010010733	ENSGALG00010010733	pcg	Z	24761740	24780540	+	GFM2	up	398.6	1.35637191752169	0.0001	1.63	0.7	1.112	1.6	0.119	0.101
LOC427206	ENSGALG00010010713	ENSGALG00010010713	pcg	Z	24757918	24761801	-	NSA2	up	3406.8	4.58870513503367	0	1.84	0.88	4.29	4.887	0.194	0.148
LOC427209	ENSGALG00010010985	ENSGALG00010010985	pcg	Z	24446201	24520678	+	COL4A3BP	up	3127.9	2.84755164072771	0.0451	1.36	0.44	2.695	3	0.19	0.231
LOC427210	ENSGALG00010010951	ENSGALG00010010951	pcg	Z	24362117	24385107	+	POC5	up	200.1	1.09787799899191	0.0006	1.72	0.78	0.821	1.374	0.199	0.099
LOC427216	ENSGALG00010011649	ENSGALG00010011649	pcg	Z	25819839	25866334	+	MRPS27	up	698.8	2.74190298094401	0	1.58	0.66	2.513	2.971	0.097	0.059
LOC427217	ENSGALG00010011572	ENSGALG00010011572	pcg	Z	25803290	25819893	-	PTCD2	up	222.9	1.57117085033756	0.0014	1.58	0.66	1.34	1.803	0.107	0.05
LOC427233	ENSGALG00010014153	ENSGALG00010014153	pcg	Z	34613899	34713684	+	FOCAD	up	1388.9	1.93991182584219	0.0005	1.61	0.68	1.712	2.168	0.222	0.234
LOC427237	ENSGALG00010016168	ENSGALG00010016114;ENSGALG00010016168	pcg	Z	34056394	34070493	-	PLIN2	up	11705.4	4.83684081790082	0.0007	1.6	0.68	4.601	5.072	0.264	0.157
LOC427238	ENSGALG00010016114	ENSGALG00010016114	pcg	Z	34037234	34056084	-	HAUS6	up	947.5	1.79186611392982	0	1.79	0.84	1.503	2.081	0.047	0.07
LOC427242	ENSGALG00010014372	ENSGALG00010014372;ENSGALG00010014439	pcg	Z	32421870	32675355	+	CCDC171	up	151.4	-0.088983641215791	0.0004	1.79	0.84	-0.379	0.201	0.173	0.128
LOC427244	ENSGALG00010014758	ENSGALG00010014758	pcg	Z	35182700	35193262	+	FXN	up	116.1	0.947637598174772	0.0021	1.75	0.81	0.669	1.226	0.149	0.167
LOC427252	ENSGALG00010014176	ENSGALG00010014176	pcg	Z	36214725	36231676	-	ABHD17B	up	491.4	1.76199067242378	0.0416	1.37	0.45	1.608	1.916	0.132	0.161
LOC427254	ENSGALG00010015852	ENSGALG00010015852	pcg	Z	36348812	36363222	-	ZFAND5	up	1863.2	3.13149223501357	0	1.9	0.93	2.814	3.449	0.101	0.168
LOC427256	ENSGALG00010015413	ENSGALG00010015413	pcg	Z	37427432	37449416	-	CARNMT1	up	1073.4	2.34073820118329	0.0031	1.33	0.41	2.199	2.482	0.063	0.06
LOC427257	ENSGALG00010015466	ENSGALG00010015466	pcg	Z	37450069	37459211	-	NMRK1	up	1540.1	3.13387012918873	0.0002	1.57	0.65	2.915	3.353	0.226	0.161
LOC427262	ENSGALG00010015212	ENSGALG00010015212	pcg	Z	38402502	38521003	-	GNAQ	up	2767.8	2.42598589861265	0.0017	1.33	0.41	2.283	2.569	0.077	0.092
LOC427263	ENSGALG00010015533	ENSGALG00010015533	pcg	Z	38582875	38598178	+	PSAT1	down	453.3	0.70409173107836	0	0.18	-2.48	1.49	-0.082	1.003	0.512
LOC427269	ENSGALG00010009396	ENSGALG00010009396	pcg	Z	44819604	44931673	-	AUH	up	2027.4	2.97394824304349	0.0399	1.4	0.49	2.814	3.133	0.237	0.249
LOC427273	ENSGALG00010012532	ENSGALG00010012532	pcg	Z	51478728	51492534	-	FAM174A	up	624.8	2.89543120402207	0	1.81	0.86	2.597	3.194	0.133	0.086
LOC427276	ENSGALG00010008424	ENSGALG00010008424	pcg	Z	50641851	50694734	-	PPIP5K2	up	1960.2	2.34295136957202	0.0005	1.47	0.56	2.152	2.534	0.104	0.198
LOC427277	NA	ENSGALG00010012903;ENSGALG00010014484	pcg	Z	52012687	52028355	-	RGMB	up	3969.8	3.09577891232849	0	1.82	0.86	2.84	3.352	0.243	0.343
LOC427278	ENSGALG00010011881	ENSGALG00010011881	pcg	Z	52217808	52229574	+	RIOK2	up	804.9	2.59414569603062	0	1.52	0.6	2.384	2.804	0.093	0.077
LOC427281	ENSGALG00010012095	ENSGALG00010012095	pcg	Z	52571670	52671562	+	RNF38	up	1725.9	2.15295132408789	0	1.42	0.5	1.979	2.327	0.048	0.075
LOC427282	ENSGALG00010012240	ENSGALG00010012240	pcg	Z	52682432	52689860	+	TRIM14	up	100.3	0.588045015123651	0.0432	1.7	0.76	0.295	0.881	0.31	0.324
LOC427284	ENSGALG00010013183	ENSGALG00010013183	pcg	Z	52718906	52733471	+	CLTA	up	1208.9	3.59725478858184	0.0002	1.66	0.73	3.335	3.86	0.283	0.183
LOC427285	ENSGALG00010013225	ENSGALG00010013225	pcg	Z	52737274	52774520	-	GNE	up	1685.6	2.39425063808191	0.0004	1.51	0.6	2.183	2.605	0.193	0.165
LOC427286	ENSGALG00010012442	ENSGALG00010012442	pcg	Z	52949401	53053037	+	CPLX1	down	50.7	-1.59623104547667	0.0033	0.26	-1.97	-1.048	-2.144	0.811	0.894
LOC427287	ENSGALG00010012551	ENSGALG00010012551	pcg	Z	53298287	53352547	-	PCGF3	up	2740.6	2.43146775582207	0	1.55	0.63	2.223	2.64	0.199	0.107
LOC427290	ENSGALG00010012353	ENSGALG00010012353	pcg	Z	53912816	54028723	-	PIGG	up	984.9	1.47226378935506	0.0001	1.58	0.66	1.232	1.713	0.224	0.094
LOC427291	ENSGALG00010013313	ENSGALG00010013313	pcg	Z	54055777	54126055	-	GAK	up	1660.1	1.71908547341197	0.0202	1.3	0.38	1.58	1.858	0.107	0.139
LOC427293	ENSGALG00010013431	ENSGALG00010013431	pcg	Z	54157332	54171012	+	TMEM175	up	2445.4	3.16319851477596	0	1.65	0.73	2.912	3.415	0.177	0.138
LOC427294	ENSGALG00010013546	ENSGALG00010013546	pcg	Z	54218678	54269570	-	IDUA	up	1210.8	1.47949946371015	0.0001	1.46	0.54	1.292	1.667	0.086	0.102
LOC427299	ENSGALG00010013732	ENSGALG00010013732	pcg	Z	54531049	54545795	-	FNTA	up	1789.9	2.85865370664584	0.0002	1.41	0.49	2.688	3.029	0.106	0.091
LOC427300	ENSGALG00010014083	ENSGALG00010014083	pcg	Z	55401067	55410203	+	NIPSNAP3A	up	1313.9	3.27871641871768	0	1.7	0.76	3.012	3.545	0.171	0.154
LOC427302	ENSGALG00010013045	ENSGALG00010013045;ENSGALG00010014585	pcg	Z	55696634	55730229	+	FSD1L	up	656.2	1.09523620389466	0	1.57	0.65	0.872	1.319	0.058	0.09
LOC427303	ENSGALG00010013065	ENSGALG00010013065	pcg	Z	55730377	55749551	+	FKTN	up	866.2	2.28336845266538	0	1.66	0.73	2.029	2.538	0.084	0.075
LOC427305	ENSGALG00010014203	ENSGALG00010014203	pcg	Z	55788439	55803586	+	TMEM38B	up	782.8	1.92596315456223	0	1.54	0.63	1.708	2.144	0.097	0.066
LOC427307	ENSGALG00010005594	ENSGALG00010005594	pcg	Z	65826180	65826959	+	MRPL50	up	137.4	1.88013772659169	0.0055	1.67	0.74	1.616	2.144	0.219	0.126
LOC427309	ENSGALG00010005565	ENSGALG00010005565	pcg	Z	65798103	65809547	+	TMEM246	up	3383.6	3.10466283200027	0.0222	1.74	0.8	2.796	3.413	0.506	0.41
LOC427310	ENSGALG00010005549	ENSGALG00010005549	pcg	Z	65770066	65788473	-	RNF20	up	4509	3.67191593064075	0.0004	1.5	0.58	3.447	3.897	0.256	0.087
LOC427315	ENSGALG00010007284	ENSGALG00010007284	pcg	Z	64838537	64870177	-	ZFYVE16	up	2596.2	2.34296496752541	0.002	1.35	0.44	2.192	2.494	0.126	0.081
LOC427316	ENSGALG00010007277	ENSGALG00010007277	pcg	Z	64825810	64838401	-	FAM151BL	up	402.4	1.25002087071293	0.0001	1.7	0.76	0.988	1.512	0.173	0.141
LOC427318	ENSGALG00010007217	ENSGALG00010007217	pcg	Z	64658489	64775849	-	MSH3	up	814.7	1.81780073549575	0	1.86	0.89	1.506	2.13	0.212	0.173
LOC427320	ENSGALG00010007097	ENSGALG00010007097	pcg	Z	64458916	64465564	-	ZCCHC9	up	595.5	2.2830318683146	0	1.94	0.96	1.948	2.618	0.143	0.061
LOC427322	ENSGALG00010006223	ENSGALG00010006223	pcg	Z	64092915	64178788	-	ATG10	up	670.7	2.23147035106891	0	1.74	0.8	1.957	2.506	0.117	0.148
LOC427323	ENSGALG00010006178	ENSGALG00010006178	pcg	Z	64080487	64082311	+	RPS23	up	6206.8	5.90261170011117	0	1.87	0.9	5.59	6.216	0.148	0.143
LOC427325	ENSGALG00010006821	ENSGALG00010006821	pcg	Z	63509163	63689916	-	XRCC4	up	466.1	2.0509274013087	0.0026	1.67	0.74	1.815	2.287	0.332	0.184
[truncated: 252 more rows]

## Sheet: 370_DE_bmdm_PRJEB34093_sex
gnId	gnId_BiomartEnsEq	gnId_OvlpEnsEq	gnSimpleBiotype	chr	start	end	strand	gnName	DEGfdr0.05	meanRawCount	meanNormCount	padj.sexe	fc.sexe	lfc.sexe	mean.F	mean.M	sd.F	sd.M
[truncated: 370 more rows]

[truncated: 4 more sheets: 444_DE_bmdm_PRJEB22373_sex, 759_DE_burs_PRJEB23810_sex, 659_DE_feat_PRJNA494645_sex, 233_DE_hard_PRJEB23810_sex]
