# Supplementary material for: Enriched atlas of lncRNA and protein-coding genes for the GRCg7b chicken assembly and its functional annotation across 47 tissues
Source: Sci Rep. 2024 Mar 19;14:6588. doi: 10.1038/s41598-024-56705-y (PMC10951430; doi:10.1038/s41598-024-56705-y)
Supplement: Supplementary file 15 — Supplementary Table 12. [file 41598_2024_56705_MOESM15_ESM.xlsx]

## Sheet: GRCg6a_GRCg7b_geneByGene
gnId_GRCg6aEnriched	gnId_GRCg7bEnriched	chr_GRCg6aEnriched	start_GRCg6aEnriched	end_GRCg6aEnriched	strand_GRCg6aEnriched	chr_GRCg7bEnriched	start_GRCg7bEnriched	end_GRCg7bEnriched	strand_GRCg7bEnriched
INRAGALG00000020591	ENSGALG00010000370	MU179258.1	129199	130043	-	MU179258.1	129191	130296	-
ENSGALG00000051622	LOC100857193	MU179259.1	78611	82859	-	MU179259.1	81744	82719	-
107050166	LOC107049675	MU179260.1	3936	4668	-	MU179260.1	2967	7095	-
ENSGALG00000050283	LOC124417567	MU179260.1	21147	77269	-	MU179260.1	24551	26560	-
ENSGALG00000050283	LOC121108681	MU179260.1	21147	77269	-	MU179260.1	38592	40604	-
ENSGALG00000050283	LOC121108684	MU179260.1	21147	77269	-	MU179260.1	53571	54591	-
ENSGALG00000050283	LOC121108683	MU179260.1	21147	77269	-	MU179260.1	68207	73460	-
ENSGALG00000050283	INRAGALG00000018967	MU179260.1	21147	77269	-	MU179260.1	65428	65954	-
ENSGALG00000048847	LOC112531394	MU179260.1	43173	67044	+	MU179260.1	55556	57971	+
ENSGALG00000048847	LOC121108682	MU179260.1	43173	67044	+	MU179260.1	44585	64289	+
ENSGALG00000048570	LOC121108684	MU179260.1	43173	67044	-	MU179260.1	53571	54591	-
ENSGALG00000048570	INRAGALG00000018967	MU179260.1	43173	67044	-	MU179260.1	65428	65954	-
107050612	LOC112531394	MU179260.1	56023	56614	+	MU179260.1	55556	57971	+
107050612	LOC121108682	MU179260.1	56023	56614	+	MU179260.1	44585	64289	+
INRAGALG00000017710	LOC121108683	MU179260.1	67473	69098	-	MU179260.1	68207	73460	-
ENSGALG00000050627	LOC112531388	MU179260.1	79200	80698	-	MU179260.1	77106	86676	-
ENSGALG00000050627	INRAGALG00000017285	MU179260.1	79200	80698	-	MU179260.1	76561	90507	-
ENSGALG00000034762	LOC112531388	MU179260.1	80940	81235	-	MU179260.1	77106	86676	-
ENSGALG00000034762	INRAGALG00000017285	MU179260.1	80940	81235	-	MU179260.1	76561	90507	-
ENSGALG00000042590	TAGAGALG000000022429	MU179263.1	49030	52809	+	MU179263.1	48783	51079	+
INRAGALG00000023960	TAGAGALG000000017910	MU179263.1	57608	62829	+	MU179263.1	59038	59797	+
ENSGALG00000047953	LOC107050620	MU179263.1	65598	73026	-	MU179263.1	62506	79666	-
ENSGALG00000038443	TAGAGALG000000049285	MU179263.1	74456	84449	-	MU179263.1	75937	79013	-
ENSGALG00000038443	INRAGALG00000023892	MU179263.1	74456	84449	-	MU179263.1	74789	75159	-
ENSGALG00000038443	TAGAGALG000000081851	MU179263.1	74456	84449	-	MU179263.1	82453	82707	-
ENSGALG00000038443	LOC107050620	MU179263.1	74456	84449	-	MU179263.1	62506	79666	-
INRAGALG00000023890	TAGAGALG000000049285	MU179263.1	75925	79019	-	MU179263.1	75937	79013	-
INRAGALG00000023890	LOC107050620	MU179263.1	75925	79019	-	MU179263.1	62506	79666	-
INRAGALG00000023891	TAGAGALG000000049285	MU179263.1	75990	77085	-	MU179263.1	75937	79013	-
INRAGALG00000023891	LOC107050620	MU179263.1	75990	77085	-	MU179263.1	62506	79666	-
INRAGALG00000021037	LOC112531347	MU179263.1	84320	84394	+	MU179263.1	82366	113884	+
ENSGALG00000044589	LOC112531347	MU179263.1	85827	86994	+	MU179263.1	82366	113884	+
ENSGALG00000038977	ENSGALG00010001784	MU179263.1	91185	93175	-	MU179263.1	90470	93060	-
ENSGALG00000045269	ENSGALG00010001784	MU179263.1	92478	92898	-	MU179263.1	90470	93060	-
INRAGALG00000022596	LOC121108723	MU179263.1	127245	127851	-	MU179263.1	121809	130129	-
ENSGALG00000051771	LOC107050768	MU179263.1	137890	147160	-	MU179263.1	133318	189823	-
ENSGALG00000054443	INRAGALG00000017949	MU179270.1	1	136446	+	MU179270.1	12402	12718	+
ENSGALG00000054443	LOC121108851	MU179270.1	1	136446	+	MU179270.1	18236	20391	+
ENSGALG00000054443	INRAGALG00000021398	MU179270.1	1	136446	+	MU179270.1	35150	36870	+
ENSGALG00000054443	INRAGALG00000018723	MU179270.1	1	136446	+	MU179270.1	37694	38359	+
ENSGALG00000054443	LOC121108855	MU179270.1	1	136446	+	MU179270.1	84088	94632	+
ENSGALG00000054443	LOC121108853	MU179270.1	1	136446	+	MU179270.1	24352	46489	+
ENSGALG00000054443	LOC101751423	MU179270.1	1	136446	+	MU179270.1	47987	58520	+
ENSGALG00000054443	LOC121106528	MU179270.1	1	136446	+	MU179270.1	60017	70557	+
ENSGALG00000054443	LOC121106549	MU179270.1	1	136446	+	MU179270.1	72054	82598	+
ENSGALG00000054443	LOC107054716	MU179270.1	1	136446	+	MU179270.1	96129	106669	+
ENSGALG00000054064	INRAGALG00000017512	MU179272.1	26662	327490	+	MU179272.1	31171	31413	+
ENSGALG00000054064	INRAGALG00000019549	MU179272.1	26662	327490	+	MU179272.1	31587	32197	+
ENSGALG00000054064	LOC121108862	MU179272.1	26662	327490	+	MU179272.1	35309	39980	+
ENSGALG00000054064	LOC121108860	MU179272.1	26662	327490	+	MU179272.1	40538	48684	+
ENSGALG00000054064	INRAGALG00000018996	MU179272.1	26662	327490	+	MU179272.1	37483	37844	+
ENSGALG00000054064	INRAGALG00000018654	MU179272.1	26662	327490	+	MU179272.1	49515	50184	+
ENSGALG00000054064	ENSGALG00010000778	MU179272.1	26662	327490	+	MU179272.1	77222	80950	+
ENSGALG00000054064	TAGAGALG000000006703	MU179272.1	26662	327490	+	MU179272.1	67943	68233	+
ENSGALG00000054064	TAGAGALG000000024110	MU179272.1	26662	327490	+	MU179272.1	68391	68534	+
ENSGALG00000054064	TAGAGALG000000029442	MU179272.1	26662	327490	+	MU179272.1	68535	73152	+
ENSGALG00000054064	INRAGALG00000020460	MU179272.1	26662	327490	+	MU179272.1	75377	75989	+
ENSGALG00000054064	ENSGALG00010000710	MU179272.1	26662	327490	+	MU179272.1	120596	123474	+
ENSGALG00000054064	ENSGALG00010000750	MU179272.1	26662	327490	+	MU179272.1	124883	126128	+
ENSGALG00000054064	ENSGALG00010000751	MU179272.1	26662	327490	+	MU179272.1	127121	127818	+
ENSGALG00000054064	TAGAGALG000000012298	MU179272.1	26662	327490	+	MU179272.1	134442	135162	+
ENSGALG00000054064	ENSGALG00010000754	MU179272.1	26662	327490	+	MU179272.1	155455	158787	+
ENSGALG00000054064	NONGGAG006410	MU179272.1	26662	327490	+	MU179272.1	147875	148748	+
ENSGALG00000054064	NONGGAG006409	MU179272.1	26662	327490	+	MU179272.1	151348	152035	+
ENSGALG00000054064	INRAGALG00000019826	MU179272.1	26662	327490	+	MU179272.1	175492	175979	+
ENSGALG00000054064	TAGAGALG000000075423	MU179272.1	26662	327490	+	MU179272.1	180599	181304	+
ENSGALG00000054064	TAGAGALG000000021745	MU179272.1	26662	327490	+	MU179272.1	186269	186772	+
ENSGALG00000054064	TAGAGALG000000025780	MU179272.1	26662	327490	+	MU179272.1	211261	211708	+
ENSGALG00000054064	ENSGALG00010000719	MU179272.1	26662	327490	+	MU179272.1	221645	222058	+
ENSGALG00000054064	TAGAGALG000000008536	MU179272.1	26662	327490	+	MU179272.1	213343	216830	+
ENSGALG00000054064	TAGAGALG000000036510	MU179272.1	26662	327490	+	MU179272.1	250453	251171	+
ENSGALG00000054064	TAGAGALG000000087540	MU179272.1	26662	327490	+	MU179272.1	260431	261187	+
ENSGALG00000054064	ENSGALG00010000723	MU179272.1	26662	327490	+	MU179272.1	273247	274631	+
ENSGALG00000054064	ENSGALG00010000781	MU179272.1	26662	327490	+	MU179272.1	262873	265836	+
ENSGALG00000054064	LOC121108867	MU179272.1	26662	327490	+	MU179272.1	284583	285398	+
ENSGALG00000054064	LOC121108868	MU179272.1	26662	327490	+	MU179272.1	290988	292635	+
ENSGALG00000054064	LOC121108869	MU179272.1	26662	327490	+	MU179272.1	314702	324973	+
ENSGALG00000054064	LOC121108870	MU179272.1	26662	327490	+	MU179272.1	64313	67655	+
ENSGALG00000054064	ENSGALG00010000745	MU179272.1	26662	327490	+	MU179272.1	32456	33774	+
ENSGALG00000054064	ENSGALG00010000779	MU179272.1	26662	327490	+	MU179272.1	81025	101956	+
ENSGALG00000054064	TAGAGALG000000082509	MU179272.1	26662	327490	+	MU179272.1	113931	115677	+
ENSGALG00000054064	ENSGALG00010000755	MU179272.1	26662	327490	+	MU179272.1	163181	165726	+
ENSGALG00000054064	INRAGALG00000022347	MU179272.1	26662	327490	+	MU179272.1	179396	183069	+
ENSGALG00000054064	LOC101750875	MU179272.1	26662	327490	+	MU179272.1	295666	311910	+
ENSGALG00000054064	ENSGALG00010000765	MU179272.1	26662	327490	+	MU179272.1	325850	328555	+
ENSGALG00000054064	TAGAGALG000000086070	MU179272.1	26662	327490	+	MU179272.1	294469	295089	+
ENSGALG00000054064	INRAGALG00000020622	MU179272.1	26662	327490	+	MU179272.1	261853	262682	+
ENSGALG00000043492	LOC121108862	MU179272.1	36969	38988	+	MU179272.1	35309	39980	+
ENSGALG00000043492	INRAGALG00000018996	MU179272.1	36969	38988	+	MU179272.1	37483	37844	+
ENSGALG00000054322	ENSGALG00010000710	MU179272.1	115159	126871	+	MU179272.1	120596	123474	+
ENSGALG00000054322	ENSGALG00010000750	MU179272.1	115159	126871	+	MU179272.1	124883	126128	+
ENSGALG00000053365	LOC107050463	MU179272.1	118225	123836	-	MU179272.1	113981	124295	-
ENSGALG00000048475	LOC101750635	MU179272.1	133915	149238	-	MU179272.1	135433	154275	-
ENSGALG00000039574	NONGGAG006410	MU179272.1	138819	149238	+	MU179272.1	147875	148748	+
ENSGALG00000036839	TAGAGALG000000040132	MU179272.1	262858	266107	-	MU179272.1	262858	266107	-
ENSGALG00000042204	ENSGALG00010000781	MU179272.1	263770	266107	+	MU179272.1	262873	265836	+
ENSGALG00000046003	ENSGALG00010000761	MU179272.1	275697	275943	-	MU179272.1	275380	286702	-
INRAGALG00000021754	ENSGALG00010000761	MU179272.1	283804	283832	-	MU179272.1	275380	286702	-
INRAGALG00000022125	ENSGALG00010000761	MU179272.1	285301	287304	-	MU179272.1	275380	286702	-
ENSGALG00000054830	LOC124417576	MU179272.1	324299	336662	+	MU179272.1	330010	332406	+
ENSGALG00000054830	LOC121108864	MU179272.1	324299	336662	+	MU179272.1	332558	339044	+
ENSGALG00000054830	INRAGALG00000020139	MU179272.1	324299	336662	+	MU179272.1	328879	329774	+
ENSGALG00000054830	INRAGALG00000017418	MU179272.1	324299	336662	+	MU179272.1	333101	333353	+
ENSGALG00000054830	INRAGALG00000018117	MU179272.1	324299	336662	+	MU179272.1	333914	334360	+
ENSGALG00000054830	ENSGALG00010000765	MU179272.1	324299	336662	+	MU179272.1	325850	328555	+
ENSGALG00000050538	INRAGALG00000017391	MU179272.1	324743	445760	-	MU179272.1	325210	325489	-
ENSGALG00000050538	TAGAGALG000000069479	MU179272.1	324743	445760	-	MU179272.1	332314	332723	-
ENSGALG00000050538	TAGAGALG000000011327	MU179272.1	324743	445760	-	MU179272.1	333654	334306	-
ENSGALG00000050538	ENSGALG00010000767	MU179272.1	324743	445760	-	MU179272.1	344100	346291	-
ENSGALG00000050538	INRAGALG00000017551	MU179272.1	324743	445760	-	MU179272.1	356622	357354	-
ENSGALG00000050538	TAGAGALG000000042571	MU179272.1	324743	445760	-	MU179272.1	365025	367115	-
ENSGALG00000050538	TAGAGALG000000027281	MU179272.1	324743	445760	-	MU179272.1	374898	375345	-
ENSGALG00000050538	LOC112531297	MU179272.1	324743	445760	-	MU179272.1	385036	387689	-
ENSGALG00000050538	TAGAGALG000000004169	MU179272.1	324743	445760	-	MU179272.1	378743	379183	-
ENSGALG00000050538	TAGAGALG000000065372	MU179272.1	324743	445760	-	MU179272.1	381711	383143	-
ENSGALG00000050538	ENSGALG00010000740	MU179272.1	324743	445760	-	MU179272.1	393725	399135	-
ENSGALG00000050538	TAGAGALG000000031996	MU179272.1	324743	445760	-	MU179272.1	401153	401754	-
ENSGALG00000050538	TAGAGALG000000061259	MU179272.1	324743	445760	-	MU179272.1	419912	424148	-
ENSGALG00000050538	TAGAGALG000000012954	MU179272.1	324743	445760	-	MU179272.1	432960	433461	-
ENSGALG00000050538	ENSGALG00010000766	MU179272.1	324743	445760	-	MU179272.1	326395	328561	-
ENSGALG00000050538	TAGAGALG000000007466	MU179272.1	324743	445760	-	MU179272.1	339628	360916	-
ENSGALG00000050538	ENSGALG00010000743	MU179272.1	324743	445760	-	MU179272.1	411473	441033	-
ENSGALG00000050538	TAGAGALG000000079560	MU179272.1	324743	445760	-	MU179272.1	424222	430337	-
ENSGALG00000050538	ENSGALG00010000772	MU179272.1	324743	445760	-	MU179272.1	390243	426525	-
ENSGALG00000029232	LOC124417576	MU179272.1	325618	435518	+	MU179272.1	330010	332406	+
ENSGALG00000029232	LOC121108864	MU179272.1	325618	435518	+	MU179272.1	332558	339044	+
ENSGALG00000029232	INRAGALG00000020139	MU179272.1	325618	435518	+	MU179272.1	328879	329774	+
ENSGALG00000029232	INRAGALG00000017418	MU179272.1	325618	435518	+	MU179272.1	333101	333353	+
ENSGALG00000029232	INRAGALG00000018117	MU179272.1	325618	435518	+	MU179272.1	333914	334360	+
ENSGALG00000029232	ENSGALG00010000769	MU179272.1	325618	435518	+	MU179272.1	347332	349100	+
ENSGALG00000029232	TAGAGALG000000048585	MU179272.1	325618	435518	+	MU179272.1	345926	349827	+
ENSGALG00000029232	TAGAGALG000000026439	MU179272.1	325618	435518	+	MU179272.1	351742	352519	+
ENSGALG00000029232	TAGAGALG000000032827	MU179272.1	325618	435518	+	MU179272.1	353480	354227	+
ENSGALG00000029232	TAGAGALG000000039915	MU179272.1	325618	435518	+	MU179272.1	356139	357518	+
ENSGALG00000029232	INRAGALG00000018157	MU179272.1	325618	435518	+	MU179272.1	358381	358486	+
ENSGALG00000029232	INRAGALG00000017388	MU179272.1	325618	435518	+	MU179272.1	358943	359547	+
ENSGALG00000029232	LOC121108865	MU179272.1	325618	435518	+	MU179272.1	367697	373270	+
ENSGALG00000029232	TAGAGALG000000022136	MU179272.1	325618	435518	+	MU179272.1	385148	385536	+
ENSGALG00000029232	INRAGALG00000018471	MU179272.1	325618	435518	+	MU179272.1	381711	382348	+
ENSGALG00000029232	TAGAGALG000000002744	MU179272.1	325618	435518	+	MU179272.1	405866	407303	+
ENSGALG00000029232	TAGAGALG000000011516	MU179272.1	325618	435518	+	MU179272.1	414803	415003	+
ENSGALG00000029232	TAGAGALG000000016571	MU179272.1	325618	435518	+	MU179272.1	431184	434057	+
ENSGALG00000029232	ENSGALG00010000765	MU179272.1	325618	435518	+	MU179272.1	325850	328555	+
ENSGALG00000029232	ENSGALG00010000773	MU179272.1	325618	435518	+	MU179272.1	397237	423486	+
ENSGALG00000029232	TAGAGALG000000064979	MU179272.1	325618	435518	+	MU179272.1	408186	413881	+
ENSGALG00000029232	ENSGALG00010000738	MU179272.1	325618	435518	+	MU179272.1	375063	404796	+
ENSGALG00000029232	ENSGALG00010000739	MU179272.1	325618	435518	+	MU179272.1	388355	394646	+
INRAGALG00000018375	ENSGALG00010000765	MU179272.1	325840	329139	+	MU179272.1	325850	328555	+
ENSGALG00000029492	ENSGALG00010000765	MU179272.1	326691	327912	+	MU179272.1	325850	328555	+
ENSGALG00000035783	TAGAGALG000000069479	MU179272.1	327510	435048	-	MU179272.1	332314	332723	-
ENSGALG00000035783	TAGAGALG000000011327	MU179272.1	327510	435048	-	MU179272.1	333654	334306	-
ENSGALG00000035783	ENSGALG00010000767	MU179272.1	327510	435048	-	MU179272.1	344100	346291	-
ENSGALG00000035783	INRAGALG00000017551	MU179272.1	327510	435048	-	MU179272.1	356622	357354	-
ENSGALG00000035783	TAGAGALG000000042571	MU179272.1	327510	435048	-	MU179272.1	365025	367115	-
ENSGALG00000035783	TAGAGALG000000027281	MU179272.1	327510	435048	-	MU179272.1	374898	375345	-
ENSGALG00000035783	LOC112531297	MU179272.1	327510	435048	-	MU179272.1	385036	387689	-
ENSGALG00000035783	TAGAGALG000000004169	MU179272.1	327510	435048	-	MU179272.1	378743	379183	-
ENSGALG00000035783	TAGAGALG000000065372	MU179272.1	327510	435048	-	MU179272.1	381711	383143	-
ENSGALG00000035783	ENSGALG00010000740	MU179272.1	327510	435048	-	MU179272.1	393725	399135	-
ENSGALG00000035783	TAGAGALG000000031996	MU179272.1	327510	435048	-	MU179272.1	401153	401754	-
ENSGALG00000035783	TAGAGALG000000061259	MU179272.1	327510	435048	-	MU179272.1	419912	424148	-
ENSGALG00000035783	TAGAGALG000000012954	MU179272.1	327510	435048	-	MU179272.1	432960	433461	-
ENSGALG00000035783	TAGAGALG000000007466	MU179272.1	327510	435048	-	MU179272.1	339628	360916	-
ENSGALG00000035783	ENSGALG00010000743	MU179272.1	327510	435048	-	MU179272.1	411473	441033	-
ENSGALG00000035783	TAGAGALG000000079560	MU179272.1	327510	435048	-	MU179272.1	424222	430337	-
ENSGALG00000035783	ENSGALG00010000772	MU179272.1	327510	435048	-	MU179272.1	390243	426525	-
INRAGALG00000020139	INRAGALG00000020139	MU179272.1	329284	329774	+	MU179272.1	328879	329774	+
ENSGALG00000035783	LOC124417576	MU179272.1	330404	431678	+	MU179272.1	330010	332406	+
ENSGALG00000035783	LOC121108864	MU179272.1	330404	431678	+	MU179272.1	332558	339044	+
ENSGALG00000035783	INRAGALG00000017418	MU179272.1	330404	431678	+	MU179272.1	333101	333353	+
ENSGALG00000035783	INRAGALG00000018117	MU179272.1	330404	431678	+	MU179272.1	333914	334360	+
ENSGALG00000035783	ENSGALG00010000769	MU179272.1	330404	431678	+	MU179272.1	347332	349100	+
ENSGALG00000035783	TAGAGALG000000048585	MU179272.1	330404	431678	+	MU179272.1	345926	349827	+
ENSGALG00000035783	TAGAGALG000000026439	MU179272.1	330404	431678	+	MU179272.1	351742	352519	+
ENSGALG00000035783	TAGAGALG000000032827	MU179272.1	330404	431678	+	MU179272.1	353480	354227	+
ENSGALG00000035783	TAGAGALG000000039915	MU179272.1	330404	431678	+	MU179272.1	356139	357518	+
ENSGALG00000035783	INRAGALG00000018157	MU179272.1	330404	431678	+	MU179272.1	358381	358486	+
ENSGALG00000035783	INRAGALG00000017388	MU179272.1	330404	431678	+	MU179272.1	358943	359547	+
ENSGALG00000035783	LOC121108865	MU179272.1	330404	431678	+	MU179272.1	367697	373270	+
ENSGALG00000035783	TAGAGALG000000022136	MU179272.1	330404	431678	+	MU179272.1	385148	385536	+
ENSGALG00000035783	INRAGALG00000018471	MU179272.1	330404	431678	+	MU179272.1	381711	382348	+
ENSGALG00000035783	TAGAGALG000000002744	MU179272.1	330404	431678	+	MU179272.1	405866	407303	+
ENSGALG00000035783	TAGAGALG000000011516	MU179272.1	330404	431678	+	MU179272.1	414803	415003	+
ENSGALG00000035783	ENSGALG00010000773	MU179272.1	330404	431678	+	MU179272.1	397237	423486	+
ENSGALG00000035783	TAGAGALG000000064979	MU179272.1	330404	431678	+	MU179272.1	408186	413881	+
ENSGALG00000035783	ENSGALG00010000738	MU179272.1	330404	431678	+	MU179272.1	375063	404796	+
ENSGALG00000035783	ENSGALG00010000739	MU179272.1	330404	431678	+	MU179272.1	388355	394646	+
ENSGALG00000029232	ENSGALG00010000767	MU179272.1	336745	438834	-	MU179272.1	344100	346291	-
ENSGALG00000029232	INRAGALG00000017551	MU179272.1	336745	438834	-	MU179272.1	356622	357354	-
ENSGALG00000029232	TAGAGALG000000042571	MU179272.1	336745	438834	-	MU179272.1	365025	367115	-
ENSGALG00000029232	TAGAGALG000000027281	MU179272.1	336745	438834	-	MU179272.1	374898	375345	-
ENSGALG00000029232	LOC112531297	MU179272.1	336745	438834	-	MU179272.1	385036	387689	-
ENSGALG00000029232	TAGAGALG000000004169	MU179272.1	336745	438834	-	MU179272.1	378743	379183	-
ENSGALG00000029232	TAGAGALG000000065372	MU179272.1	336745	438834	-	MU179272.1	381711	383143	-
ENSGALG00000029232	ENSGALG00010000740	MU179272.1	336745	438834	-	MU179272.1	393725	399135	-
ENSGALG00000029232	TAGAGALG000000031996	MU179272.1	336745	438834	-	MU179272.1	401153	401754	-
ENSGALG00000029232	TAGAGALG000000061259	MU179272.1	336745	438834	-	MU179272.1	419912	424148	-
ENSGALG00000029232	TAGAGALG000000012954	MU179272.1	336745	438834	-	MU179272.1	432960	433461	-
ENSGALG00000029232	TAGAGALG000000007466	MU179272.1	336745	438834	-	MU179272.1	339628	360916	-
ENSGALG00000029232	ENSGALG00010000743	MU179272.1	336745	438834	-	MU179272.1	411473	441033	-
ENSGALG00000029232	TAGAGALG000000079560	MU179272.1	336745	438834	-	MU179272.1	424222	430337	-
ENSGALG00000029232	ENSGALG00010000772	MU179272.1	336745	438834	-	MU179272.1	390243	426525	-
ENSGALG00000041388	TAGAGALG000000022136	MU179272.1	382215	396171	+	MU179272.1	385148	385536	+
ENSGALG00000041388	ENSGALG00010000738	MU179272.1	382215	396171	+	MU179272.1	375063	404796	+
ENSGALG00000041388	ENSGALG00010000739	MU179272.1	382215	396171	+	MU179272.1	388355	394646	+
ENSGALG00000054638	LOC112531297	MU179272.1	385308	386715	-	MU179272.1	385036	387689	-
ENSGALG00000033327	ENSGALG00010000772	MU179272.1	406241	406983	-	MU179272.1	390243	426525	-
INRAGALG00000018887	TAGAGALG000000016571	MU179272.1	431679	433504	+	MU179272.1	431184	434057	+
ENSGALG00000054023	LOC112531384	MU179273.1	108203	112498	+	MU179273.1	106439	112488	+
ENSGALG00000039522	TAGAGALG000000003107	MU179273.1	115085	117060	-	MU179273.1	115574	117364	-
ENSGALG00000047060	LOC107051305	MU179273.1	115433	132116	+	MU179273.1	115313	125537	+
ENSGALG00000047060	LOC121108873	MU179273.1	115433	132116	+	MU179273.1	127436	129761	+
ENSGALG00000047756	TAGAGALG000000076483	MU179273.1	128230	129746	-	MU179273.1	127441	129755	-
ENSGALG00000043109	ENSGALG00010000663	MU179273.1	130309	134232	-	MU179273.1	132444	134333	-
ENSGALG00000053303	INRAGALG00000019673	MU179273.1	154338	156244	+	MU179273.1	154635	155992	+
ENSGALG00000053303	LOC107050532	MU179273.1	154338	156244	+	MU179273.1	131581	157097	+
ENSGALG00000035960	INRAGALG00000020193	MU179273.1	174118	192989	-	MU179273.1	187903	188140	-
ENSGALG00000035960	LOC429272	MU179273.1	174118	192989	-	MU179273.1	163366	201924	-
ENSGALG00000052594	LOC429272	MU179273.1	197983	202413	-	MU179273.1	163366	201924	-
ENSGALG00000052073	TAGAGALG000000005710	MU179274.1	21859	24643	+	MU179274.1	21859	24643	+
ENSGALG00000053835	LOC107049904	MU179274.1	23503	24533	-	MU179274.1	15474	33491	-
ENSGALG00000047776	TAGAGALG000000006208	MU179274.1	24664	26244	-	MU179274.1	25164	26244	-
ENSGALG00000047776	LOC107049904	MU179274.1	24664	26244	-	MU179274.1	15474	33491	-
ENSGALG00000051832	LOC121108889	MU179274.1	28062	44017	-	MU179274.1	33635	48500	-
INRAGALG00000023807	ENSGALG00010000885	MU179274.1	41857	46638	+	MU179274.1	42775	45466	+
ENSGALG00000051174	LOC100857892	MU179274.1	54366	58110	-	MU179274.1	55602	76683	-
INRAGALG00000105373	INRAGALG00000105373	MU179274.1	56201	58110	+	MU179274.1	56201	58111	+
ENSGALG00000052853	LOC100857892	MU179274.1	67019	69668	-	MU179274.1	55602	76683	-
ENSGALG00000030075	LOC121108890	MU179274.1	84462	119229	+	MU179274.1	108614	111391	+
ENSGALG00000030075	LOC429249	MU179274.1	84462	119229	+	MU179274.1	82465	128380	+
ENSGALG00000041157	INRAGALG00000021747	MU179274.1	141553	154418	+	MU179274.1	144391	144766	+
ENSGALG00000030745	INRAGALG00000021747	MU179274.1	143249	146151	+	MU179274.1	144391	144766	+
INRAGALG00000023461	INRAGALG00000021747	MU179274.1	144730	144753	+	MU179274.1	144391	144766	+
ENSGALG00000050317	LOC107051160	MU179274.1	147824	156234	-	MU179274.1	147965	173175	-
ENSGALG00000054851	TAGAGALG000000017248	MU179274.1	170572	177608	+	MU179274.1	170571	177891	+
ENSGALG00000052815	INRAGALG00000022569	MU179274.1	170572	174622	-	MU179274.1	173856	174804	-
ENSGALG00000052815	LOC107051160	MU179274.1	170572	174622	-	MU179274.1	147965	173175	-
ENSGALG00000051555	TAGAGALG000000002509	MU179274.1	182226	189495	+	MU179274.1	182223	186739	+
ENSGALG00000054085	TAGAGALG000000010819	MU179274.1	186239	189133	-	MU179274.1	182718	187692	-
ENSGALG00000055047	LOC101750376	MU179274.1	189569	195974	-	MU179274.1	189542	215599	-
ENSGALG00000054038	LOC121108896	MU179275.1	111468	119756	-	MU179275.1	111461	121579	-
ENSGALG00000039953	ENSGALG00010002200	MU179278.1	18248	22201	-	MU179278.1	16985	21871	-
107049448	LOC107049448	MU179278.1	21727	26021	+	MU179278.1	19474	24782	+
ENSGALG00000031341	LOC425545	MU179278.1	30492	76332	+	MU179278.1	29325	79226	+
INRAGALG00000017039	TAGAGALG000000002593	MU179278.1	79166	80149	-	MU179278.1	79163	80664	-
ENSGALG00000053914	LOC425860	MU179278.1	82146	84965	+	MU179278.1	81354	84472	+
ENSGALG00000040351	LOC776173	MU179278.1	84896	96114	-	MU179278.1	84906	101620	-
ENSGALG00000049172	LOC776173	MU179278.1	95921	101127	-	MU179278.1	84906	101620	-
ENSGALG00000053881	TAGAGALG000000053521	MU179278.1	102408	126722	+	MU179278.1	124092	124402	+
ENSGALG00000053881	INRAGALG00000021135	MU179278.1	102408	126722	+	MU179278.1	122316	123484	+
ENSGALG00000053881	LOC107050995	MU179278.1	102408	126722	+	MU179278.1	102381	131952	+
NONGGAG005908	NONGGAG005908	MU179278.1	110644	112184	-	MU179278.1	111084	112184	-
ENSGALG00000034578	TAGAGALG000000014861	MU179279.1	3652	5787	+	MU179279.1	153	5932	+
ENSGALG00000040656	INRAGALG00000022963	MU179279.1	4310	4974	-	MU179279.1	4472	5310	-
ENSGALG00000040656	LOC396525	MU179279.1	4310	4974	-	MU179279.1	3382	17355	-
INRAGALG00000021200	LOC396525	MU179279.1	5299	5927	-	MU179279.1	3382	17355	-
ENSGALG00000046183	LOC121108882	JAENSK010000565.1	13671	84540	-	JAENSK010000565.1	21408	24799	-
ENSGALG00000046183	LOC121108881	JAENSK010000565.1	13671	84540	-	JAENSK010000565.1	57096	61560	-
ENSGALG00000046183	LOC121108887	JAENSK010000565.1	13671	84540	-	JAENSK010000565.1	70741	74478	-
INRAGALG00000023683	TAGAGALG000000055369	JAENSK010000565.1	19910	69106	+	JAENSK010000565.1	51284	52206	+
INRAGALG00000023683	LOC121106500	JAENSK010000565.1	19910	69106	+	JAENSK010000565.1	553	90834	+
INRAGALG00000023683	LOC107049410	JAENSK010000565.1	19910	69106	+	JAENSK010000565.1	32064	34401	+
INRAGALG00000023683	INRAGALG00000023686	JAENSK010000565.1	19910	69106	+	JAENSK010000565.1	44973	64715	+
ENSGALG00000052467	LOC121108882	JAENSK010000565.1	19910	69106	-	JAENSK010000565.1	21408	24799	-
ENSGALG00000052467	LOC121108881	JAENSK010000565.1	19910	69106	-	JAENSK010000565.1	57096	61560	-
ENSGALG00000045284	LOC121108884	JAENSK010000565.1	99912	100607	+	JAENSK010000565.1	96149	106679	+
INRAGALG00000023687	TAGAGALG000000026032	JAENSK010000565.1	100091	110409	-	JAENSK010000565.1	100139	102348	-
INRAGALG00000023687	LOC107049408	JAENSK010000565.1	100091	110409	-	JAENSK010000565.1	88573	110394	-
INRAGALG00000023683	LOC121108886	JAENSK010000565.1	114265	129589	-	JAENSK010000565.1	123727	125565	-
INRAGALG00000023683	INRAGALG00000023689	JAENSK010000565.1	114265	129589	-	JAENSK010000565.1	116711	117387	-
INRAGALG00000023683	INRAGALG00000021241	JAENSK010000565.1	114265	129589	-	JAENSK010000565.1	114451	115896	-
ENSGALG00000052467	LOC776874	JAENSK010000565.1	114473	148491	+	JAENSK010000565.1	140070	144930	+
ENSGALG00000052467	LOC121108880	JAENSK010000565.1	114473	148491	+	JAENSK010000565.1	112647	118147	+
ENSGALG00000052467	LOC107049409	JAENSK010000565.1	114473	148491	+	JAENSK010000565.1	126193	131111	+
INRAGALG00000023684	TAGAGALG000000011358	JAENSK010000565.1	125033	140217	-	JAENSK010000565.1	126126	141989	-
INRAGALG00000023684	TAGAGALG000000031613	JAENSK010000565.1	125033	140217	-	JAENSK010000565.1	130305	145816	-
INRAGALG00000023682	INRAGALG00000023682	JAENSK010000565.1	143095	143853	-	JAENSK010000565.1	143095	143853	-
INRAGALG00000023682	TAGAGALG000000031613	JAENSK010000565.1	143095	143853	-	JAENSK010000565.1	130305	145816	-
ENSGALG00000051714	TAGAGALG000000050301	JAENSK010000565.1	154757	155953	+	JAENSK010000565.1	154757	155953	+
ENSGALG00000053522	TAGAGALG000000091535	JAENSK010000565.1	157997	159421	+	JAENSK010000565.1	157997	159421	+
INRAGALG00000018119	ENSGALG00010000107	JAENSK010000462.1	14388	82285	+	JAENSK010000462.1	24060	27755	+
INRAGALG00000018119	TAGAGALG000000014456	JAENSK010000462.1	14388	82285	+	JAENSK010000462.1	29220	29921	+
INRAGALG00000018119	INRAGALG00000017806	JAENSK010000462.1	14388	82285	+	JAENSK010000462.1	29923	30142	+
INRAGALG00000018119	LOC121112479	JAENSK010000462.1	14388	82285	+	JAENSK010000462.1	40642	46338	+
INRAGALG00000018119	ENSGALG00010000110	JAENSK010000462.1	14388	82285	+	JAENSK010000462.1	38715	39639	+
INRAGALG00000018119	INRAGALG00000020081	JAENSK010000462.1	14388	82285	+	JAENSK010000462.1	37245	37991	+
INRAGALG00000018119	LOC121108787	JAENSK010000462.1	14388	82285	+	JAENSK010000462.1	78892	80600	+
INRAGALG00000018119	INRAGALG00000018171	JAENSK010000462.1	14388	82285	+	JAENSK010000462.1	71163	72807	+
INRAGALG00000018119	LOC121108783	JAENSK010000462.1	14388	82285	+	JAENSK010000462.1	13530	22178	+
INRAGALG00000018119	LOC121108788	JAENSK010000462.1	14388	82285	+	JAENSK010000462.1	31963	32945	+
INRAGALG00000018119	LOC121108794	JAENSK010000462.1	14388	82285	+	JAENSK010000462.1	47350	69423	+
INRAGALG00000018119	INRAGALG00000018970	JAENSK010000462.1	14388	82285	+	JAENSK010000462.1	81685	82634	+
ENSGALG00000047914	LOC121112479	JAENSK010000462.1	34693	45881	+	JAENSK010000462.1	40642	46338	+
ENSGALG00000047914	ENSGALG00010000110	JAENSK010000462.1	34693	45881	+	JAENSK010000462.1	38715	39639	+
ENSGALG00000047914	INRAGALG00000020081	JAENSK010000462.1	34693	45881	+	JAENSK010000462.1	37245	37991	+
ENSGALG00000044650	LOC121108785	JAENSK010000462.1	34693	45763	-	JAENSK010000462.1	38530	40195	-
ENSGALG00000054402	LOC121108794	JAENSK010000462.1	50865	64436	+	JAENSK010000462.1	47350	69423	+
INRAGALG00000017982	LOC121108794	JAENSK010000462.1	67399	68293	+	JAENSK010000462.1	47350	69423	+
ENSGALG00000047421	LOC107051217	JAENSK010000625.1	12010	15080	+	JAENSK010000625.1	222	33436	+
ENSGALG00000031271	LOC112531206	JAENSK010000625.1	36068	37266	+	JAENSK010000625.1	34481	45061	+
ENSGALG00000053925	LOC112531206	JAENSK010000625.1	37267	41806	+	JAENSK010000625.1	34481	45061	+
ENSGALG00000053925	TAGAGALG000000045163	JAENSK010000625.1	37267	41806	+	JAENSK010000625.1	38683	39258	+
ENSGALG00000048682	INRAGALG00000020804	JAENSK010000593.1	16440	23077	+	JAENSK010000593.1	20514	20773	+
ENSGALG00000048682	LOC776775	JAENSK010000593.1	16440	23077	+	JAENSK010000593.1	1868	29402	+
ENSGALG00000039160	LOC426493	38	1	7466	-	38	1	7466	-
ENSGALG00000029330	LOC107055391	38	9499	10889	-	38	9496	10979	-
ENSGALG00000037879	LOC100858108	38	11120	14021	+	38	11047	14250	+
ENSGALG00000042804	LOC101750533	38	15667	20037	-	38	14652	20017	-
ENSGALG00000048331	LOC101750437	38	23039	25555	+	38	20464	26616	+
ENSGALG00000048331	INRAGALG00000011876	38	23039	25555	+	38	24405	24942	+
ENSGALG00000050372	LOC100858140	38	27237	27632	+	38	27225	28850	+
ENSGALG00000031328	LOC770462	38	28547	34709	-	38	28696	48300	-
ENSGALG00000038667	LOC770472	38	48444	49170	+	38	48449	49173	+
ENSGALG00000035641	LOC100858214	38	49311	52416	+	38	49293	52802	+
ENSGALG00000029691	LOC100858419	38	52809	57595	-	38	52619	55053	-
ENSGALG00000029761	LOC548628	38	55062	57924	+	38	55256	57929	+
ENSGALG00000043929	LOC101749377	38	58671	64240	+	38	58675	64519	+
ENSGALG00000030164	LOC100858352	38	64434	67971	+	38	65021	67961	+
ENSGALG00000036496	INRAGALG00000023626	38	68826	87582	-	38	85041	85337	-
ENSGALG00000036496	LOC396024	38	68826	87582	-	38	69182	86492	-
ENSGALG00000029343	LOC101750374	38	86961	89296	-	38	87120	89303	-
ENSGALG00000048646	LOC107055388	38	90196	92542	+	38	89505	99655	+
INRAGALG00000021910	LOC107055388	38	98928	99603	+	38	89505	99655	+
ENSGALG00000049533	INRAGALG00000023263	38	99829	151379	-	38	146227	146745	-
ENSGALG00000049533	LOC101748756	38	99829	151379	-	38	99713	170539	-
ENSGALG00000053055	LOC101748756	38	151850	158865	-	38	99713	170539	-
ENSGALG00000038065	LOC107057643	38	172586	179417	-	38	172778	182324	-
ENSGALG00000053838	TAGAGALG000000083927	38	175889	179417	+	38	175889	179417	+
ENSGALG00000038994	LOC101752009	38	182677	190242	-	38	182692	189904	-
ENSGALG00000034747	LOC100858304	38	190046	196229	-	38	190044	196225	-
ENSGALG00000052259	LOC112530471	38	196409	205625	+	38	196149	205969	+
ENSGALG00000045900	LOC100858546	38	198333	207131	-	38	197747	208915	-
ENSGALG00000031325	LOC107049991	38	209563	285137	+	38	229755	241641	+
ENSGALG00000031325	INRAGALG00000022688	38	209563	285137	+	38	236356	237115	+
ENSGALG00000031325	LOC100310814	38	209563	285137	+	38	250514	252411	+
ENSGALG00000031325	LOC100859629	38	209563	285137	+	38	253401	256193	+
ENSGALG00000031325	LOC107050327	38	209563	285137	+	38	264968	267345	+
ENSGALG00000031325	LOC100858931	38	209563	285137	+	38	273300	275441	+
ENSGALG00000031325	LOC112530472	38	209563	285137	+	38	275730	277748	+
ENSGALG00000031325	LOC100873157	38	209563	285137	+	38	279619	285137	+
ENSGALG00000031325	LOC101749950	38	209563	285137	+	38	207513	226683	+
ENSGALG00000031325	LOC107049993	38	209563	285137	+	38	243372	246886	+
ENSGALG00000031325	LOC103875463	38	209563	285137	+	38	257930	263457	+
ENSGALG00000031325	LOC124416939	38	209563	285137	+	38	261953	263457	+
ENSGALG00000054495	LOC101749950	38	214935	226649	+	38	207513	226683	+
INRAGALG00000019422	TAGAGALG000000036956	38	229721	231613	-	38	229718	230663	-
ENSGALG00000036498	LOC107049991	38	230728	241646	+	38	229755	241641	+
ENSGALG00000036498	INRAGALG00000022688	38	230728	241646	+	38	236356	237115	+
ENSGALG00000039473	LOC107049993	38	242587	246846	+	38	243372	246886	+
ENSGALG00000040044	LOC107049826	38	247225	250084	-	38	247377	250893	-
ENSGALG00000052338	LOC100310814	38	250604	251468	+	38	250514	252411	+
107049828	LOC107049828	38	252219	253517	-	38	252307	253324	-
ENSGALG00000054599	LOC100859629	38	253391	256190	+	38	253401	256193	+
ENSGALG00000039336	LOC103875463	38	258791	261862	+	38	257930	263457	+
ENSGALG00000042246	LOC374210	38	267856	273153	-	38	267740	273177	-
ENSGALG00000052202	LOC100858931	38	273317	279016	+	38	273300	275441	+
ENSGALG00000052202	LOC112530472	38	273317	279016	+	38	275730	277748	+
ENSGALG00000032223	LOC101748852	38	285061	289682	-	38	285846	290206	-
INRAGALG00000017357	INRAGALG00000017357	38	288140	290058	+	38	288140	290058	+
ENSGALG00000047498	LOC776596	38	290481	297606	-	38	290537	298773	-
INRAGALG00000017354	LOC107049989	38	306614	307023	-	38	305865	317050	-
ENSGALG00000052101	LOC107049989	38	307111	310715	-	38	305865	317050	-
ENSGALG00000054536	LOC107049989	38	310375	313991	-	38	305865	317050	-
ENSGALG00000046691	LOC101748353	38	315812	321014	+	38	317043	323986	+
ENSGALG00000054458	LOC101750560	38	326065	339880	+	38	324476	339474	+
INRAGALG00000020001	LOC107050662	38	340023	340793	+	38	340324	349439	+
ENSGALG00000049727	TAGAGALG000000016203	38	371743	374510	+	38	371743	374583	+
ENSGALG00000051630	LOC395932	38	371743	373386	-	38	354491	417907	-
ENSGALG00000047145	DAVISGALG000054013	38	375458	405357	-	38	378868	381923	-
ENSGALG00000047145	LOC395932	38	375458	405357	-	38	354491	417907	-
INRAGALG00000018329	ENSGALG00010008428	38	377068	380728	+	38	377176	378995	+
NONGGAG005971	INRAGALG00000018327	38	380731	382551	+	38	381386	381892	+
ENSGALG00000041384	LOC107050762	38	405565	413830	+	38	405611	441015	+
ENSGALG00000048210	LOC107050762	38	418519	425022	+	38	405611	441015	+
ENSGALG00000048951	LOC107050762	38	425223	427376	+	38	405611	441015	+
ENSGALG00000037896	LOC107050762	38	428380	433121	+	38	405611	441015	+
ENSGALG00000050819	LOC107050762	38	434087	437878	+	38	405611	441015	+
ENSGALG00000053923	LOC107049208	38	443360	444901	+	38	441889	446529	+
ENSGALG00000050656	LOC107051508	38	447626	449787	-	38	446414	450907	-
ENSGALG00000034745	ENSGALG00010010901	38	450509	452005	-	38	450970	453077	-
INRAGALG00000023024	TAGAGALG000000032313	38	450774	452005	+	38	450936	452006	+
ENSGALG00000054320	LOC101748292	38	453099	454352	-	38	453084	470560	-
ENSGALG00000049505	DAVISGALG000054017	38	458056	470477	-	38	467104	468028	-
ENSGALG00000049505	LOC101748292	38	458056	470477	-	38	453084	470560	-
INRAGALG00000023736	INRAGALG00000023736	38	460131	460686	+	38	460131	460686	+
ENSGALG00000048152	TAGAGALG000000035230	38	469656	490707	+	38	482860	484624	+
ENSGALG00000048152	LOC107049462	38	469656	490707	+	38	470440	498815	+
ENSGALG00000047981	LOC107049462	38	486411	496336	+	38	470440	498815	+
ENSGALG00000050637	LOC430484	38	501906	502979	+	38	497581	503886	+
INRAGALG00000105698	LOC430484	38	503007	504042	+	38	497581	503886	+
ENSGALG00000034016	LOC101752140	38	504892	509983	+	38	504291	522618	+
ENSGALG00000034282	INRAGALG00000105699	38	516404	541870	+	38	520782	521740	+
ENSGALG00000034282	TAGAGALG000000072913	38	516404	541870	+	38	526476	529927	+
ENSGALG00000034282	TAGAGALG000000000552	38	516404	541870	+	38	530198	532558	+
ENSGALG00000034282	LOC425605	38	516404	541870	+	38	523752	541875	+
ENSGALG00000044210	LOC425606	38	543505	548300	-	38	543503	548144	-
INRAGALG00000023620	INRAGALG00000023620	38	548963	549499	-	38	548963	549499	-
ENSGALG00000051594	LOC107057640	38	549636	551262	-	38	549499	553126	-
INRAGALG00000023622	LOC107057640	38	552438	553006	-	38	549499	553126	-
ENSGALG00000052330	LOC100858765	38	554337	561813	-	38	554304	566252	-
ENSGALG00000051947	LOC107057641	38	565392	566495	+	38	565359	566497	+
107051441	LOC107057642	38	567396	567917	-	38	567035	573732	-
ENSGALG00000048592	LOC107057642	38	570988	573677	-	38	567035	573732	-
ENSGALG00000054005	LOC107050835	38	590877	607558	-	38	592323	607614	-
INRAGALG00000023771	LOC107049541	38	609156	609688	+	38	607865	609598	+
ENSGALG00000054044	LOC101748459	38	610301	614148	+	38	610739	615736	+
INRAGALG00000020709	INRAGALG00000105707	38	610816	611228	-	38	609981	611748	-
ENSGALG00000035822	LOC107049539	38	614462	633564	+	38	615224	615736	+
ENSGALG00000035822	TAGAGALG000000090765	38	614462	633564	+	38	632267	633417	+
ENSGALG00000036101	LOC425730	38	619913	628380	-	38	618025	635550	-
ENSGALG00000048394	LOC100859555	38	635291	638245	+	38	635891	638672	+
ENSGALG00000047782	INRAGALG00000022889	38	650251	657206	+	38	652169	652621	+
ENSGALG00000047782	LOC107051250	38	650251	657206	+	38	642952	656016	+
107051555	LOC107050595	38	659120	659734	+	38	657777	659767	+
INRAGALG00000019752	LOC107049206	38	659575	663038	-	38	659764	664614	-
INRAGALG00000019753	TAGAGALG000000001646	38	660084	661962	+	38	659931	661559	+
107049206	LOC107049206	38	663208	664087	-	38	659764	664614	-
ENSGALG00000052199	LOC107049207	38	665153	667312	-	38	665162	666846	-
ENSGALG00000049935	LOC107049207	38	665840	666004	-	38	665162	666846	-
ENSGALG00000052270	LOC124417564	JAENSK010000409.1	17754	44306	-	JAENSK010000409.1	26734	29229	-
ENSGALG00000052270	LOC121108669	JAENSK010000409.1	17754	44306	-	JAENSK010000409.1	31122	32350	-
ENSGALG00000052270	TAGAGALG000000041273	JAENSK010000409.1	17754	44306	-	JAENSK010000409.1	19905	20851	-
ENSGALG00000052270	TAGAGALG000000033412	JAENSK010000409.1	17754	44306	-	JAENSK010000409.1	21135	29046	-
ENSGALG00000052270	LOC121108671	JAENSK010000409.1	17754	44306	-	JAENSK010000409.1	34374	35600	-
ENSGALG00000052270	TAGAGALG000000058742	JAENSK010000409.1	17754	44306	-	JAENSK010000409.1	34511	35036	-
ENSGALG00000052270	INRAGALG00000019245	JAENSK010000409.1	17754	44306	-	JAENSK010000409.1	36930	37844	-
ENSGALG00000052270	INRAGALG00000105408	JAENSK010000409.1	17754	44306	-	JAENSK010000409.1	40109	40736	-
ENSGALG00000052270	INRAGALG00000018091	JAENSK010000409.1	17754	44306	-	JAENSK010000409.1	43919	44433	-
ENSGALG00000052270	INRAGALG00000017912	JAENSK010000409.1	17754	44306	-	JAENSK010000409.1	32620	33876	-
ENSGALG00000048863	LOC124417564	JAENSK010000409.1	21851	60428	-	JAENSK010000409.1	26734	29229	-
ENSGALG00000048863	LOC121108669	JAENSK010000409.1	21851	60428	-	JAENSK010000409.1	31122	32350	-
ENSGALG00000048863	TAGAGALG000000033412	JAENSK010000409.1	21851	60428	-	JAENSK010000409.1	21135	29046	-
ENSGALG00000048863	LOC121108671	JAENSK010000409.1	21851	60428	-	JAENSK010000409.1	34374	35600	-
ENSGALG00000048863	LOC124417565	JAENSK010000409.1	21851	60428	-	JAENSK010000409.1	45149	46432	-
ENSGALG00000048863	TAGAGALG000000058742	JAENSK010000409.1	21851	60428	-	JAENSK010000409.1	34511	35036	-
ENSGALG00000048863	INRAGALG00000019245	JAENSK010000409.1	21851	60428	-	JAENSK010000409.1	36930	37844	-
ENSGALG00000048863	INRAGALG00000105408	JAENSK010000409.1	21851	60428	-	JAENSK010000409.1	40109	40736	-
ENSGALG00000048863	INRAGALG00000018091	JAENSK010000409.1	21851	60428	-	JAENSK010000409.1	43919	44433	-
ENSGALG00000048863	INRAGALG00000018104	JAENSK010000409.1	21851	60428	-	JAENSK010000409.1	47025	48119	-
ENSGALG00000048863	LOC100857860	JAENSK010000409.1	21851	60428	-	JAENSK010000409.1	50343	53044	-
ENSGALG00000048863	DAVISGALG000053994	JAENSK010000409.1	21851	60428	-	JAENSK010000409.1	57117	63474	-
ENSGALG00000048863	INRAGALG00000017912	JAENSK010000409.1	21851	60428	-	JAENSK010000409.1	32620	33876	-
ENSGALG00000052585	LOC100857894	JAENSK010000409.1	61965	63155	-	JAENSK010000409.1	62169	63368	-
ENSGALG00000052585	DAVISGALG000053994	JAENSK010000409.1	61965	63155	-	JAENSK010000409.1	57117	63474	-
ENSGALG00000029826	LOC121108697	JAENSK010000418.1	4699	7011	-	JAENSK010000418.1	4543	8273	-
ENSGALG00000040571	ENSGALG00010000075	JAENSK010000597.1	12003	12027	+	JAENSK010000597.1	6198	35936	+
INRAGALG00000023758	INRAGALG00000023758	34	11962	12617	-	34	11962	12617	-
INRAGALG00000023757	INRAGALG00000023757	34	13337	14286	-	34	13627	14286	-
ENSGALG00000043009	LOC396160	34	16174	21854	-	34	17120	22528	-
ENSGALG00000048165	LOC107049507	34	23649	26856	+	34	23703	28110	+
ENSGALG00000035060	LOC107049506	34	31557	32132	+	34	29706	32152	+
ENSGALG00000030917	LOC100857346	34	32350	35132	-	34	32208	35394	-
ENSGALG00000032307	LOC121108097	34	49967	54871	+	34	49510	54866	+
ENSGALG00000050887	LOC107050029	34	55224	61286	-	34	55558	65241	-
ENSGALG00000050760	TAGAGALG000000088625	34	64510	82239	+	34	66040	66504	+
ENSGALG00000050760	LOC107050028	34	64510	82239	+	34	64678	82901	+
INRAGALG00000018396	INRAGALG00000018396	34	70524	70821	-	34	70524	70821	-
INRAGALG00000018395	INRAGALG00000018395	34	71916	74221	-	34	71917	74221	-
ENSGALG00000047646	LOC100859215	34	83227	92077	+	34	83250	92062	+
ENSGALG00000033877	LOC426401	34	91585	103345	+	34	92407	103977	+
ENSGALG00000034351	LOC426401	34	99090	99224	+	34	92407	103977	+
ENSGALG00000054176	LOC107050766	34	103667	106842	+	34	104091	111195	+
ENSGALG00000052251	LOC107050766	34	108129	110391	+	34	104091	111195	+
ENSGALG00000031426	LOC107050924	34	111251	116618	-	34	111258	116479	-
ENSGALG00000055075	LOC121108098	34	116843	141822	+	34	134309	142759	+
ENSGALG00000055075	LOC107049717	34	116843	141822	+	34	116807	133404	+
ENSGALG00000042016	LOC100859845	34	144346	147892	-	34	144346	147195	-
ENSGALG00000043727	LOC100857380	34	148857	154576	-	34	148782	156983	-
INRAGALG00000017724	LOC100857380	34	154936	155563	-	34	148782	156983	-
INRAGALG00000017724	INRAGALG00000017724	34	154936	155563	-	34	154936	155563	-
ENSGALG00000047861	LOC107055398	34	160052	165236	-	34	160052	165240	-
ENSGALG00000029599	LOC768878	34	168827	183433	-	34	166108	183505	-
ENSGALG00000035635	LOC100857446	34	184072	190471	-	34	184067	192413	-
ENSGALG00000052464	LOC430112	34	193483	198098	-	34	194346	196467	-
INRAGALG00000011877	LOC121106464	34	205159	206726	-	34	205145	211241	-
INRAGALG00000011878	TAGAGALG000000081859	34	205222	206364	+	34	202195	206339	+
ENSGALG00000033339	LOC431296	34	228286	230439	+	34	215518	234388	+
NONGGAG005497	NONGGAG005497	34	231919	234399	-	34	231919	234399	-
ENSGALG00000043728	LOC426869	34	240225	279813	-	34	237020	288841	-
ENSGALG00000047916	ENSGALG00010022277	34	241539	242758	+	34	241539	242758	+
ENSGALG00000030776	LOC426871	34	293676	295654	+	34	293762	295648	+
INRAGALG00000011882	INRAGALG00000011882	34	296021	299905	-	34	296021	299905	-
ENSGALG00000036550	LOC426872	34	296862	301810	+	34	296307	299928	+
ENSGALG00000033614	LOC426873	34	303056	314423	-	34	300918	314494	-
ENSGALG00000034965	LOC100315917	34	318800	377524	-	34	375313	375402	-
ENSGALG00000034965	LOC426874	34	318800	377524	-	34	315533	377693	-
ENSGALG00000040979	LOC100315917	34	375313	375402	-	34	375313	375402	-
ENSGALG00000040979	LOC426874	34	375313	375402	-	34	315533	377693	-
ENSGALG00000042122	DAVISGALG000054229	34	378028	397756	-	34	385206	387744	-
ENSGALG00000042122	LOC426876	34	378028	397756	-	34	378015	397756	-
NONGGAG005498	DAVISGALG000054227	34	378060	380635	+	34	377832	382911	+
ENSGALG00000050124	LOC121108085	34	399727	405308	-	34	399238	406374	-
ENSGALG00000034742	LOC426878	34	405636	430642	+	34	405788	430425	+
ENSGALG00000039734	LOC426879	34	432269	450601	+	34	432229	450461	+
ENSGALG00000033441	LOC426880	34	451399	451929	-	34	451400	451752	-
INRAGALG00000011886	INRAGALG00000011886	34	452228	456329	+	34	452228	456329	+
ENSGALG00000049891	LOC426881	34	454743	455442	-	34	453320	458081	-
ENSGALG00000048546	LOC426881	34	457819	458058	-	34	453320	458081	-
ENSGALG00000029247	LOC426882	34	458854	465934	-	34	458868	465952	-
ENSGALG00000034025	LOC426883	34	471063	485889	-	34	469270	486902	-
107055395	DAVISGALG000054231	34	496633	500135	-	34	496632	496974	-
ENSGALG00000033231	LOC426884	34	499425	507387	+	34	499458	507045	+
ENSGALG00000039710	DAVISGALG000054256	34	520452	582803	+	34	561887	562956	+
ENSGALG00000039710	LOC426885	34	520452	582803	+	34	542140	582796	+
ENSGALG00000039710	ENSGALG00010025883	34	520452	582803	+	34	539450	542027	+
ENSGALG00000039710	LOC121108087	34	520452	582803	+	34	513704	530943	+
ENSGALG00000040220	LOC426886	34	583610	589276	-	34	583763	589286	-
INRAGALG00000011889	ENSGALG00010025813	34	586863	592888	+	34	591611	592870	+
INRAGALG00000011889	ENSGALG00010025808	34	586863	592888	+	34	589582	591528	+
ENSGALG00000052344	ENSGALG00010025823	34	593468	595340	+	34	593434	596383	+
ENSGALG00000036380	LOC426887	34	602179	612683	-	34	599320	612685	-
ENSGALG00000043775	LOC426888	34	622375	635258	+	34	622587	635460	+
ENSGALG00000039970	LOC100858035	34	637321	644227	+	34	637726	644507	+
ENSGALG00000034306	LOC395959	34	654855	655966	-	34	653760	658090	-
INRAGALG00000011891	INRAGALG00000011891	34	661100	661762	-	34	661100	661762	-
ENSGALG00000047998	LOC107055393	34	671893	673610	-	34	668497	679871	-
ENSGALG00000037826	LOC107055393	34	673631	679141	-	34	668497	679871	-
ENSGALG00000051279	INRAGALG00000023838	34	684056	689905	+	34	685992	686707	+
ENSGALG00000051279	INRAGALG00000023371	34	684056	689905	+	34	687845	688128	+
ENSGALG00000051279	LOC100857781	34	684056	689905	+	34	684008	692318	+
INRAGALG00000020732	LOC100857781	34	691899	692404	+	34	684008	692318	+
ENSGALG00000039022	LOC777528	34	692856	705606	-	34	692435	706215	-
ENSGALG00000039022	INRAGALG00000023814	34	692856	705606	-	34	691490	704700	-
NONGGAG005557	NONGGAG005557	34	697930	698733	+	34	697930	698744	+
ENSGALG00000050010	TAGAGALG000000023310	34	699307	700596	+	34	699307	700596	+
ENSGALG00000035386	LOC425499	34	707543	716946	-	34	708239	716946	-
ENSGALG00000035365	LOC101747763	34	717983	722306	+	34	717942	722413	+
INRAGALG00000017728	LOC378932	34	726766	727289	+	34	726940	740914	+
ENSGALG00000039638	LOC101749643	34	742332	742526	+	34	741981	749567	+
ENSGALG00000046448	LOC101749643	34	745039	749368	+	34	741981	749567	+
INRAGALG00000011933	TAGAGALG000000083973	34	749511	750380	+	34	749583	750321	+
ENSGALG00000043336	LOC114482292	34	751165	756324	-	34	754448	754508	-
ENSGALG00000043336	LOC107055416	34	751165	756324	-	34	751253	755552	-
ENSGALG00000049214	LOC114482292	34	754448	754508	-	34	754448	754508	-
ENSGALG00000049214	LOC107055416	34	754448	754508	-	34	751253	755552	-
ENSGALG00000051041	ENSGALG00010022493	34	756346	762803	+	34	755620	766548	+
ENSGALG00000051041	TAGAGALG000000012948	34	756346	762803	+	34	756608	756962	+
ENSGALG00000042011	LOC424136	34	762526	768269	-	34	761805	768240	-
INRAGALG00000103780	LOC776802	34	769298	770147	+	34	768626	773979	+
ENSGALG00000036856	LOC776802	34	771691	773527	+	34	768626	773979	+
ENSGALG00000053068	LOC431025	34	774788	777262	+	34	774917	778064	+
INRAGALG00000011931	INRAGALG00000011931	34	785454	786405	+	34	785454	786406	+
INRAGALG00000011930	INRAGALG00000011930	34	786850	788096	+	34	786850	788096	+
INRAGALG00000011929	ENSGALG00010025896	34	792808	795160	+	34	789010	805969	+
INRAGALG00000011927	ENSGALG00010025896	34	795359	796255	+	34	789010	805969	+
INRAGALG00000011926	ENSGALG00010025896	34	796464	800364	+	34	789010	805969	+
ENSGALG00000053345	ENSGALG00010025901	34	801841	809089	-	34	795216	809436	-
ENSGALG00000049703	ENSGALG00010025834	34	806687	807685	+	34	806111	809290	+
INRAGALG00000011925	INRAGALG00000103779	34	813571	815826	+	34	814244	815817	+
INRAGALG00000011925	ENSGALG00010025838	34	813571	815826	+	34	813583	820917	+
INRAGALG00000011924	ENSGALG00010025838	34	816257	818413	+	34	813583	820917	+
ENSGALG00000037262	LOC395711	34	832036	842931	-	34	831513	836365	-
ENSGALG00000029439	LOC425723	34	844511	847377	-	34	844426	847413	-
INRAGALG00000011909	TAGAGALG000000000899	34	850193	852374	-	34	848379	851967	-
ENSGALG00000040329	INRAGALG00000011910	34	851230	851258	+	34	849523	851557	+
ENSGALG00000036129	LOC777886	34	856403	856510	-	34	856403	856510	-
ENSGALG00000029393	LOC770471	34	858196	862798	-	34	858022	862788	-
ENSGALG00000050755	LOC430698	34	873905	876144	-	34	872091	876450	-
ENSGALG00000051057	LOC107055410	34	883055	886072	-	34	882412	885573	-
ENSGALG00000033272	LOC429400	34	894726	896468	-	34	892459	896472	-
ENSGALG00000036082	LOC771955	34	906475	909486	-	34	905542	909510	-
ENSGALG00000030086	LOC100858216	34	965079	967869	+	34	965821	967854	+
INRAGALG00000011907	INRAGALG00000011907	34	965278	965700	-	34	965279	965700	-
ENSGALG00000038648	LOC100316005	34	978215	978279	+	34	978215	978279	+
ENSGALG00000038648	LOC769661	34	978215	978279	+	34	968527	1015052	+
ENSGALG00000039134	LOC102466833	34	985737	1013987	+	34	1007368	1007429	+
ENSGALG00000039134	LOC769661	34	985737	1013987	+	34	968527	1015052	+
ENSGALG00000038523	LOC102466833	34	1007368	1007429	+	34	1007368	1007429	+
ENSGALG00000038523	LOC769661	34	1007368	1007429	+	34	968527	1015052	+
ENSGALG00000032606	LOC107055409	34	1015578	1016445	+	34	1015306	1016514	+
ENSGALG00000038939	LOC107055413	34	1016981	1022844	-	34	1016665	1021622	-
ENSGALG00000048019	LOC107055413	34	1019520	1020621	-	34	1016665	1021622	-
ENSGALG00000033791	LOC101750513	34	1024990	1030531	+	34	1023079	1032686	+
ENSGALG00000031572	LOC101750513	34	1029228	1032786	+	34	1023079	1032686	+
ENSGALG00000041030	LOC426023	34	1033173	1045608	-	34	1033141	1048072	-
ENSGALG00000030451	LOC426023	34	1040068	1040242	-	34	1033141	1048072	-
ENSGALG00000052541	LOC107051468	34	1048420	1054369	-	34	1048981	1053469	-
ENSGALG00000035487	LOC395303	34	1056809	1072362	-	34	1056515	1072469	-
INRAGALG00000011903	ENSGALG00010025848	34	1072475	1081153	+	34	1077297	1079341	+
INRAGALG00000011903	TAGAGALG000000067096	34	1072475	1081153	+	34	1079503	1081143	+
INRAGALG00000011903	DAVISGALG000054358	34	1072475	1081153	+	34	1073038	1073889	+
INRAGALG00000011904	ENSGALG00010025848	34	1076916	1077934	+	34	1077297	1079341	+
INRAGALG00000011902	TAGAGALG000000084307	34	1081763	1082722	+	34	1081763	1083253	+
ENSGALG00000050811	LOC107055412	34	1083421	1085437	+	34	1084287	1085465	+
ENSGALG00000032843	LOC100859661	34	1087144	1094119	+	34	1088044	1094515	+
ENSGALG00000037688	LOC426187	34	1095714	1098705	-	34	1095716	1098376	-
ENSGALG00000033090	LOC395988	34	1098821	1125615	-	34	1098821	1128668	-
ENSGALG00000034069	LOC426186	34	1132704	1137147	+	34	1132638	1137163	+
ENSGALG00000034421	LOC426185	34	1152771	1166354	-	34	1152611	1166526	-
ENSGALG00000033271	LOC374064	34	1168806	1173838	+	34	1166793	1174134	+
ENSGALG00000037396	LOC426183	34	1174374	1177405	-	34	1174361	1177400	-
INRAGALG00000017063	LOC107049457	34	1178797	1180907	+	34	1178563	1180754	+
ENSGALG00000054931	LOC776211	34	1183479	1185300	+	34	1181638	1185286	+
ENSGALG00000041924	LOC100859376	34	1185441	1187744	-	34	1185448	1187694	-
ENSGALG00000041923	LOC425536	34	1188135	1199470	-	34	1188010	1200187	-
INRAGALG00000017065	TAGAGALG000000026657	34	1198223	1200851	+	34	1198624	1201207	+
ENSGALG00000043606	LOC100859554	34	1202052	1205090	+	34	1202030	1205494	+
INRAGALG00000023792	INRAGALG00000023792	34	1202984	1204682	-	34	1202984	1204682	-
ENSGALG00000035850	LOC426184	34	1205488	1210195	-	34	1205486	1209277	-
ENSGALG00000035850	LOC114483280	34	1205488	1210195	-	34	1208201	1208265	-
ENSGALG00000047035	LOC426184	34	1208222	1208265	-	34	1205486	1209277	-
ENSGALG00000047035	LOC114483280	34	1208222	1208265	-	34	1208201	1208265	-
ENSGALG00000033246	LOC100859343	34	1209888	1213215	+	34	1209437	1214474	+
ENSGALG00000050875	LOC107049666	34	1216917	1221643	-	34	1214354	1221360	-
ENSGALG00000033404	LOC107051537	34	1220357	1231256	-	34	1222024	1228676	-
ENSGALG00000033927	LOC777286	34	1232175	1233677	+	34	1231323	1233845	+
INRAGALG00000018035	LOC107049862	34	1234533	1235846	-	34	1234487	1235890	-
ENSGALG00000031222	LOC100858430	34	1236113	1239940	+	34	1236600	1240081	+
ENSGALG00000034399	LOC107049861	34	1242476	1251341	-	34	1239638	1252792	-
ENSGALG00000036282	LOC429688	34	1256267	1260495	-	34	1256266	1260357	-
ENSGALG00000031702	LOC425846	34	1261753	1287876	-	34	1261775	1290017	-
ENSGALG00000031707	LOC107055407	34	1292025	1296579	-	34	1292272	1297425	-
ENSGALG00000037665	LOC107055406	34	1298428	1303925	-	34	1298304	1303777	-
ENSGALG00000052192	LOC100859737	34	1307177	1309831	-	34	1307173	1310946	-
ENSGALG00000037953	LOC429035	34	1313744	1317533	-	34	1313736	1317544	-
ENSGALG00000040260	LOC100857858	34	1321608	1325285	+	34	1321608	1325291	+
INRAGALG00000011894	LOC107055405	34	1326169	1329797	+	34	1325955	1329870	+
ENSGALG00000046169	LOC100858240	34	1329602	1332097	-	34	1329604	1331884	-
ENSGALG00000038110	LOC101748037	34	1333894	1339162	+	34	1332539	1339425	+
ENSGALG00000035350	LOC396007	34	1339545	1343389	-	34	1339431	1343416	-
ENSGALG00000032699	LOC100529062	34	1344309	1346675	+	34	1344337	1346999	+
ENSGALG00000042482	LOC100529061	34	1348008	1352352	+	34	1348033	1353159	+
INRAGALG00000011895	INRAGALG00000011895	34	1353833	1355652	-	34	1353833	1355636	-
ENSGALG00000035993	LOC107055404	34	1354165	1355541	+	34	1352722	1356284	+
ENSGALG00000035734	LOC101747801	34	1359657	1369620	+	34	1356967	1369664	+
INRAGALG00000011896	INRAGALG00000011896	34	1367728	1369657	-	34	1367728	1369657	-
ENSGALG00000048612	LOC100857770	34	1371547	1373110	+	34	1371694	1373116	+
ENSGALG00000032052	TAGAGALG000000017666	34	1371697	1373108	-	34	1371697	1373108	-
ENSGALG00000033510	LOC693245	34	1373726	1390654	+	34	1373726	1390658	+
ENSGALG00000034218	LOC425279	34	1391151	1400117	+	34	1391022	1401520	+
INRAGALG00000011897	INRAGALG00000011897	34	1392921	1402875	-	34	1392921	1402875	-
ENSGALG00000037941	LOC100858126	34	1402819	1404907	+	34	1402720	1404911	+
ENSGALG00000053250	LOC107055399	34	1404903	1414467	+	34	1405198	1415609	+
ENSGALG00000035086	LOC100996929	34	1415191	1419927	+	34	1416077	1419928	+
ENSGALG00000041592	LOC101747634	34	1419983	1429282	-	34	1419983	1429094	-
ENSGALG00000032819	LOC426468	34	1430209	1438741	-	34	1430219	1439344	-
ENSGALG00000031958	LOC107055402	34	1436193	1442503	+	34	1439462	1442768	+
ENSGALG00000031958	INRAGALG00000011899	34	1436193	1442503	+	34	1431781	1452272	+
ENSGALG00000046197	LOC100858866	34	1446378	1447285	+	34	1442922	1447714	+
ENSGALG00000046197	INRAGALG00000011899	34	1446378	1447285	+	34	1431781	1452272	+
INRAGALG00000011899	INRAGALG00000011899	34	1448975	1452273	+	34	1431781	1452272	+
ENSGALG00000032314	LOC426469	34	1452479	1454388	-	34	1450901	1470960	-
ENSGALG00000031973	LOC426469	34	1455545	1470929	-	34	1450901	1470960	-
ENSGALG00000032250	LOC770970	34	1471999	1474049	+	34	1471993	1475107	+
ENSGALG00000030466	LOC100858903	34	1474070	1478687	-	34	1474059	1480438	-
ENSGALG00000035206	LOC100858933	34	1481147	1482988	-	34	1481162	1483277	-
ENSGALG00000031512	LOC429172	34	1483009	1494503	-	34	1483452	1493643	-
ENSGALG00000030661	LOC100858732	34	1496522	1502237	-	34	1496415	1501912	-
ENSGALG00000050440	LOC107055401	34	1502268	1504035	-	34	1502363	1503488	-
ENSGALG00000034688	LOC101751192	34	1503478	1510646	-	34	1503496	1510624	-
ENSGALG00000042119	LOC374124	34	1511158	1512967	-	34	1511032	1512968	-
ENSGALG00000038757	LOC107055400	34	1516903	1520004	+	34	1516873	1520310	+
INRAGALG00000022142	INRAGALG00000022142	34	1522782	1522973	-	34	1522782	1522973	-
ENSGALG00000052945	LOC101747779	34	1524603	1532548	-	34	1524543	1539032	-
ENSGALG00000029588	LOC101747779	34	1529537	1532327	-	34	1524543	1539032	-
ENSGALG00000052195	LOC101747779	34	1533914	1538609	-	34	1524543	1539032	-
ENSGALG00000038801	LOC112530966	34	1539715	1543902	-	34	1541218	1541290	-
ENSGALG00000038801	LOC112530962	34	1539715	1543902	-	34	1541997	1542071	-
ENSGALG00000038801	LOC426673	34	1539715	1543902	-	34	1539623	1542570	-
ENSGALG00000032585	LOC112530966	34	1541218	1541290	-	34	1541218	1541290	-
ENSGALG00000032585	LOC426673	34	1541218	1541290	-	34	1539623	1542570	-
ENSGALG00000033402	LOC112530962	34	1541997	1542071	-	34	1541997	1542071	-
ENSGALG00000033402	LOC426673	34	1541997	1542071	-	34	1539623	1542570	-
ENSGALG00000036837	LOC100859133	34	1543038	1551557	-	34	1543053	1550518	-
ENSGALG00000033609	LOC396544	34	1550826	1561242	-	34	1550829	1561144	-
ENSGALG00000041973	LOC426646	34	1561245	1564107	-	34	1561390	1564116	-
ENSGALG00000034701	ENSGALG00010025283	34	1570386	1572715	+	34	1570187	1572021	+
INRAGALG00000103769	LOC121108093	34	1572931	1573901	-	34	1569636	1573900	-
ENSGALG00000042177	LOC100858910	34	1574906	1576003	+	34	1574125	1577223	+
INRAGALG00000011947	LOC100858910	34	1576741	1577163	+	34	1574125	1577223	+
ENSGALG00000035502	LOC107055422	34	1579002	1581116	-	34	1578787	1584702	-
ENSGALG00000034236	LOC107055422	34	1581137	1583152	-	34	1578787	1584702	-
ENSGALG00000032598	LOC396072	34	1584735	1593748	-	34	1585793	1593556	-
ENSGALG00000031056	LOC769312	34	1593930	1598492	-	34	1593926	1598734	-
ENSGALG00000053803	LOC100873158	34	1599646	1599706	+	34	1599117	1603831	+
ENSGALG00000053803	LOC114482296	34	1599646	1599706	+	34	1599646	1599706	+
ENSGALG00000048759	LOC100859196	34	1606066	1607826	-	34	1604624	1617086	-
ENSGALG00000051500	LOC100859196	34	1607970	1613456	-	34	1604624	1617086	-
ENSGALG00000049205	TAGAGALG000000027990	34	1613463	1615655	+	34	1613463	1615655	+
INRAGALG00000021518	ENSGALG00010025906	34	1614439	1615559	-	34	1613665	1615740	-
INRAGALG00000021518	LOC100859196	34	1614439	1615559	-	34	1604624	1617086	-
INRAGALG00000021517	LOC100859196	34	1615992	1617200	-	34	1604624	1617086	-
INRAGALG00000021516	INRAGALG00000021516	34	1618991	1620208	+	34	1618991	1620208	+
INRAGALG00000021516	LOC396170	34	1618991	1620208	+	34	1616096	1684420	+
ENSGALG00000042070	TAGAGALG000000021285	34	1626995	1648094	-	34	1627332	1627752	-
ENSGALG00000042070	NONGGAG005864	34	1626995	1648094	-	34	1641001	1642074	-
ENSGALG00000030904	INRAGALG00000023128	34	1628823	1684434	+	34	1641114	1641773	+
ENSGALG00000030904	LOC102465361	34	1628823	1684434	+	34	1674127	1674236	+
ENSGALG00000030904	LOC396170	34	1628823	1684434	+	34	1616096	1684420	+
NONGGAG005864	NONGGAG005864	34	1641001	1642080	-	34	1641001	1642074	-
ENSGALG00000052241	LOC102465361	34	1674127	1674236	+	34	1674127	1674236	+
ENSGALG00000052241	LOC396170	34	1674127	1674236	+	34	1616096	1684420	+
INRAGALG00000023725	INRAGALG00000023725	34	1683727	1683909	-	34	1683727	1683909	-
ENSGALG00000053625	LOC107050760	34	1691001	1695195	-	34	1691001	1697134	-
ENSGALG00000043736	LOC426509	34	1698717	1716960	-	34	1698615	1722578	-
NONGGAG006222	LOC112530951	34	1721543	1723996	+	34	1719829	1725203	+
INRAGALG00000023650	LOC107049250	34	1729802	1730895	+	34	1728416	1733218	+
INRAGALG00000023650	INRAGALG00000023650	34	1729802	1730895	+	34	1729802	1730889	+
ENSGALG00000051871	LOC107049250	34	1731109	1733315	+	34	1728416	1733218	+
INRAGALG00000105688	INRAGALG00000105688	34	1735265	1737476	-	34	1735265	1737476	-
ENSGALG00000055023	LOC107049247	34	1737827	1740585	+	34	1737867	1740580	+
ENSGALG00000048455	LOC396045	34	1742825	1750485	+	34	1743459	1758719	+
ENSGALG00000055102	ENSGALG00010025853	34	1742825	1748436	-	34	1744168	1745876	-
ENSGALG00000042422	LOC396045	34	1750544	1759125	+	34	1743459	1758719	+
ENSGALG00000037186	LOC426418	34	1761574	1763100	+	34	1760419	1763103	+
ENSGALG00000031940	LOC425059	34	1763308	1765342	-	34	1763304	1765345	-
ENSGALG00000030342	LOC425058	34	1765580	1788096	+	34	1765573	1788106	+
INRAGALG00000022693	INRAGALG00000022693	34	1791759	1792567	+	34	1791759	1792567	+
ENSGALG00000047567	TAGAGALG000000069425	34	1794575	1796154	-	34	1794575	1796149	-
ENSGALG00000036806	LOC107049246	34	1796672	1804955	-	34	1796686	1804732	-
ENSGALG00000046727	LOC107049248	34	1805233	1809707	+	34	1804951	1808632	+
ENSGALG00000046727	INRAGALG00000023645	34	1805233	1809707	+	34	1806052	1806888	+
ENSGALG00000046727	INRAGALG00000023643	34	1805233	1809707	+	34	1808869	1810345	+
ENSGALG00000055094	LOC107049249	34	1810943	1813513	+	34	1810588	1813745	+
ENSGALG00000034988	LOC395452	34	1814044	1818101	-	34	1814041	1817174	-
ENSGALG00000034988	LOC100857285	34	1814044	1818101	-	34	1817362	1818710	-
ENSGALG00000047704	LOC100857285	34	1817394	1818702	-	34	1817362	1818710	-
ENSGALG00000035879	LOC101749098	34	1821336	1834268	+	34	1822682	1835160	+
ENSGALG00000035203	LOC426664	34	1835393	1838459	+	34	1834576	1838329	+
ENSGALG00000033957	LOC426663	34	1838647	1856391	-	34	1838647	1860169	-
ENSGALG00000049231	LOC430880	34	1858285	1863966	-	34	1856254	1863254	-
ENSGALG00000054973	LOC100859113	34	1870704	1872304	+	34	1869499	1873395	+
INRAGALG00000017057	LOC107049257	34	1873756	1875845	-	34	1873756	1875811	-
ENSGALG00000039571	LOC101748212	34	1877401	1878559	-	34	1876207	1879973	-
ENSGALG00000045352	LOC100858349	34	1880343	1894296	-	34	1881697	1893990	-
ENSGALG00000030002	INRAGALG00000022816	34	1895424	1902503	-	34	1896351	1896519	-
ENSGALG00000030002	LOC101749333	34	1895424	1902503	-	34	1895368	1902551	-
ENSGALG00000050400	LOC426896	34	1909847	1915750	+	34	1906683	1916011	+
ENSGALG00000050400	INRAGALG00000022515	34	1909847	1915750	+	34	1911993	1912240	+
ENSGALG00000047132	LOC112529929	34	1924625	1929011	+	34	1924558	1929495	+
ENSGALG00000038579	LOC768880	34	1934388	1947378	+	34	1934286	1939376	+
ENSGALG00000038579	LOC768881	34	1934388	1947378	+	34	1943412	1948009	+
ENSGALG00000033381	LOC431299	34	1951871	1955193	+	34	1951775	1955849	+
ENSGALG00000031831	LOC107055419	34	1996542	2000891	+	34	1985869	2001204	+
ENSGALG00000031831	LOC768978	34	1996542	2000891	+	34	1996463	2003032	+
ENSGALG00000044875	LOC100858302	34	2014792	2021504	+	34	2014937	2022171	+
NONGGAG010887	NONGGAG010887	34	2022657	2023386	-	34	2022657	2023386	-
ENSGALG00000043689	LOC112529931	34	2025807	2030894	+	34	2024764	2032310	+
ENSGALG00000032672	LOC407779	34	2035388	2042261	+	34	2035371	2042266	+
ENSGALG00000030629	LOC408041	34	2048054	2053178	+	34	2048044	2053178	+
ENSGALG00000035972	LOC408042	34	2056921	2060738	+	34	2056921	2060738	+
INRAGALG00000011936	LOC112530948	34	2061750	2062784	-	34	2060646	2071701	-
ENSGALG00000049436	INRAGALG00000011938	34	2063761	2074544	-	34	2072564	2073391	-
ENSGALG00000049436	LOC112530948	34	2063761	2074544	-	34	2060646	2071701	-
ENSGALG00000042769	LOC426897	34	2071064	2072243	+	34	2069338	2073226	+
ENSGALG00000034868	LOC395772	34	2076466	2086142	-	34	2076457	2086142	-
INRAGALG00000011940	INRAGALG00000011940	34	2087474	2091865	-	34	2087474	2091865	-
ENSGALG00000039634	LOC431302	34	2100000	2114005	+	34	2099858	2115203	+
ENSGALG00000043400	LOC431303	34	2134049	2138555	-	34	2099949	2138548	-
ENSGALG00000031615	LOC426899	34	2143549	2158187	-	34	2141503	2158096	-
ENSGALG00000037878	LOC431304	34	2169432	2173901	+	34	2169381	2176406	+
ENSGALG00000041878	LOC431305	34	2182378	2186122	+	34	2182401	2186130	+
ENSGALG00000042837	LOC100858942	34	2198712	2201874	+	34	2198709	2201885	+
NONGGAG005501	NONGGAG005501	34	2199207	2200308	-	34	2199207	2200308	-
ENSGALG00000031274	LOC425441	34	2204972	2224763	-	34	2202212	2224889	-
ENSGALG00000037295	LOC100858973	34	2228050	2235216	-	34	2228039	2239638	-
ENSGALG00000041101	LOC429501	34	2234406	2256059	+	34	2234375	2256060	+
ENSGALG00000034825	LOC425200	34	2257765	2261470	+	34	2257769	2261472	+
INRAGALG00000011944	INRAGALG00000011944	34	2259312	2260592	-	34	2259312	2260592	-
ENSGALG00000037929	LOC777552	34	2260771	2271720	+	34	2262249	2271735	+
INRAGALG00000011943	INRAGALG00000011943	34	2261146	2263445	-	34	2261146	2263445	-
INRAGALG00000011943	INRAGALG00000011945	34	2261146	2263445	-	34	2261887	2262209	-
INRAGALG00000011945	INRAGALG00000011943	34	2261887	2262209	-	34	2261146	2263445	-
INRAGALG00000011945	INRAGALG00000011945	34	2261887	2262209	-	34	2261887	2262209	-
INRAGALG00000018203	INRAGALG00000018203	34	2274914	2275374	+	34	2274914	2275374	+
INRAGALG00000018203	LOC107055421	34	2274914	2275374	+	34	2272944	2277572	+
ENSGALG00000039311	LOC107055421	34	2275622	2276910	+	34	2272944	2277572	+
ENSGALG00000053575	LOC107051549	34	2277333	2282215	-	34	2279308	2282218	-
ENSGALG00000035133	TAGAGALG000000039820	34	2285687	2328936	-	34	2303274	2303837	-
ENSGALG00000035133	TAGAGALG000000000635	34	2285687	2328936	-	34	2307150	2307735	-
ENSGALG00000035133	TAGAGALG000000021616	34	2285687	2328936	-	34	2319714	2320524	-
ENSGALG00000035133	TAGAGALG000000045181	34	2285687	2328936	-	34	2323405	2326612	-
ENSGALG00000035133	INRAGALG00000023746	34	2285687	2328936	-	34	2290307	2296489	-
INRAGALG00000021938	TAGAGALG000000077673	34	2291409	2292704	+	34	2290690	2293034	+
INRAGALG00000021938	LOC107049477	34	2291409	2292704	+	34	2289245	2306589	+
ENSGALG00000049378	LOC107049477	34	2296579	2298814	+	34	2289245	2306589	+
ENSGALG00000043072	LOC107049477	34	2298920	2305720	+	34	2289245	2306589	+
ENSGALG00000035530	LOC378900	34	2307852	2319848	+	34	2307019	2320612	+
NONGGAG006555	TAGAGALG000000021616	34	2320155	2320555	-	34	2319714	2320524	-
INRAGALG00000023747	LOC100859835	34	2321745	2322003	+	34	2321086	2332832	+
INRAGALG00000023748	INRAGALG00000023748	34	2322983	2325241	+	34	2322983	2325241	+
INRAGALG00000023748	LOC100859835	34	2322983	2325241	+	34	2321086	2332832	+
ENSGALG00000032004	LOC100859835	34	2326461	2331601	+	34	2321086	2332832	+
ENSGALG00000051983	LOC107049895	34	2336781	2347048	-	34	2335346	2347060	-
ENSGALG00000041533	INRAGALG00000018096	34	2349166	2411338	+	34	2350310	2351108	+
ENSGALG00000041533	INRAGALG00000018097	34	2349166	2411338	+	34	2352497	2357162	+
ENSGALG00000041533	ENSGALG00010023595	34	2349166	2411338	+	34	2385386	2386624	+
ENSGALG00000041533	INRAGALG00000020533	34	2349166	2411338	+	34	2387228	2387792	+
ENSGALG00000041533	INRAGALG00000020534	34	2349166	2411338	+	34	2388000	2389266	+
ENSGALG00000041533	INRAGALG00000022245	34	2349166	2411338	+	34	2394229	2396068	+
ENSGALG00000041533	INRAGALG00000023018	34	2349166	2411338	+	34	2404216	2405858	+
ENSGALG00000041533	NONGGAG006490	34	2349166	2411338	+	34	2407861	2408505	+
ENSGALG00000041533	LOC751817	34	2349166	2411338	+	34	2349158	2414335	+
INRAGALG00000020530	INRAGALG00000020530	34	2381748	2384233	-	34	2381748	2384233	-
ENSGALG00000035818	INRAGALG00000021336	34	2386818	2411616	-	34	2388334	2389592	-
ENSGALG00000035818	TAGAGALG000000044058	34	2386818	2411616	-	34	2404515	2406786	-
ENSGALG00000035818	TAGAGALG000000070594	34	2386818	2411616	-	34	2408212	2408291	-
ENSGALG00000035818	INRAGALG00000021378	34	2386818	2411616	-	34	2394876	2399202	-
ENSGALG00000035818	INRAGALG00000020608	34	2386818	2411616	-	34	2400758	2404234	-
ENSGALG00000049557	ENSGALG00010025755	34	2416382	2422873	-	34	2417027	2418524	-
ENSGALG00000049557	ENSGALG00010025908	34	2416382	2422873	-	34	2418824	2422826	-
ENSGALG00000034955	LOC395587	34	2425913	2434125	-	34	2425924	2434000	-
ENSGALG00000034955	TAGAGALG000000060092	34	2425913	2434125	-	34	2427713	2427769	-
ENSGALG00000029305	LOC395587	34	2427713	2427769	-	34	2425924	2434000	-
ENSGALG00000029305	TAGAGALG000000060092	34	2427713	2427769	-	34	2427713	2427769	-
ENSGALG00000051848	INRAGALG00000022454	34	2435588	2468930	+	34	2452861	2455721	+
ENSGALG00000051848	LOC107050879	34	2435588	2468930	+	34	2435023	2469742	+
INRAGALG00000021430	INRAGALG00000021430	34	2451591	2457361	-	34	2451587	2456970	-
ENSGALG00000031640	LOC121108118	34	2473245	2473672	+	34	2473212	2478354	+
ENSGALG00000032174	LOC112530925	34	2524548	2732557	+	34	2534235	2536847	+
ENSGALG00000032174	ENSGALG00010023132	34	2524548	2732557	+	34	2538086	2539004	+
ENSGALG00000032174	ENSGALG00010023153	34	2524548	2732557	+	34	2632265	2633171	+
ENSGALG00000032174	INRAGALG00000017648	34	2524548	2732557	+	34	2636408	2636918	+
ENSGALG00000032174	LOC121108063	34	2524548	2732557	+	34	2671420	2672357	+
ENSGALG00000032174	LOC121108059	34	2524548	2732557	+	34	2688193	2689629	+
ENSGALG00000032174	LOC112530024	34	2524548	2732557	+	34	2705682	2708778	+
ENSGALG00000032174	LOC121108057	34	2524548	2732557	+	34	2715786	2719251	+
ENSGALG00000032174	LOC112530859	34	2524548	2732557	+	34	2724808	2728896	+
ENSGALG00000032174	TAGAGALG000000044260	34	2524548	2732557	+	34	2575270	2602722	+
ENSGALG00000032174	LOC121108056	34	2524548	2732557	+	34	2683987	2688144	+
ENSGALG00000032174	LOC112530866	34	2524548	2732557	+	34	2696275	2705308	+
ENSGALG00000051603	TAGAGALG000000044260	34	2538626	2619311	+	34	2575270	2602722	+
ENSGALG00000051603	LOC112530867	34	2551577	2732557	-	34	2560805	2564893	-
ENSGALG00000051603	ENSGALG00010025760	34	2551577	2732557	-	34	2555993	2557306	-
ENSGALG00000051603	LOC112530873	34	2551577	2732557	-	34	2597920	2601260	-
ENSGALG00000051603	LOC121108123	34	2551577	2732557	-	34	2610753	2612521	-
ENSGALG00000051603	LOC121108102	34	2551577	2732557	-	34	2629996	2636459	-
ENSGALG00000051603	LOC121108103	34	2551577	2732557	-	34	2642903	2646297	-
ENSGALG00000051603	LOC121108061	34	2551577	2732557	-	34	2655827	2657595	-
ENSGALG00000051603	LOC112530957	34	2551577	2732557	-	34	2657629	2659915	-
ENSGALG00000051603	LOC112530937	34	2551577	2732557	-	34	2664461	2668550	-
ENSGALG00000051603	TAGAGALG000000032637	34	2551577	2732557	-	34	2686081	2686472	-
ENSGALG00000051603	LOC112530913	34	2551577	2732557	-	34	2690557	2692217	-
ENSGALG00000051603	LOC112530923	34	2551577	2732557	-	34	2620247	2624335	-
ENSGALG00000046012	LOC107049599	34	2766594	2770999	+	34	2765926	2772527	+
INRAGALG00000017330	LOC121108075	34	3112997	3113748	-	34	3111128	3155819	-
INRAGALG00000017131	LOC107049479	34	3181965	3190322	-	34	3181625	3184486	-
INRAGALG00000105329	TAGAGALG000000031553	34	3185069	3186300	+	34	3184088	3186350	+
INRAGALG00000017130	INRAGALG00000017130	34	3194291	3194844	-	34	3194291	3194844	-
INRAGALG00000017127	INRAGALG00000017127	34	3203234	3205229	+	34	3203234	3205229	+
INRAGALG00000017126	INRAGALG00000105327	34	3205241	3206691	-	34	3205335	3206421	-
INRAGALG00000017124	INRAGALG00000017124	34	3207674	3209361	-	34	3207674	3209361	-
ENSGALG00000045011	LOC107050557	34	3207820	3212229	+	34	3207246	3210633	+
ENSGALG00000045011	LOC107054358	34	3207820	3212229	+	34	3210599	3213093	+
INRAGALG00000017122	TAGAGALG000000037956	34	3210165	3211836	-	34	3210901	3212338	-
INRAGALG00000017756	DAVISGALG000054180	34	3212930	3213852	-	34	3213128	3213830	-
ENSGALG00000045867.V94	LOC121108114	34	3393771	3394413	-	34	3391025	3400144	-
ENSGALG00000031996	LOC426545	34	3400156	3406776	-	34	3400154	3406801	-
ENSGALG00000031996	LOC114482389	34	3400156	3406776	-	34	3406425	3406493	-
107049825	LOC121108117	34	3453454	3453652	-	34	3428896	3460227	-
ENSGALG00000035811	TAGAGALG000000003427	35	4021	5342	-	35	3920	5035	-
ENSGALG00000044213	INRAGALG00000022334	35	5931	28021	-	35	25977	27776	-
ENSGALG00000044213	LOC107050363	35	5931	28021	-	35	5728	28055	-
INRAGALG00000023870	TAGAGALG000000046570	35	11360	22943	+	35	13645	15729	+
INRAGALG00000023870	TAGAGALG000000022442	35	11360	22943	+	35	19340	21814	+
ENSGALG00000049484	TAGAGALG000000088714	35	32464	42012	-	35	40945	41819	-
ENSGALG00000049484	INRAGALG00000019377	35	32464	42012	-	35	38532	39356	-
ENSGALG00000049484	LOC112531056	35	32464	42012	-	35	28511	42261	-
ENSGALG00000047960	LOC112531092	35	58702	59004	-	35	58579	59073	-
ENSGALG00000051617	LOC121108125	35	63225	63524	+	35	63216	63641	+
ENSGALG00000049061	LOC112531091	35	66841	67143	-	35	66736	67194	-
ENSGALG00000051370	LOC121108126	35	68435	68728	-	35	68312	68754	-
ENSGALG00000048531	LOC121112461	35	74001	74300	-	35	73934	74312	-
ENSGALG00000053832	LOC124417476	35	74884	75183	+	35	74878	75300	+
ENSGALG00000052683	LOC112529933	35	79510	79806	-	35	79456	79814	-
ENSGALG00000054184	LOC121108136	35	80453	80740	+	35	80439	81055	+
ENSGALG00000055104	LOC112531088	35	81231	81482	-	35	81086	81519	-
ENSGALG00000051327	LOC121108137	35	81837	82138	+	35	81800	82255	+
ENSGALG00000046947	LOC107049444	35	82603	82905	-	35	82486	85559	-
ENSGALG00000054661	ENSGALG00010003715	35	83231	83533	+	35	83261	93381	+
ENSGALG00000049115	LOC107049444	35	83980	84282	-	35	82486	85559	-
ENSGALG00000047299	ENSGALG00010003715	35	84303	84602	+	35	83261	93381	+
ENSGALG00000047299	TAGAGALG000000060211	35	84303	84602	+	35	84303	84602	+
ENSGALG00000053273	LOC107049444	35	85252	85551	-	35	82486	85559	-
ENSGALG00000048259	LOC112531058	35	86420	86719	-	35	86306	86745	-
ENSGALG00000048623	ENSGALG00010003715	35	87045	87347	+	35	83261	93381	+
ENSGALG00000048623	TAGAGALG000000078981	35	87045	87347	+	35	87045	87347	+
ENSGALG00000050278	ENSGALG00010003715	35	88541	88843	+	35	83261	93381	+
ENSGALG00000050278	TAGAGALG000000007954	35	88541	88843	+	35	88541	88843	+
ENSGALG00000054121	LOC112531079	35	89298	89600	-	35	87705	93883	-
ENSGALG00000049025	ENSGALG00010003530	35	89926	90225	+	35	89773	90727	+
ENSGALG00000049025	ENSGALG00010003715	35	89926	90225	+	35	83261	93381	+
ENSGALG00000049747	LOC112531079	35	90703	91005	-	35	87705	93883	-
ENSGALG00000049747	TAGAGALG000000019301	35	90703	91005	-	35	90703	91005	-
ENSGALG00000052260	ENSGALG00010003520	35	91651	91953	+	35	91127	92471	+
ENSGALG00000052260	ENSGALG00010003715	35	91651	91953	+	35	83261	93381	+
ENSGALG00000049823	LOC112531079	35	92424	92726	-	35	87705	93883	-
ENSGALG00000048666	LOC112531079	35	93549	93851	-	35	87705	93883	-
ENSGALG00000051509	LOC121108138	35	94742	95041	+	35	94721	95260	+
ENSGALG00000049118	LOC121108139	35	96203	96502	+	35	96104	96602	+
ENSGALG00000049938	LOC121108141	35	98269	98571	+	35	98257	100365	+
ENSGALG00000049267	TAGAGALG000000003679	35	99955	100254	+	35	98844	103263	+
ENSGALG00000049267	LOC121108141	35	99955	100254	+	35	98257	100365	+
ENSGALG00000054437	LOC121108142	35	101807	101958	-	35	101661	102139	-
ENSGALG00000052142	LOC107049105	35	102934	103086	-	35	102796	103383	-
ENSGALG00000047227	LOC431524	35	112252	112554	+	35	111993	156486	+
ENSGALG00000038249	LOC431524	35	120293	121422	+	35	111993	156486	+
ENSGALG00000040510	LOC431524	35	130419	132906	+	35	111993	156486	+
ENSGALG00000040510	INRAGALG00000020474	35	130419	132906	+	35	131006	135267	+
ENSGALG00000049716	LOC431524	35	138777	139082	+	35	111993	156486	+
ENSGALG00000051946	LOC431524	35	144513	144804	+	35	111993	156486	+
INRAGALG00000022378	LOC112530294	35	250986	251945	-	35	228646	254428	-
ENSGALG00000053555	INRAGALG00000022431	35	257817	260930	-	35	258060	258594	-
ENSGALG00000053555	INRAGALG00000021831	35	257817	260930	-	35	259152	260761	-
ENSGALG00000053555	LOC112530307	35	257817	260930	-	35	255835	286708	-
ENSGALG00000052095	LOC112530285	35	331116	337194	+	35	331103	367811	+
ENSGALG00000047582	LOC121108129	35	396041	397505	-	35	391787	419492	-
ENSGALG00000048466	TAGAGALG000000020672	35	396995	400596	+	35	396005	398574	+
ENSGALG00000037019	TAGAGALG000000014491	35	400740	402644	-	35	401392	401892	-
ENSGALG00000037019	LOC121108129	35	400740	402644	-	35	391787	419492	-
INRAGALG00000023446	ENSGALG00010004099	35	422360	423655	-	35	420719	425919	-
NONGGAG005702	ENSGALG00010004119	35	422617	423568	+	35	420749	424334	+
ENSGALG00000048377	LOC100858776	35	504848	506715	+	35	500936	508329	+
ENSGALG00000036955	LOC101750157	35	507350	509658	+	35	508409	530903	+
ENSGALG00000039071	LOC101750157	35	508599	516168	+	35	508409	530903	+
ENSGALG00000040068	LOC425758	JAENSK010000592.1	3640	7102	-	JAENSK010000592.1	3651	8729	-
ENSGALG00000032385	LOC415906	JAENSK010000592.1	6350	10811	+	JAENSK010000592.1	6850	10815	+
ENSGALG00000040480	LOC100125831	JAENSK010000592.1	10823	13172	-	JAENSK010000592.1	10810	13139	-
ENSGALG00000044851	LOC430871	JAENSK010000592.1	15458	19026	+	JAENSK010000592.1	13316	19026	+
INRAGALG00000105333	LOC107049485	JAENSK010000592.1	15618	16569	-	JAENSK010000592.1	13322	23076	-
INRAGALG00000105333	INRAGALG00000105333	JAENSK010000592.1	15618	16569	-	JAENSK010000592.1	15618	16569	-
ENSGALG00000040565	LOC107049485	JAENSK010000592.1	19016	20026	-	JAENSK010000592.1	13322	23076	-
ENSGALG00000032644	LOC100859273	JAENSK010000592.1	23747	35396	-	JAENSK010000592.1	23726	40794	-
INRAGALG00000017138	LOC100859273	JAENSK010000592.1	36885	37549	-	JAENSK010000592.1	23726	40794	-
ENSGALG00000049917	INRAGALG00000019460	29	15749	18880	-	29	15619	16128	-
ENSGALG00000051382	LOC121107784	29	28712	29506	+	29	18792	30683	+
ENSGALG00000051382	ENSGALG00010000602	29	28712	29506	+	29	2042	36694	+
ENSGALG00000054535	LOC121107781	29	54570	55917	+	29	54821	58173	+
ENSGALG00000044663	ENSGALG00010000624	29	77093	77802	+	29	76890	96558	+
ENSGALG00000045230	LOC121107773	29	145042	145562	+	29	144160	147193	+
ENSGALG00000036699	LOC121107768	29	342685	343624	+	29	336385	343946	+
ENSGALG00000036408	LOC107051303	29	393984	395791	-	29	389020	400753	-
ENSGALG00000048477	LOC121107776	29	469530	472606	+	29	432432	473025	+
ENSGALG00000050533	LOC121107766	29	499416	502593	-	29	499926	527069	-
ENSGALG00000040495	LOC121107778	29	512693	513636	+	29	509249	514117	+
ENSGALG00000053412	ENSGALG00010000682	29	520925	538084	-	29	537560	537938	-
ENSGALG00000053412	TAGAGALG000000088888	29	520925	538084	-	29	525864	526248	-
ENSGALG00000053412	LOC121107774	29	520925	538084	-	29	520901	527069	-
ENSGALG00000049843	ENSGALG00010000682	29	522337	540241	-	29	537560	537938	-
ENSGALG00000049843	TAGAGALG000000088888	29	522337	540241	-	29	525864	526248	-
ENSGALG00000049843	LOC121107774	29	522337	540241	-	29	520901	527069	-
ENSGALG00000044223	ENSGALG00010000683	29	540784	541229	-	29	540784	541162	-
ENSGALG00000045132	LOC101747443	29	545216	549470	-	29	545041	662688	-
ENSGALG00000044521	LOC426408	29	552205	556788	+	29	552195	556934	+
ENSGALG00000044521	LOC100858477	29	552205	556788	+	29	552323	580116	+
ENSGALG00000050726	INRAGALG00000017186	29	557351	561407	+	29	558891	560076	+
ENSGALG00000050726	LOC100858477	29	557351	561407	+	29	552323	580116	+
ENSGALG00000053412	INRAGALG00000105346	29	561631	573390	+	29	562386	563440	+
ENSGALG00000053412	LOC100858477	29	561631	573390	+	29	552323	580116	+
ENSGALG00000052450	LOC100858477	29	574520	574684	+	29	552323	580116	+
ENSGALG00000054325	LOC100858477	29	575575	577869	+	29	552323	580116	+
ENSGALG00000045147	LOC112531017	29	668249	669387	+	29	666783	669428	+
ENSGALG00000045147	ENSGALG00010000716	29	668249	669387	+	29	667526	669927	+
ENSGALG00000053404	INRAGALG00000022920	29	699944	708629	-	29	705665	706949	-
ENSGALG00000053404	TAGAGALG000000025150	29	699944	708629	-	29	704121	704979	-
ENSGALG00000031961	TAGAGALG000000077891	29	705588	707013	+	29	703462	706929	+
INRAGALG00000022137	INRAGALG00000021794	29	714812	715767	+	29	714998	716528	+
ENSGALG00000038285	INRAGALG00000021996	29	717631	718740	-	29	717926	718124	-
NONGGAG005763	INRAGALG00000105660	29	719601	721027	-	29	719563	720825	-
ENSGALG00000033948	LOC121108770	JAENSK010000461.1	103819	105303	+	JAENSK010000461.1	103089	106258	+
101751245	ENSGALG00010000556	JAENSK010000461.1	127016	127391	+	JAENSK010000461.1	108862	128979	+
101751245	ENSGALG00010000558	JAENSK010000461.1	127016	127391	+	JAENSK010000461.1	114305	135418	+
ENSGALG00000052716	LOC121108685	JAENSK010000416.1	663	52719	+	JAENSK010000416.1	1634	3934	+
ENSGALG00000052716	LOC121108687	JAENSK010000416.1	663	52719	+	JAENSK010000416.1	6151	10142	+
ENSGALG00000052716	LOC121106527	JAENSK010000416.1	663	52719	+	JAENSK010000416.1	18767	22754	+
ENSGALG00000052716	LOC121108693	JAENSK010000416.1	663	52719	+	JAENSK010000416.1	37858	39629	+
ENSGALG00000052716	LOC121108689	JAENSK010000416.1	663	52719	+	JAENSK010000416.1	39897	41849	+
ENSGALG00000052716	LOC107050249	JAENSK010000416.1	663	52719	+	JAENSK010000416.1	50855	53664	+
ENSGALG00000052716	LOC121108688	JAENSK010000416.1	663	52719	+	JAENSK010000416.1	12460	16449	+
ENSGALG00000052716	LOC121108686	JAENSK010000416.1	663	52719	+	JAENSK010000416.1	25162	35453	+
ENSGALG00000052716	LOC121108690	JAENSK010000416.1	663	52719	+	JAENSK010000416.1	31481	34423	+
ENSGALG00000052716	ENSGALG00010000163	JAENSK010000416.1	663	52719	+	JAENSK010000416.1	23077	36610	+
ENSGALG00000030271	LOC121108692	JAENSK010000416.1	663	52719	-	JAENSK010000416.1	23733	24884	-
ENSGALG00000030271	LOC121108691	JAENSK010000416.1	663	52719	-	JAENSK010000416.1	36432	37583	-
ENSGALG00000030271	LOC112531400	JAENSK010000416.1	663	52719	-	JAENSK010000416.1	45775	50851	-
ENSGALG00000030271	ENSGALG00010000162	JAENSK010000416.1	663	52719	-	JAENSK010000416.1	15050	28577	-
ENSGALG00000030271	ENSGALG00010000164	JAENSK010000416.1	663	52719	-	JAENSK010000416.1	28856	53842	-
ENSGALG00000030271	INRAGALG00000017817	JAENSK010000416.1	663	52719	-	JAENSK010000416.1	3980	17434	-
INRAGALG00000018485	LOC121108691	JAENSK010000416.1	29589	43707	-	JAENSK010000416.1	36432	37583	-
INRAGALG00000018485	ENSGALG00010000164	JAENSK010000416.1	29589	43707	-	JAENSK010000416.1	28856	53842	-
ENSGALG00000029826	LOC121108689	JAENSK010000416.1	39211	40869	+	JAENSK010000416.1	39897	41849	+
ENSGALG00000036633	ENSGALG00010000156	JAENSK010000416.1	45366	71447	-	JAENSK010000416.1	54863	57174	-
ENSGALG00000036633	INRAGALG00000017854	JAENSK010000416.1	45366	71447	-	JAENSK010000416.1	68306	70351	-
ENSGALG00000036633	INRAGALG00000018301	JAENSK010000416.1	45366	71447	-	JAENSK010000416.1	70782	71489	-
ENSGALG00000036633	LOC112531400	JAENSK010000416.1	45366	71447	-	JAENSK010000416.1	45775	50851	-
ENSGALG00000036633	LOC107051372	JAENSK010000416.1	45366	71447	-	JAENSK010000416.1	58917	66790	-
INRAGALG00000020598	LOC112531400	JAENSK010000416.1	49223	50384	-	JAENSK010000416.1	45775	50851	-
INRAGALG00000020598	ENSGALG00010000164	JAENSK010000416.1	49223	50384	-	JAENSK010000416.1	28856	53842	-
ENSGALG00000044743	LOC107051372	JAENSK010000416.1	63746	64241	-	JAENSK010000416.1	58917	66790	-
ENSGALG00000033534	LOC107049632	JAENSK010000594.1	11511	12813	-	JAENSK010000594.1	10435	15255	-
107050368	LOC107049632	JAENSK010000594.1	13593	15253	-	JAENSK010000594.1	10435	15255	-
ENSGALG00000052816	LOC107049631	JAENSK010000594.1	15583	18722	+	JAENSK010000594.1	15337	20432	+
ENSGALG00000050470	TAGAGALG000000021467	JAENSK010000594.1	21009	36282	-	JAENSK010000594.1	24984	25730	-
ENSGALG00000050470	LOC396421	JAENSK010000594.1	21009	36282	-	JAENSK010000594.1	21009	33669	-
INRAGALG00000017531	INRAGALG00000017531	JAENSK010000594.1	21029	24276	+	JAENSK010000594.1	21029	24276	+
ENSGALG00000051951	INRAGALG00000017530	JAENSK010000594.1	25297	28331	+	JAENSK010000594.1	24836	27475	+
ENSGALG00000040207	LOC121108700	JAENSK010000419.1	28180	71252	-	JAENSK010000419.1	28180	33033	-
ENSGALG00000040207	LOC121108702	JAENSK010000419.1	28180	71252	-	JAENSK010000419.1	40818	52148	-
ENSGALG00000040207	LOC107049189	JAENSK010000419.1	28180	71252	-	JAENSK010000419.1	59932	71263	-
INRAGALG00000020759	LOC121108702	JAENSK010000419.1	40655	41657	-	JAENSK010000419.1	40818	52148	-
ENSGALG00000054945	TAGAGALG000000056638	JAENSK010000419.1	88540	89700	-	JAENSK010000419.1	88610	89700	-
INRAGALG00000017729	INRAGALG00000105503	JAENSK010000417.1	35192	35644	+	JAENSK010000417.1	34226	35552	+
ENSGALG00000049343	LOC112531412	JAENSK010000420.1	10946	12451	-	JAENSK010000420.1	8859	18598	-
ENSGALG00000048847	LOC112531366	JAENSK010000420.1	13722	49535	+	JAENSK010000420.1	18620	21368	+
ENSGALG00000048847	LOC121108704	JAENSK010000420.1	13722	49535	+	JAENSK010000420.1	37021	39780	+
ENSGALG00000048847	LOC121108705	JAENSK010000420.1	13722	49535	+	JAENSK010000420.1	32010	34435	+
ENSGALG00000048570	INRAGALG00000018022	JAENSK010000420.1	13722	48748	-	JAENSK010000420.1	14894	15872	-
ENSGALG00000048570	INRAGALG00000018359	JAENSK010000420.1	13722	48748	-	JAENSK010000420.1	22707	23653	-
ENSGALG00000048570	LOC121108706	JAENSK010000420.1	13722	48748	-	JAENSK010000420.1	36213	48578	-
ENSGALG00000048570	INRAGALG00000105358	JAENSK010000420.1	13722	48748	-	JAENSK010000420.1	45398	45990	-
ENSGALG00000048570	LOC112531412	JAENSK010000420.1	13722	48748	-	JAENSK010000420.1	8859	18598	-
ENSGALG00000048570	LOC112531364	JAENSK010000420.1	13722	48748	-	JAENSK010000420.1	26494	34784	-
INRAGALG00000020048	LOC112531459	JAENSK010000460.1	17020	21617	-	JAENSK010000460.1	17905	19705	-
ENSGALG00000045697	LOC121108739	JAENSK010000459.1	10137	11368	+	JAENSK010000459.1	6472	11490	+
ENSGALG00000045697	ENSGALG00010000335	JAENSK010000459.1	10137	11368	+	JAENSK010000459.1	4885	33464	+
INRAGALG00000018344	LOC121108749	JAENSK010000459.1	52675	53952	+	JAENSK010000459.1	51658	57324	+
INRAGALG00000018344	ENSGALG00010000361	JAENSK010000459.1	52675	53952	+	JAENSK010000459.1	12213	146591	+
ENSGALG00000049779	ENSGALG00010000438	JAENSK010000615.1	38179	42572	-	JAENSK010000615.1	39123	42816	-
ENSGALG00000031342	LOC121108933	JAENSK010000615.1	44897	45921	+	JAENSK010000615.1	44817	56405	+
ENSGALG00000041055	INRAGALG00000021408	JAENSK010000585.1	37022	39734	-	JAENSK010000585.1	37022	38124	-
ENSGALG00000041055	INRAGALG00000021465	JAENSK010000585.1	37022	39734	-	JAENSK010000585.1	38611	38927	-
ENSGALG00000039372	TAGAGALG000000053779	JAENSK010000585.1	53940	54724	-	JAENSK010000585.1	53933	54702	-
ENSGALG00000050624	LOC112531293	JAENSK010000585.1	68483	72935	+	JAENSK010000585.1	68878	73822	+
ENSGALG00000036042	LOC107051159	39	20846	23004	+	39	4893	28011	+
ENSGALG00000054895	LOC107051159	39	26544	26819	+	39	4893	28011	+
ENSGALG00000055106	LOC107051366	39	29638	32202	+	39	28580	41682	+
INRAGALG00000022340	INRAGALG00000022340	39	33638	34117	-	39	33587	34117	-
ENSGALG00000044239	LOC112530942	39	38763	39806	-	39	37837	41626	-
ENSGALG00000040194	TAGAGALG000000038412	39	43136	43187	+	39	43136	43187	+
ENSGALG00000051652	LOC107049850	39	48471	52227	+	39	44597	53562	+
ENSGALG00000050256	LOC107049849	39	52468	57507	+	39	53645	56931	+
ENSGALG00000048236	LOC107051471	39	57976	67373	-	39	56972	66386	-
ENSGALG00000046811	LOC101748085	39	67394	74788	-	39	67034	75514	-
ENSGALG00000038229	LOC777320	39	82399	88700	-	39	82896	88010	-
ENSGALG00000038219	LOC430563	39	89162	92950	-	39	89154	92916	-
ENSGALG00000053836	LOC101749913	39	96505	102892	+	39	93067	106242	+
ENSGALG00000051458	LOC101752154	39	106328	108765	-	39	106323	116558	-
ENSGALG00000039026	ENSGALG00010000586	39	108643	111642	+	39	109341	111071	+
ENSGALG00000049883	LOC101752154	39	111718	117093	-	39	106323	116558	-
ENSGALG00000040489	LOC425562	39	119205	123546	-	39	119939	124348	-
ENSGALG00000053244	LOC101751955	39	125214	128576	+	39	124605	129151	+
ENSGALG00000050539	NONGGAG005956	39	126595	130021	-	39	128358	129127	-
ENSGALG00000048002	LOC100858882	39	129283	132454	+	39	129981	132327	+
ENSGALG00000035260	LOC426080	39	131650	138178	+	39	132525	139611	+
ENSGALG00000037946	LOC100859276	39	139641	143842	-	39	129142	144285	-
ENSGALG00000046487	LOC101750255	39	145351	152253	-	39	145141	174156	-
INRAGALG00000023723	TAGAGALG000000015257	39	149419	150854	+	39	149282	150860	+
ENSGALG00000046210	LOC101750255	39	152776	167117	-	39	145141	174156	-
INRAGALG00000021383	TAGAGALG000000037841	39	159049	161468	+	39	157631	161482	+
INRAGALG00000021385	TAGAGALG000000008185	39	161663	163653	+	39	161646	164621	+
ENSGALG00000052834	LOC101750255	39	166352	170623	-	39	145141	174156	-
ENSGALG00000036905	LOC101748630	36	10711	12916	+	36	11398	12991	+
ENSGALG00000050166	TAGAGALG000000004765	36	30125	58881	+	36	31644	32300	+
ENSGALG00000050166	TAGAGALG000000040120	36	30125	58881	+	36	52213	55994	+
ENSGALG00000050166	LOC100858386	36	30125	58881	+	36	23123	60803	+
ENSGALG00000050166	TAGAGALG000000066081	36	30125	58881	+	36	32374	33302	+
ENSGALG00000046685	TAGAGALG000000077168	36	49327	51925	-	36	49327	51911	-
ENSGALG00000048773	LOC121108148	36	65984	69713	+	36	65912	72181	+
ENSGALG00000029809	TAGAGALG000000056438	36	67410	68418	-	36	66673	68503	-
ENSGALG00000048627	TAGAGALG000000020463	36	112535	118127	-	36	112361	118127	-
107050912	LOC121108144	36	112886	113299	+	36	112335	140076	+
ENSGALG00000031066	LOC121108144	36	113336	114698	+	36	112335	140076	+
INRAGALG00000023957	LOC121108144	36	116802	118127	+	36	112335	140076	+
ENSGALG00000040884	LOC121108144	36	118298	119641	+	36	112335	140076	+
ENSGALG00000031245	LOC121108144	36	119244	119454	+	36	112335	140076	+
ENSGALG00000043750	LOC425117	36	222831	223321	+	36	221531	225768	+
ENSGALG00000041409	LOC425117	36	223786	225488	+	36	221531	225768	+
ENSGALG00000054310	TAGAGALG000000062514	36	236033	238663	+	36	237167	237871	+
INRAGALG00000023460	INRAGALG00000023460	36	247483	249091	-	36	247726	249493	-
INRAGALG00000023460	LOC121108152	36	247483	249091	-	36	238767	249575	-
INRAGALG00000023523	LOC112530906	36	263526	264588	+	36	251604	296066	+
NONGGAG005871	INRAGALG00000021323	36	274562	275736	-	36	274879	276103	-
ENSGALG00000052298	LOC112530906	36	281184	289169	+	36	251604	296066	+
INRAGALG00000018119	INRAGALG00000018164	JAENSK010000466.1	4398	31031	-	JAENSK010000466.1	4532	11830	-
INRAGALG00000018119	LOC121108803	JAENSK010000466.1	4398	31031	-	JAENSK010000466.1	18363	19286	-
INRAGALG00000018119	LOC112531460	JAENSK010000466.1	4398	31031	-	JAENSK010000466.1	24517	31085	-
ENSGALG00000051331	LOC121108799	JAENSK010000466.1	12737	31031	+	JAENSK010000466.1	24337	28200	+
ENSGALG00000051331	LOC124417574	JAENSK010000466.1	12737	31031	+	JAENSK010000466.1	12729	36559	+
ENSGALG00000034386	LOC121108803	JAENSK010000466.1	12737	31031	-	JAENSK010000466.1	18363	19286	-
ENSGALG00000034386	LOC112531460	JAENSK010000466.1	12737	31031	-	JAENSK010000466.1	24517	31085	-
ENSGALG00000032050	TAGAGALG000000085632	JAENSK010000596.1	38145	48075	+	JAENSK010000596.1	37924	38763	+
ENSGALG00000032050	INRAGALG00000023480	JAENSK010000596.1	38145	48075	+	JAENSK010000596.1	40270	40760	+
ENSGALG00000032050	INRAGALG00000020714	JAENSK010000596.1	38145	48075	+	JAENSK010000596.1	46051	46244	+
ENSGALG00000032050	INRAGALG00000023209	JAENSK010000596.1	38145	48075	+	JAENSK010000596.1	46417	48070	+
ENSGALG00000032050	LOC112530990	JAENSK010000596.1	38145	48075	+	JAENSK010000596.1	9157	68082	+
ENSGALG00000037244	TAGAGALG000000039295	JAENSK010000596.1	38145	48075	-	JAENSK010000596.1	42671	45872	-
ENSGALG00000037244	INRAGALG00000023481	JAENSK010000596.1	38145	48075	-	JAENSK010000596.1	40456	40760	-
ENSGALG00000051869	INRAGALG00000023209	JAENSK010000596.1	46231	63648	+	JAENSK010000596.1	46417	48070	+
ENSGALG00000051869	INRAGALG00000019966	JAENSK010000596.1	46231	63648	+	JAENSK010000596.1	54826	57272	+
ENSGALG00000051869	INRAGALG00000019967	JAENSK010000596.1	46231	63648	+	JAENSK010000596.1	62528	63811	+
ENSGALG00000051869	LOC112530990	JAENSK010000596.1	46231	63648	+	JAENSK010000596.1	9157	68082	+
ENSGALG00000041352	TAGAGALG000000054666	JAENSK010000478.1	36467	37760	+	JAENSK010000478.1	36264	38124	+
ENSGALG00000053368	LOC107050559	JAENSK010000478.1	36467	37760	-	JAENSK010000478.1	4213	37656	-
ENSGALG00000049702	LOC121108796	JAENSK010000465.1	21097	50061	+	JAENSK010000465.1	42755	46657	+
ENSGALG00000049702	TAGAGALG000000077232	JAENSK010000465.1	21097	50061	+	JAENSK010000465.1	32255	33656	+
ENSGALG00000054545	LOC112531453	JAENSK010000465.1	21097	50061	-	JAENSK010000465.1	36198	40464	-
ENSGALG00000054545	LOC121108797	JAENSK010000465.1	21097	50061	-	JAENSK010000465.1	42989	49199	-
ENSGALG00000053505	LOC107049567	JAENSK010000410.1	20315	22063	-	JAENSK010000410.1	19253	22237	-
ENSGALG00000053505	ENSGALG00010000280	JAENSK010000410.1	20315	22063	-	JAENSK010000410.1	19322	22476	-
ENSGALG00000048787	LOC112531323	JAENSK010000568.1	25415	31614	-	JAENSK010000568.1	5848	47922	-
INRAGALG00000017760	TAGAGALG000000045732	JAENSK010000643.1	3933	34455	-	JAENSK010000643.1	2590	11600	-
INRAGALG00000017760	INRAGALG00000020277	JAENSK010000643.1	3933	34455	-	JAENSK010000643.1	12065	12636	-
INRAGALG00000017760	INRAGALG00000017104	JAENSK010000643.1	3933	34455	-	JAENSK010000643.1	13452	13768	-
INRAGALG00000017760	INRAGALG00000017223	JAENSK010000643.1	3933	34455	-	JAENSK010000643.1	13933	14214	-
INRAGALG00000017760	INRAGALG00000020514	JAENSK010000643.1	3933	34455	-	JAENSK010000643.1	15895	16220	-
INRAGALG00000017760	TAGAGALG000000032126	JAENSK010000643.1	3933	34455	-	JAENSK010000643.1	18128	19700	-
INRAGALG00000017760	INRAGALG00000019534	JAENSK010000643.1	3933	34455	-	JAENSK010000643.1	26188	29161	-
INRAGALG00000021327	TAGAGALG000000045732	JAENSK010000643.1	4763	19998	-	JAENSK010000643.1	2590	11600	-
INRAGALG00000021327	INRAGALG00000020277	JAENSK010000643.1	4763	19998	-	JAENSK010000643.1	12065	12636	-
INRAGALG00000021327	INRAGALG00000017104	JAENSK010000643.1	4763	19998	-	JAENSK010000643.1	13452	13768	-
INRAGALG00000021327	INRAGALG00000017223	JAENSK010000643.1	4763	19998	-	JAENSK010000643.1	13933	14214	-
INRAGALG00000021327	INRAGALG00000020514	JAENSK010000643.1	4763	19998	-	JAENSK010000643.1	15895	16220	-
INRAGALG00000021327	TAGAGALG000000032126	JAENSK010000643.1	4763	19998	-	JAENSK010000643.1	18128	19700	-
INRAGALG00000018601	INRAGALG00000017223	JAENSK010000643.1	13875	14781	-	JAENSK010000643.1	13933	14214	-
ENSGALG00000036956	LOC63549475	MT	66	1041	+	MT	70	1045	+
ENSGALG00000036956	ENSGALG00010000003	MT	66	1041	+	MT	70	1045	+
ENSGALG00000032059	LOC63549476	MT	1042	1114	+	MT	1046	1118	+
ENSGALG00000032059	ENSGALG00010000004	MT	1042	1114	+	MT	1046	1118	+
ENSGALG00000043598	LOC63549477	MT	1115	2735	+	MT	1119	2740	+
ENSGALG00000043598	ENSGALG00010000005	MT	1115	2735	+	MT	1119	2740	+
ENSGALG00000040296	LOC63549478	MT	2736	2809	+	MT	2741	2814	+
ENSGALG00000040296	ENSGALG00010000006	MT	2736	2809	+	MT	2741	2814	+
ENSGALG00000042750	LOC63549479	MT	2819	3793	+	MT	2824	3798	+
ENSGALG00000042750	ENSGALG00010000007	MT	2819	3793	+	MT	2824	3798	+
ENSGALG00000035975	LOC63549462	MT	3794	3865	+	MT	3799	3870	+
ENSGALG00000035975	ENSGALG00010000008	MT	3794	3865	+	MT	3799	3870	+
ENSGALG00000029193	LOC63549480	MT	3871	3941	-	MT	3876	3946	-
ENSGALG00000029193	ENSGALG00010000009	MT	3871	3941	-	MT	3876	3946	-
ENSGALG00000038760	LOC63549481	MT	3941	4009	+	MT	3946	4014	+
ENSGALG00000038760	ENSGALG00010000010	MT	3941	4009	+	MT	3946	4014	+
ENSGALG00000043768	LOC63549482	MT	4010	5048	+	MT	4015	5053	+
ENSGALG00000043768	ENSGALG00010000011	MT	4010	5048	+	MT	4015	5053	+
ENSGALG00000035685	LOC63549463	MT	5049	5124	+	MT	5054	5129	+
ENSGALG00000035685	ENSGALG00010000012	MT	5049	5124	+	MT	5054	5129	+
ENSGALG00000035392	LOC63549483	MT	5131	5199	-	MT	5136	5204	-
ENSGALG00000035392	ENSGALG00010000013	MT	5131	5199	-	MT	5136	5204	-
ENSGALG00000033139	LOC63549484	MT	5203	5275	-	MT	5208	5280	-
ENSGALG00000033139	ENSGALG00010000014	MT	5203	5275	-	MT	5208	5280	-
ENSGALG00000034813	LOC63549485	MT	5277	5342	-	MT	5282	5347	-
ENSGALG00000034813	ENSGALG00010000015	MT	5277	5342	-	MT	5282	5347	-
ENSGALG00000037641	LOC63549486	MT	5342	5412	-	MT	5347	5417	-
ENSGALG00000037641	ENSGALG00010000016	MT	5342	5412	-	MT	5347	5417	-
ENSGALG00000032142	LOC63549487	MT	5414	6961	+	MT	5419	6969	+
ENSGALG00000032142	ENSGALG00010000017	MT	5414	6961	+	MT	5419	6969	+
ENSGALG00000033462	LOC63549464	MT	6893	7027	-	MT	6961	7035	-
ENSGALG00000033462	ENSGALG00010000018	MT	6893	7027	-	MT	6961	7035	-
ENSGALG00000031197	LOC63549488	MT	7030	7098	+	MT	7038	7106	+
ENSGALG00000031197	ENSGALG00010000019	MT	7030	7098	+	MT	7038	7106	+
ENSGALG00000032456	LOC63549489	MT	7100	7783	+	MT	7108	7791	+
ENSGALG00000032456	ENSGALG00010000020	MT	7100	7783	+	MT	7108	7791	+
ENSGALG00000038283	LOC63549465	MT	7785	7852	+	MT	7793	7860	+
ENSGALG00000038283	ENSGALG00010000021	MT	7785	7852	+	MT	7793	7860	+
ENSGALG00000032465	LOC63549490	MT	7854	8018	+	MT	7862	8026	+
ENSGALG00000032465	ENSGALG00010000022	MT	7854	8018	+	MT	7862	8026	+
ENSGALG00000041091	LOC63549466	MT	8009	8692	+	MT	8017	8700	+
ENSGALG00000041091	ENSGALG00010000023	MT	8009	8692	+	MT	8017	8700	+
ENSGALG00000035334	LOC63549467	MT	8692	9475	+	MT	8700	9483	+
ENSGALG00000035334	ENSGALG00010000024	MT	8692	9475	+	MT	8700	9483	+
ENSGALG00000038243	LOC63549468	MT	9477	9544	+	MT	9485	9552	+
ENSGALG00000038243	ENSGALG00010000025	MT	9477	9544	+	MT	9485	9552	+
ENSGALG00000030436	LOC63549491	MT	9545	9895	+	MT	9553	9904	+
ENSGALG00000030436	ENSGALG00010000026	MT	9545	9895	+	MT	9553	9904	+
ENSGALG00000037369	LOC63549469	MT	9897	9964	+	MT	9906	9973	+
ENSGALG00000037369	ENSGALG00010000027	MT	9897	9964	+	MT	9906	9973	+
ENSGALG00000042478	LOC63549492	MT	9965	10261	+	MT	9974	10270	+
ENSGALG00000042478	ENSGALG00010000028	MT	9965	10261	+	MT	9974	10270	+
ENSGALG00000036229	LOC63549470	MT	10255	11632	+	MT	10264	11641	+
ENSGALG00000036229	ENSGALG00010000029	MT	10255	11632	+	MT	10264	11641	+
ENSGALG00000042903	LOC63549471	MT	11633	11701	+	MT	11642	11710	+
ENSGALG00000042903	ENSGALG00010000030	MT	11633	11701	+	MT	11642	11710	+
ENSGALG00000034022	LOC63549493	MT	11703	11767	+	MT	11712	11776	+
ENSGALG00000034022	ENSGALG00010000031	MT	11703	11767	+	MT	11712	11776	+
ENSGALG00000036970	LOC63549494	MT	11769	11839	+	MT	11778	11848	+
ENSGALG00000036970	ENSGALG00010000032	MT	11769	11839	+	MT	11778	11848	+
ENSGALG00000029500	LOC63549495	MT	11840	13657	+	MT	11849	13666	+
ENSGALG00000029500	ENSGALG00010000033	MT	11840	13657	+	MT	11849	13666	+
ENSGALG00000032079	LOC63549472	MT	13662	14804	+	MT	13671	14813	+
ENSGALG00000032079	ENSGALG00010000034	MT	13662	14804	+	MT	13671	14813	+
ENSGALG00000032370	LOC63549473	MT	14808	14876	+	MT	14817	14885	+
ENSGALG00000032370	ENSGALG00010000035	MT	14808	14876	+	MT	14817	14885	+
ENSGALG00000042677	LOC63549496	MT	14877	14946	-	MT	14886	14955	-
ENSGALG00000042677	ENSGALG00010000036	MT	14877	14946	-	MT	14886	14955	-
ENSGALG00000037838	LOC63549497	MT	14953	15474	-	MT	14962	15483	-
ENSGALG00000037838	ENSGALG00010000037	MT	14953	15474	-	MT	14962	15483	-
ENSGALG00000039249	LOC63549474	MT	15477	15544	-	MT	15486	15553	-
ENSGALG00000039249	ENSGALG00010000038	MT	15477	15544	-	MT	15486	15553	-
ENSGALG00000043237	INRAGALG00000019730	JAENSK010000606.1	35460	36154	-	JAENSK010000606.1	35460	36184	-
ENSGALG00000052401	TAGAGALG000000037286	JAENSK010000630.1	12174	15560	-	JAENSK010000630.1	12274	13348	-
ENSGALG00000052401	LOC121108945	JAENSK010000630.1	12174	15560	-	JAENSK010000630.1	584	39141	-
ENSGALG00000039045	TAGAGALG000000049247	JAENSK010000630.1	12418	13715	+	JAENSK010000630.1	12739	13462	+
ENSGALG00000034559	ENSGALG00010000213	JAENSK010000630.1	15281	15568	+	JAENSK010000630.1	15332	18213	+
101748041	LOC107053193	4	6673	7959	-	4	6469	7959	-
ENSGALG00000035593	LOC121110573	4	19043	21613	+	4	17522	24118	+
ENSGALG00000042725	LOC422176	4	24588	35832	-	4	22663	39039	-
INRAGALG00000011952	INRAGALG00000103970	4	36824	37616	-	4	36442	37726	-
INRAGALG00000011952	LOC422176	4	36824	37616	-	4	22663	39039	-
INRAGALG00000011953	INRAGALG00000103785	4	39669	40741	+	4	39804	40653	+
INRAGALG00000011953	LOC422175	4	39669	40741	+	4	39133	56905	+
ENSGALG00000039391	LOC422175	4	44585	52308	+	4	39133	56905	+
INRAGALG00000103971	INRAGALG00000103971	4	54730	55930	-	4	54730	55930	-
ENSGALG00000043447	LOC422174	4	58796	84622	-	4	58791	84611	-
INRAGALG00000103972	INRAGALG00000103972	4	99143	100755	-	4	99143	100755	-
ENSGALG00000039615	LOC422173	4	103681	144395	+	4	104541	144398	+
ENSGALG00000031360	LOC422172	4	149056	152581	+	4	148790	156141	+
ALDBGALG0000003970	INRAGALG00000103786	4	155486	164031	+	4	158483	159731	+
ALDBGALG0000003970	INRAGALG00000103787	4	155486	164031	+	4	160285	162160	+
ENSGALG00000036566	LOC422171	4	157275	172957	-	4	156239	186557	-
NONGGAG009657	NONGGAG009657	4	178807	183228	+	4	178807	183228	+
INRAGALG00000011955	INRAGALG00000011955	4	204467	205465	-	4	204467	205465	-
ENSGALG00000047219	TAGAGALG000000018154	4	204724	219354	+	4	207741	211253	+
ENSGALG00000047219	LOC107053194	4	204724	219354	+	4	204724	239817	+
INRAGALG00000011956	INRAGALG00000011956	4	205728	206375	-	4	205728	206375	-
ENSGALG00000033220	LOC777812	4	221057	221156	+	4	221057	221156	+
ENSGALG00000033220	LOC107053194	4	221057	221156	+	4	204724	239817	+
ENSGALG00000044799	ENSGALG00010016807	4	224999	233121	-	4	224999	237379	-
ENSGALG00000040662	LOC422169	4	238473	253588	-	4	238463	253473	-
ENSGALG00000037410	LOC422168	4	253609	275446	+	4	253654	277623	+
ENSGALG00000053071	LOC428696	4	285364	291283	+	4	283331	307779	+
ENSGALG00000037390	LOC428696	4	295336	300472	+	4	283331	307779	+
ALDBGALG0000003974	LOC121110539	4	307833	310770	+	4	307819	311090	+
INRAGALG00000011963	ENSGALG00010019366	4	313371	315750	+	4	314284	319262	+
ENSGALG00000038728	ENSGALG00010019368	4	317837	331552	+	4	328043	331711	+
ENSGALG00000038728	LOC100859173	4	317837	331552	+	4	319992	334395	+
ALDBGALG0000004244	LOC422166	4	334314	335131	-	4	334240	348117	-
ENSGALG00000031094	LOC422166	4	338939	348152	-	4	334240	348117	-
INRAGALG00000011964	TAGAGALG000000071221	4	351759	354446	-	4	352043	354423	-
ENSGALG00000054088	INRAGALG00000103790	4	356170	374119	+	4	373245	373810	+
INRAGALG00000011966	LOC101749492	4	386759	404077	+	4	368580	404754	+
INRAGALG00000011968	INRAGALG00000011968	4	405041	407763	-	4	405041	407763	-
INRAGALG00000011969	INRAGALG00000011969	4	405811	406790	+	4	405811	406790	+
ENSGALG00000030879	LOC422165	4	407634	452237	+	4	408217	454750	+
ENSGALG00000029652	LOC422162	4	457616	502095	-	4	455827	502135	-
ENSGALG00000035973	LOC422161	4	502696	506892	+	4	502259	509401	+
INRAGALG00000011971	INRAGALG00000103974	4	507146	508461	-	4	507146	508682	-
INRAGALG00000011972	INRAGALG00000011972	4	510955	513393	+	4	510955	513393	+
ENSGALG00000032419	DAVISGALG000025204	4	514685	555531	+	4	528296	530340	+
ENSGALG00000032419	LOC102465346	4	514685	555531	+	4	553063	553172	+
ENSGALG00000032419	LOC121113224	4	514685	555531	+	4	514573	556788	+
NONGGAG003833	LOC121110541	4	515325	517551	-	4	516169	517580	-
ENSGALG00000033969	LOC102465346	4	553063	553172	+	4	553063	553172	+
ENSGALG00000033969	LOC121113224	4	553063	553172	+	4	514573	556788	+
ENSGALG00000029764	LOC428695	4	557040	568735	-	4	556495	568872	-
INRAGALG00000011975	INRAGALG00000011975	4	657399	660278	+	4	657399	660278	+
ENSGALG00000035311	INRAGALG00000018614	4	709035	711256	-	4	709035	711256	-
ENSGALG00000047115	TAGAGALG000000052820	4	716970	720529	-	4	716970	720529	-
NONGGAG009658	NONGGAG009658	4	735786	749987	+	4	735786	749987	+
NONGGAG009659	NONGGAG009659	4	762100	762687	+	4	762100	762687	+
ENSGALG00000052852	TAGAGALG000000000641	4	763791	768056	-	4	763791	768056	-
ENSGALG00000054221	TAGAGALG000000018190	4	781299	791344	-	4	781299	791344	-
ENSGALG00000051452	TAGAGALG000000013191	4	808081	811292	-	4	808081	811292	-
ENSGALG00000053409	LOC101748689	4	833395	859689	-	4	825675	860958	-
ENSGALG00000051309	TAGAGALG000000028059	4	882567	889844	-	4	882567	889844	-
ENSGALG00000047715	TAGAGALG000000070966	4	882567	889843	+	4	882567	889843	+
INRAGALG00000011981	TAGAGALG000000051146	4	929075	929444	+	4	929104	929445	+
ENSGALG00000050480	TAGAGALG000000090632	4	941065	942217	-	4	941065	942217	-
ENSGALG00000030618	LOC395896	4	979137	980458	-	4	979132	1027177	-
ENSGALG00000036539	DAVISGALG000025194	4	981807	1027243	-	4	1018565	1020011	-
ENSGALG00000036539	LOC395896	4	981807	1027243	-	4	979132	1027177	-
107052034	LOC121110544	4	1027797	1032052	-	4	1028132	1034462	-
ENSGALG00000041437	NONGGAG009660	4	1061498	1077007	+	4	1068451	1069533	+
ENSGALG00000041437	LOC769051	4	1061498	1077007	+	4	1061086	1083272	+
INRAGALG00000103791	LOC769051	4	1081244	1082178	+	4	1061086	1083272	+
ENSGALG00000035966	ENSGALG00010019382	4	1093435	1147437	+	4	1099958	1106692	+
ENSGALG00000035966	ENSGALG00010019609	4	1093435	1147437	+	4	1101896	1112373	+
ENSGALG00000035966	LOC769069	4	1093435	1147437	+	4	1093376	1150848	+
ENSGALG00000028208	LOC102465386	4	1152075	1152184	-	4	1152075	1152184	-
ENSGALG00000004475	LOC107052104	4	1152196	1155913	+	4	1152158	1157727	+
ENSGALG00000004401	LOC100170842	4	1159360	1162244	+	4	1157870	1169121	+
INRAGALG00000011985	INRAGALG00000011985	4	1164135	1164448	+	4	1164135	1164448	+
INRAGALG00000011985	LOC100170842	4	1164135	1164448	+	4	1157870	1169121	+
ENSGALG00000044628	LOC768951	4	1169375	1173784	+	4	1169277	1173790	+
ENSGALG00000004367	LOC428693	4	1175422	1181212	+	4	1172490	1181212	+
ENSGALG00000004346	LOC100857687	4	1179801	1185265	-	4	1179796	1184401	-
ENSGALG00000004336	LOC428692	4	1185734	1194215	-	4	1185039	1194037	-
ENSGALG00000004251	LOC769109	4	1197487	1202675	+	4	1196335	1202943	+
ENSGALG00000025475	LOC107052037	4	1201604	1201700	-	4	1196969	1203034	-
ENSGALG00000025475	LOC100315727	4	1201604	1201700	-	4	1201604	1201700	-
ENSGALG00000026278	LOC101751235	4	1203048	1218818	+	4	1203062	1218952	+
ENSGALG00000028681	LOC422154	4	1216786	1221788	+	4	1216625	1221793	+
ENSGALG00000004198	LOC422153	4	1222703	1226013	-	4	1222699	1225961	-
ENSGALG00000004195	LOC395823	4	1226179	1243239	+	4	1226048	1243239	+
ENSGALG00000046704	LOC422152	4	1243826	1248258	-	4	1245057	1248269	-
INRAGALG00000011987	INRAGALG00000011987	4	1248351	1252110	+	4	1248351	1252110	+
ENSGALG00000004169	LOC422151	4	1253502	1289055	-	4	1251298	1289028	-
107052038	LOC121110546	4	1271427	1271739	+	4	1271414	1275962	+
ENSGALG00000004128	LOC428691	4	1302854	1315414	-	4	1302315	1319548	-
ENSGALG00000004127	LOC422150	4	1320979	1326172	+	4	1319515	1326176	+
INRAGALG00000011990	TAGAGALG000000053324	4	1322543	1342374	-	4	1322274	1331444	-
INRAGALG00000011992	TAGAGALG000000053324	4	1327156	1329565	-	4	1322274	1331444	-
ENSGALG00000004121	LOC422149	4	1351904	1365608	+	4	1351955	1365621	+
ENSGALG00000053473	TAGAGALG000000001065	4	1372296	1380430	-	4	1372296	1380430	-
INRAGALG00000011993	ENSGALG00010019612	4	1385377	1388871	+	4	1383567	1388884	+
INRAGALG00000011994	INRAGALG00000011994	4	1385981	1387798	-	4	1385981	1387798	-
107052039	DAVISGALG000025230	4	1390743	1395733	-	4	1393999	1395670	-
107052039	TAGAGALG000000078112	4	1390743	1395733	-	4	1388702	1392978	-
ENSGALG00000020331	LOC422148	4	1391390	1398769	+	4	1391380	1398773	+
ENSGALG00000004113	LOC422147	4	1401346	1405929	+	4	1401493	1405936	+
INRAGALG00000011996	INRAGALG00000011996	4	1404304	1405603	-	4	1404304	1405603	-
ENSGALG00000004111	LOC422146	4	1410240	1416096	+	4	1410253	1416097	+
INRAGALG00000011997	ENSGALG00010019615	4	1418919	1420176	-	4	1418562	1424716	-
INRAGALG00000011997	INRAGALG00000011997	4	1418919	1420176	-	4	1418919	1420176	-
INRAGALG00000011998	ENSGALG00010019615	4	1420549	1421297	-	4	1418562	1424716	-
ENSGALG00000004107	NONGGAG009873	4	1425212	1434246	-	4	1427708	1435359	-
ENSGALG00000004107	LOC422145	4	1425212	1434246	-	4	1425206	1434194	-
NONGGAG003835	NONGGAG003835	4	1434506	1435621	+	4	1434506	1435621	+
ENSGALG00000051757	LOC107052040	4	1441906	1458900	-	4	1441907	1454731	-
INRAGALG00000012001	ENSGALG00010019395	4	1450612	1453903	+	4	1450482	1452915	+
ENSGALG00000004093	LOC373895	4	1461438	1466596	+	4	1461423	1466607	+
ENSGALG00000040746	LOC422143	4	1478457	1485058	-	4	1478474	1485077	-
ENSGALG00000004079	LOC124418365	4	1486510	1509799	-	4	1508876	1509776	-
ENSGALG00000004079	LOC422142	4	1486510	1509799	-	4	1485964	1509714	-
ENSGALG00000004069	LOC428690	4	1511789	1512830	-	4	1509994	1514330	-
ENSGALG00000004063	LOC422141	4	1513862	1522689	-	4	1513860	1520737	-
ENSGALG00000004063	LOC769358	4	1513862	1522689	-	4	1521127	1523448	-
ENSGALG00000051206	LOC769358	4	1521129	1523357	-	4	1521127	1523448	-
ENSGALG00000024049	LOC107049032	4	1523496	1527745	-	4	1523498	1527745	-
ENSGALG00000004019	LOC428689	4	1529825	1532911	-	4	1529821	1533097	-
ENSGALG00000004003	LOC428688	4	1532733	1544689	+	4	1532992	1544694	+
ENSGALG00000003976	LOC428687	4	1547420	1567392	-	4	1546175	1567561	-
ENSGALG00000024039	LOC422140	4	1573296	1578953	-	4	1573308	1577891	-
ENSGALG00000031551	LOC422139	4	1578704	1589331	+	4	1578382	1588907	+
ENSGALG00000032530	LOC422138	4	1591077	1594223	-	4	1590157	1594316	-
ENSGALG00000025935	LOC422137	4	1594706	1599419	-	4	1594601	1599282	-
ENSGALG00000054286	LOC101747811	4	1601586	1602955	+	4	1601571	1602962	+
ENSGALG00000003920	LOC422136	4	1605057	1626055	-	4	1605060	1625053	-
ENSGALG00000003881	LOC422135	4	1625274	1629349	+	4	1625222	1629824	+
INRAGALG00000012005	INRAGALG00000012005	4	1626146	1626841	-	4	1626146	1626841	-
INRAGALG00000012006	INRAGALG00000012006	4	1627274	1628280	-	4	1627274	1628280	-
INRAGALG00000012007	INRAGALG00000012007	4	1629210	1631631	-	4	1629210	1631631	-
ENSGALG00000003878	LOC422134	4	1631786	1632515	-	4	1631787	1632502	-
ENSGALG00000028506	LOC422133	4	1634277	1652054	-	4	1633834	1652113	-
ENSGALG00000029847	TAGAGALG000000031094	4	1646601	1647335	+	4	1646570	1651597	+
INRAGALG00000012008	LOC112532391	4	1652778	1655045	+	4	1652152	1655183	+
ENSGALG00000041880	TAGAGALG000000028724	4	1666803	1669899	+	4	1666130	1669899	+
107052044	TAGAGALG000000044586	4	1667191	1675418	-	4	1669611	1676336	-
ENSGALG00000003860	LOC422131	4	1680568	1719198	-	4	1679665	1727712	-
INRAGALG00000012010	TAGAGALG000000014186	4	1724262	1725487	+	4	1724207	1725706	+
INRAGALG00000012011	INRAGALG00000012011	4	1740730	1742860	-	4	1740730	1742860	-
ENSGALG00000027069	LOC768091	4	1743162	1750523	+	4	1743094	1750602	+
ENSGALG00000027069	INRAGALG00000012012	4	1743162	1750523	+	4	1741234	1748074	+
ENSGALG00000027069	INRAGALG00000103794	4	1743162	1750523	+	4	1744407	1746080	+
ENSGALG00000027069	INRAGALG00000012014	4	1743162	1750523	+	4	1746583	1747806	+
ENSGALG00000027069	INRAGALG00000012015	4	1743162	1750523	+	4	1748194	1748617	+
ENSGALG00000028084	LOC100859568	4	1768023	1773504	+	4	1768182	1773162	+
ENSGALG00000044410	LOC422177	4	1776060	1777543	+	4	1773410	1777734	+
ENSGALG00000029502	LOC422178	4	1779522	1784375	-	4	1779522	1784373	-
ENSGALG00000004734	LOC422179	4	1785112	1789248	+	4	1784493	1790019	+
ENSGALG00000025810	LOC396167	4	1790405	1793655	+	4	1790570	1793812	+
ENSGALG00000003841	LOC422129	4	1790640	1806542	-	4	1793920	1806557	-
ENSGALG00000033953	LOC777072	4	1806934	1815265	-	4	1807244	1815298	-
ENSGALG00000004742	LOC428697	4	1816490	1819033	+	4	1816490	1819355	+
ENSGALG00000004801	LOC422181	4	1819869	1835489	+	4	1819828	1836077	+
ENSGALG00000004825	LOC422182	4	1836191	1844692	+	4	1836133	1844703	+
ENSGALG00000004831	LOC396001	4	1845449	1849875	+	4	1845442	1849033	+
ENSGALG00000004832	LOC428698	4	1850131	1855027	-	4	1849860	1852325	-
ENSGALG00000004856	LOC422183	4	1852551	1861281	-	4	1852922	1861319	-
ENSGALG00000004870	LOC422184	4	1861542	1870018	+	4	1861511	1869476	+
ENSGALG00000025429	ENSGALG00010019397	4	1872827	1872923	+	4	1871977	1878642	+
ENSGALG00000025429	TAGAGALG000000005226	4	1872827	1872923	+	4	1872827	1872923	+
107052045	ENSGALG00010019401	4	1876849	1881486	-	4	1875080	1880474	-
ENSGALG00000028975	LOC428699	4	1901269	1922354	+	4	1879778	1924398	+
ENSGALG00000004908	DAVISGALG000025444	4	1928289	1938592	+	4	1935646	1936260	+
ENSGALG00000004908	LOC422185	4	1928289	1938592	+	4	1928289	1938618	+
ENSGALG00000031593	LOC100502566	4	1941423	1942513	+	4	1940045	1942512	+
ENSGALG00000004918	LOC422187	4	1946498	1950166	+	4	1946498	1951685	+
ENSGALG00000000112	LOC396214	4	1953996	1959611	-	4	1953992	1959612	-
ENSGALG00000004936	LOC769706	4	1965995	1972922	+	4	1965973	1973951	+
ENSGALG00000004948	LOC422188	4	1976280	1981398	+	4	1976299	1983343	+
ENSGALG00000004952	LOC100859914	4	1982233	1984360	-	4	1982349	1984337	-
ENSGALG00000004958	LOC374075	4	1984877	1995856	+	4	1984163	1995856	+
ENSGALG00000004963	LOC422190	4	1995985	1998289	+	4	1995972	1997198	+
ENSGALG00000004975	LOC769755	4	1998096	2001387	-	4	1998203	2001374	-
ENSGALG00000004999	LOC422192	4	2001006	2007589	+	4	2000723	2007587	+
ENSGALG00000005014	LOC769785	4	2006954	2011381	+	4	2007738	2011654	+
ENSGALG00000005031	LOC422193	4	2013205	2024839	-	4	2012111	2030413	-
ENSGALG00000005038	LOC395207	4	2035339	2052290	-	4	2035201	2052317	-
ENSGALG00000050075	LOC422194	4	2053382	2057655	-	4	2054320	2057506	-
ENSGALG00000034383	LOC100858909	4	2058829	2065640	-	4	2058835	2065642	-
ENSGALG00000005052	LOC100858944	4	2067588	2068646	-	4	2066328	2069721	-
ENSGALG00000027899	LOC776915	4	2071595	2072650	+	4	2071577	2072847	+
ENSGALG00000005054	LOC112532456	4	2072979	2082141	+	4	2075234	2075480	+
ENSGALG00000005054	LOC112532464	4	2072979	2082141	+	4	2076021	2076096	+
ENSGALG00000005054	LOC112532451	4	2072979	2082141	+	4	2076468	2076601	+
ENSGALG00000005054	LOC112532457	4	2072979	2082141	+	4	2078022	2078268	+
ENSGALG00000005054	LOC112532463	4	2072979	2082141	+	4	2078771	2078846	+
ENSGALG00000005054	TAGAGALG000000016216	4	2072979	2082141	+	4	2079532	2079681	+
ENSGALG00000005054	LOC422196	4	2072979	2082141	+	4	2072979	2082149	+
ENSGALG00000048788	LOC112532456	4	2075234	2075480	+	4	2075234	2075480	+
ENSGALG00000048788	LOC422196	4	2075234	2075480	+	4	2072979	2082149	+
ENSGALG00000052556	LOC112532464	4	2076021	2076096	+	4	2076021	2076096	+
ENSGALG00000052556	LOC422196	4	2076021	2076096	+	4	2072979	2082149	+
ENSGALG00000017855	LOC112532451	4	2076468	2076601	+	4	2076468	2076601	+
ENSGALG00000017855	LOC422196	4	2076468	2076601	+	4	2072979	2082149	+
ENSGALG00000049117	LOC112532463	4	2078771	2078846	+	4	2078771	2078846	+
ENSGALG00000049117	LOC422196	4	2078771	2078846	+	4	2072979	2082149	+
ENSGALG00000025669	TAGAGALG000000016216	4	2079532	2079681	+	4	2079532	2079681	+
ENSGALG00000025669	LOC422196	4	2079532	2079681	+	4	2072979	2082149	+
ENSGALG00000005071	LOC422197	4	2082465	2097348	-	4	2082465	2097068	-
ENSGALG00000044458	LOC422198	4	2098248	2098847	-	4	2098018	2100195	-
ENSGALG00000005077	LOC422199	4	2100302	2120473	-	4	2101058	2120537	-
ENSGALG00000029585	LOC102465321	4	2124757	2129687	+	4	2125543	2125653	+
ENSGALG00000029585	LOC422200	4	2124757	2129687	+	4	2126172	2134114	+
ENSGALG00000025526	LOC102465321	4	2125543	2125653	+	4	2125543	2125653	+
ENSGALG00000023937	LOC107049048	4	2132926	2138708	-	4	2132919	2141709	-
ENSGALG00000038681	LOC107049048	4	2138223	2138805	-	4	2132919	2141709	-
ENSGALG00000038681	LOC769944	4	2138223	2138805	-	4	2138047	2141709	-
ENSGALG00000005383	LOC422201	4	2141980	2146256	+	4	2141996	2146224	+
ENSGALG00000020322	LOC422202	4	2147825	2155992	-	4	2146960	2155075	-
ENSGALG00000005425	LOC422203	4	2156269	2174065	-	4	2155535	2173315	-
ENSGALG00000005464	LOC422204	4	2174086	2202186	-	4	2173692	2201463	-
ENSGALG00000005475	LOC422207	4	2203630	2213228	-	4	2201598	2219715	-
ENSGALG00000005493	LOC422207	4	2213944	2220046	-	4	2201598	2219715	-
107052046	LOC121110551	4	2217286	2227576	+	4	2213350	2228068	+
ENSGALG00000005507	LOC428701	4	2224952	2239107	-	4	2224491	2239518	-
ENSGALG00000005533	LOC422209	4	2246293	2268546	+	4	2238407	2269728	+
ENSGALG00000025329	LOC422209	4	2258115	2258235	+	4	2238407	2269728	+
ENSGALG00000045036	LOC428702	4	2268977	2271284	-	4	2270157	2271641	-
ENSGALG00000005541	LOC378797	4	2272024	2274523	-	4	2272021	2274492	-
INRAGALG00000012019	INRAGALG00000012019	4	2275572	2276656	+	4	2275572	2276656	+
ENSGALG00000005553	INRAGALG00000012020	4	2278005	2307096	-	4	2295599	2295953	-
ENSGALG00000005553	INRAGALG00000103977	4	2278005	2307096	-	4	2295998	2303415	-
ENSGALG00000005553	INRAGALG00000012024	4	2278005	2307096	-	4	2303770	2307067	-
ENSGALG00000005553	LOC770104	4	2278005	2307096	-	4	2277251	2307679	-
ENSGALG00000036322	LOC422210	4	2315069	2345705	-	4	2310922	2345512	-
ENSGALG00000005638	LOC395199	4	2346288	2349998	+	4	2346255	2349021	+
ENSGALG00000005638	LOC101748108	4	2346288	2349998	+	4	2348767	2350894	+
ENSGALG00000005648	LOC422211	4	2351334	2357707	+	4	2351197	2356616	+
INRAGALG00000012025	INRAGALG00000012025	4	2352715	2353497	-	4	2352715	2353497	-
ENSGALG00000020320	LOC428703	4	2357747	2361840	-	4	2357745	2374543	-
ENSGALG00000051259	LOC428703	4	2365531	2374528	-	4	2357745	2374543	-
ENSGALG00000005659	LOC112532338	4	2374238	2382531	+	4	2378453	2382531	+
ENSGALG00000005659	LOC428704	4	2374238	2382531	+	4	2375130	2379208	+
ENSGALG00000033002	LOC112532338	4	2376668	2391359	+	4	2378453	2382531	+
ENSGALG00000033002	LOC422213	4	2376668	2391359	+	4	2383649	2391365	+
ENSGALG00000033002	LOC428704	4	2376668	2391359	+	4	2375130	2379208	+
INRAGALG00000012027	INRAGALG00000012027	4	2382519	2383678	-	4	2382519	2383678	-
ENSGALG00000005747	LOC101748744	4	2392756	2393847	+	4	2392026	2394643	+
ENSGALG00000005753	LOC422214	4	2395388	2398822	-	4	2396056	2398803	-
ENSGALG00000005775	LOC422215	4	2402804	2422469	+	4	2398911	2431075	+
INRAGALG00000012028	INRAGALG00000012028	4	2427298	2427984	+	4	2427298	2427984	+
INRAGALG00000012028	LOC422215	4	2427298	2427984	+	4	2398911	2431075	+
INRAGALG00000103795	LOC422215	4	2428084	2430898	+	4	2398911	2431075	+
INRAGALG00000020837	INRAGALG00000020837	4	2428872	2429920	-	4	2428872	2429920	-
ENSGALG00000041900	LOC428706	4	2430967	2486573	-	4	2430159	2486547	-
ENSGALG00000041900	INRAGALG00000103978	4	2430967	2486573	-	4	2473849	2475500	-
ENSGALG00000005842	LOC422217	4	2486893	2494890	-	4	2486893	2503399	-
NONGGAG009661	ENSGALG00010019631	4	2530129	2531588	+	4	2504352	2579247	+
NONGGAG009662	ENSGALG00010019631	4	2561406	2565828	+	4	2504352	2579247	+
NONGGAG009662	LOC428707	4	2561406	2565828	+	4	2543106	2783034	+
ENSGALG00000021786	LOC100315946	4	2655524	2655613	+	4	2655524	2655613	+
ENSGALG00000021786	LOC428707	4	2655524	2655613	+	4	2543106	2783034	+
ENSGALG00000005853	NONGGAG009663	4	2663850	2780541	+	4	2675297	2678118	+
ENSGALG00000005853	INRAGALG00000012030	4	2663850	2780541	+	4	2726763	2726965	+
ENSGALG00000005853	LOC428707	4	2663850	2780541	+	4	2543106	2783034	+
INRAGALG00000012031	LOC121110552	4	2784791	2791789	+	4	2783182	2791478	+
ENSGALG00000020316	LOC422219	4	2790302	2806376	-	4	2790286	2806275	-
ENSGALG00000005882	LOC422220	4	2816952	2854742	-	4	2814407	2854691	-
INRAGALG00000103796	LOC121110553	4	2854847	2856574	+	4	2854428	2859254	+
INRAGALG00000103796	INRAGALG00000103796	4	2854847	2856574	+	4	2854847	2856574	+
INRAGALG00000012032	LOC121110553	4	2858127	2859289	+	4	2854428	2859254	+
ENSGALG00000030064	LOC422221	4	2861229	2873274	+	4	2861246	2873277	+
ENSGALG00000052215	ENSGALG00010019425	4	2901362	2904604	+	4	2893336	2905381	+
ENSGALG00000005930	LOC422222	4	2906844	2951318	+	4	2906836	2951321	+
ENSGALG00000042318	LOC101749694	4	2958552	2959838	-	4	2958552	2959757	-
INRAGALG00000012036	LOC428708	4	2972072	2972877	+	4	2963590	2980998	+
INRAGALG00000012037	LOC428708	4	2973182	2975396	+	4	2963590	2980998	+
INRAGALG00000012038	INRAGALG00000012038	4	2984567	2986683	+	4	2984567	2986683	+
INRAGALG00000012039	LOC100857521	4	2987586	2995303	+	4	2990178	3013534	+
INRAGALG00000012040	LOC100857521	4	2997130	2998516	+	4	2990178	3013534	+
INRAGALG00000012040	INRAGALG00000012040	4	2997130	2998516	+	4	2997130	2998516	+
ENSGALG00000005957	LOC100857521	4	2998578	3012489	+	4	2990178	3013534	+
INRAGALG00000103797	LOC422224	4	3020830	3021555	+	4	3014872	3029715	+
INRAGALG00000103797	INRAGALG00000103797	4	3020830	3021555	+	4	3020830	3021555	+
ENSGALG00000005964	LOC422224	4	3024631	3029714	+	4	3014872	3029715	+
INRAGALG00000103798	INRAGALG00000103798	4	3032138	3033837	+	4	3032138	3033837	+
INRAGALG00000012041	LOC101750051	4	3058592	3094429	+	4	3048201	3093006	+
ENSGALG00000053344	ENSGALG00010019647	4	3078750	3102351	-	4	3078761	3099148	-
ENSGALG00000051938	ENSGALG00010019436	4	3103809	3106790	-	4	3103986	3129316	-
ENSGALG00000005982	LOC102466186	4	3153807	3222091	-	4	3177965	3178074	-
ENSGALG00000005982	LOC422226	4	3153807	3222091	-	4	3153777	3222094	-
ENSGALG00000025710	LOC102466186	4	3177965	3178074	-	4	3177965	3178074	-
ENSGALG00000025710	LOC422226	4	3177965	3178074	-	4	3153777	3222094	-
ENSGALG00000005997	LOC422227	4	3247261	3267938	+	4	3247387	3267941	+
ENSGALG00000006017	LOC422229	4	3272796	3342309	+	4	3272736	3342777	+
ENSGALG00000044480	LOC422230	4	3348535	3360635	+	4	3347989	3362138	+
ENSGALG00000051657	TAGAGALG000000007371	4	3371119	3379243	+	4	3371119	3379243	+
ENSGALG00000006049	LOC422231	4	3382190	3409571	+	4	3381794	3409759	+
ENSGALG00000023843	LOC428710	4	3413493	3421707	-	4	3412363	3427833	-
INRAGALG00000012046	INRAGALG00000012046	4	3413723	3417782	+	4	3413723	3417782	+
INRAGALG00000012047	INRAGALG00000012047	4	3426671	3427191	+	4	3426671	3427191	+
ALDBGALG0000004254	LOC422232	4	3427954	3429478	-	4	3427454	3436682	-
ENSGALG00000006061	LOC422232	4	3429715	3436648	-	4	3427454	3436682	-
ENSGALG00000053597	LOC422233	4	3446226	3510267	-	4	3446226	3536426	-
INRAGALG00000012048	INRAGALG00000012048	4	3529166	3534199	+	4	3529166	3534199	+
ENSGALG00000034250	DAVISGALG000025373	4	3550403	3650121	-	4	3605328	3606328	-
ENSGALG00000034250	LOC395150	4	3550403	3650121	-	4	3548748	3650092	-
107052048	DAVISGALG000025374	4	3606481	3609000	+	4	3605743	3609268	+
NONGGAG003849	NONGGAG003849	4	3620638	3624304	+	4	3620638	3624304	+
INRAGALG00000012049	INRAGALG00000103799	4	3650489	3651050	+	4	3650219	3651282	+
ENSGALG00000052416	DAVISGALG000025366	4	3651218	3662362	-	4	3656062	3662309	-
ENSGALG00000052416	LOC101750312	4	3651218	3662362	-	4	3651566	3712324	-
INRAGALG00000012051	INRAGALG00000012051	4	3666515	3669293	-	4	3666515	3669293	-
INRAGALG00000012051	LOC101750312	4	3666515	3669293	-	4	3651566	3712324	-
INRAGALG00000012053	LOC101750312	4	3677461	3678247	-	4	3651566	3712324	-
ENSGALG00000054506	INRAGALG00000012055	4	3678270	3720249	-	4	3683044	3685713	-
ENSGALG00000054506	INRAGALG00000012057	4	3678270	3720249	-	4	3697304	3698452	-
ENSGALG00000054506	INRAGALG00000012058	4	3678270	3720249	-	4	3698917	3701354	-
ENSGALG00000054506	TAGAGALG000000021610	4	3678270	3720249	-	4	3712385	3713960	-
ENSGALG00000054506	DAVISGALG000025367	4	3678270	3720249	-	4	3717089	3717402	-
ENSGALG00000054506	INRAGALG00000012059	4	3678270	3720249	-	4	3715447	3716662	-
ENSGALG00000054506	INRAGALG00000012056	4	3678270	3720249	-	4	3685946	3687371	-
ENSGALG00000054506	LOC101750312	4	3678270	3720249	-	4	3651566	3712324	-
ENSGALG00000049964	LOC101750312	4	3706287	3707949	-	4	3651566	3712324	-
ENSGALG00000006080	DAVISGALG000025386	4	3728110	3789528	-	4	3746844	3747146	-
ENSGALG00000006080	LOC422234	4	3728110	3789528	-	4	3726954	3789700	-
ENSGALG00000006087	LOC770863	4	3802052	3915466	-	4	3801183	3915105	-
ENSGALG00000049537	LOC124417945	4	3923722	3923828	-	4	3923481	3925768	-
ENSGALG00000049537	LOC114482517	4	3923722	3923828	-	4	3923722	3923828	-
ENSGALG00000025998	LOC124417945	4	3923873	3923953	-	4	3923481	3925768	-
ENSGALG00000025998	LOC114482470	4	3923873	3923953	-	4	3923873	3923953	-
ENSGALG00000028596	LOC124417945	4	3924020	3924102	-	4	3923481	3925768	-
ENSGALG00000028596	LOC114482458	4	3924020	3924102	-	4	3924020	3924102	-
ENSGALG00000050304	LOC124417945	4	3924152	3924236	-	4	3923481	3925768	-
ENSGALG00000050304	LOC777891	4	3924152	3924236	-	4	3924152	3924236	-
ENSGALG00000018324	LOC124417945	4	3924333	3924416	-	4	3923481	3925768	-
ENSGALG00000018324	LOC777813	4	3924333	3924416	-	4	3924333	3924416	-
ENSGALG00000018325	LOC124417945	4	3924464	3924544	-	4	3923481	3925768	-
ENSGALG00000018325	LOC777814	4	3924464	3924544	-	4	3924464	3924544	-
ALDBGALG0000003984	LOC100858032	4	3927215	3934619	+	4	3925734	3929750	+
ALDBGALG0000004256	LOC121110709	4	3927227	3948223	-	4	3938980	3940240	-
ALDBGALG0000004256	DAVISGALG000025380	4	3927227	3948223	-	4	3947309	3948354	-
ALDBGALG0000004256	INRAGALG00000012060	4	3927227	3948223	-	4	3945268	3945805	-
ENSGALG00000031837	LOC121110709	4	3938982	3940229	-	4	3938980	3940240	-
ENSGALG00000006094	LOC422235	4	3948395	3969286	+	4	3948358	3973678	+
INRAGALG00000012062	LOC107052050	4	3975747	3982489	-	4	3970679	3982893	-
ENSGALG00000006098	LOC395653	4	3982258	3999502	+	4	3982516	4000204	+
ENSGALG00000024495	LOC101749419	4	4000810	4000880	-	4	3998303	4004515	-
ENSGALG00000024495	LOC100315901	4	4000810	4000880	-	4	4000810	4000880	-
ENSGALG00000024504	LOC101749419	4	4001170	4001257	-	4	3998303	4004515	-
ENSGALG00000024504	LOC100315857	4	4001170	4001257	-	4	4001176	4001251	-
101749419	LOC101749419	4	4001266	4004582	-	4	3998303	4004515	-
INRAGALG00000012063	LOC124418368	4	4017312	4024659	+	4	4007293	4025606	+
ENSGALG00000006108	LOC112532462	4	4027060	4035669	-	4	4027731	4027875	-
ENSGALG00000006108	LOC422236	4	4027060	4035669	-	4	4025718	4035952	-
ENSGALG00000025678	LOC112532462	4	4027731	4027875	-	4	4027731	4027875	-
ENSGALG00000025678	LOC422236	4	4027731	4027875	-	4	4025718	4035952	-
ENSGALG00000006127	LOC422237	4	4037031	4050591	+	4	4036982	4050803	+
ENSGALG00000006132	LOC422238	4	4054114	4068321	-	4	4054711	4068328	-
ENSGALG00000041397	LOC422239	4	4071521	4082462	+	4	4068412	4122047	+
NONGGAG003855	ENSGALG00010019504	4	4084712	4088640	-	4	4085683	4088594	-
ENSGALG00000006157	LOC422239	4	4089155	4121132	+	4	4068412	4122047	+
ENSGALG00000027199	LOC422240	4	4130748	4135468	-	4	4130739	4135464	-
ENSGALG00000006180	LOC422241	4	4135385	4153698	+	4	4135411	4153684	+
107052052	TAGAGALG000000009835	4	4153573	4168721	-	4	4153855	4168226	-
ENSGALG00000006190	LOC770787	4	4157498	4188025	+	4	4157505	4188028	+
INRAGALG00000103979	TAGAGALG000000017237	4	4181231	4183779	-	4	4178283	4183778	-
INRAGALG00000012066	INRAGALG00000103980	4	4186267	4188201	-	4	4184315	4187289	-
ENSGALG00000041423	DAVISGALG000025515	4	4190188	4225488	-	4	4207412	4208128	-
ENSGALG00000041423	LOC422242	4	4190188	4225488	-	4	4188832	4225504	-
NONGGAG009666	NONGGAG009666	4	4200386	4200967	+	4	4200386	4200967	+
INRAGALG00000012067	ENSGALG00010019505	4	4225621	4227313	+	4	4225669	4242625	+
NONGGAG003858	INRAGALG00000012068	4	4228737	4264125	-	4	4256020	4256967	-
NONGGAG003858	INRAGALG00000012069	4	4228737	4264125	-	4	4257280	4257777	-
NONGGAG003858	ENSGALG00010019669	4	4228737	4264125	-	4	4225666	4241405	-
NONGGAG003859	LOC422244	4	4244424	4246792	+	4	4243559	4270393	+
ENSGALG00000006393	LOC422244	4	4259954	4270385	+	4	4243559	4270393	+
INRAGALG00000012071	INRAGALG00000012071	4	4271521	4272611	-	4	4271521	4272611	-
INRAGALG00000012071	LOC121110711	4	4271521	4272611	-	4	4270532	4289103	-
ENSGALG00000006406	LOC378927	4	4278255	4284370	+	4	4278246	4287516	+
ENSGALG00000006410	LOC422245	4	4288802	4301979	+	4	4288809	4303830	+
ENSGALG00000006412	LOC770844	4	4305382	4311195	+	4	4305387	4311201	+
ENSGALG00000006415	LOC395485	4	4322396	4326459	+	4	4322402	4326622	+
ENSGALG00000006439	LOC422247	4	4331464	4360812	-	4	4329627	4360771	-
INRAGALG00000012072	LOC121110712	4	4355858	4364949	+	4	4360874	4363086	+
ENSGALG00000040852	LOC422248	4	4362736	4366379	-	4	4362727	4381750	-
ENSGALG00000006457	DAVISGALG000025411	4	4366801	4381697	-	4	4371223	4373727	-
ENSGALG00000006457	LOC112532448	4	4366801	4381697	-	4	4376010	4376074	-
ENSGALG00000006457	LOC422248	4	4366801	4381697	-	4	4362727	4381750	-
ENSGALG00000025014	LOC112532448	4	4376010	4376074	-	4	4376010	4376074	-
ENSGALG00000025014	LOC422248	4	4376010	4376074	-	4	4362727	4381750	-
INRAGALG00000012074	LOC121110693	4	4377814	4379392	+	4	4376727	4378781	+
ENSGALG00000006487	DAVISGALG000025413	4	4381801	4408936	+	4	4401415	4402124	+
ENSGALG00000006487	LOC422249	4	4381801	4408936	+	4	4381836	4408937	+
ENSGALG00000042081	LOC121110713	4	4439361	4443460	+	4	4439198	4496824	+
ENSGALG00000031144	LOC422251	4	4503202	4505592	+	4	4503209	4515919	+
NONGGAG003862	NONGGAG003862	4	4510817	4516589	-	4	4510817	4516589	-
ENSGALG00000037349	LOC422251	4	4511047	4515916	+	4	4503209	4515919	+
ENSGALG00000049919	ENSGALG00010019689	4	4521238	4547055	+	4	4520920	4547365	+
ENSGALG00000047098	ENSGALG00010019511	4	4561676	4697550	+	4	4667091	4669304	+
ENSGALG00000047098	ENSGALG00010019508	4	4561676	4697550	+	4	4649310	4654229	+
ENSGALG00000047098	LOC121110715	4	4561676	4697550	+	4	4561709	4698585	+
ENSGALG00000047098	TAGAGALG000000056111	4	4561676	4697550	+	4	4566954	4613476	+
ENSGALG00000052627	LOC121110715	4	4566954	4613476	+	4	4561709	4698585	+
ENSGALG00000052627	TAGAGALG000000056111	4	4566954	4613476	+	4	4566954	4613476	+
ENSGALG00000039821	LOC414831	4	4703466	4706044	-	4	4703458	4975680	-
ENSGALG00000006508	DAVISGALG000025538	4	4706535	4920594	-	4	4715426	4717743	-
ENSGALG00000006508	DAVISGALG000025540	4	4706535	4920594	-	4	4751523	4753215	-
ENSGALG00000006508	DAVISGALG000025546	4	4706535	4920594	-	4	4875386	4877494	-
ENSGALG00000006508	DAVISGALG000025547	4	4706535	4920594	-	4	4887157	4888552	-
ENSGALG00000006508	DAVISGALG000025548	4	4706535	4920594	-	4	4893802	4895803	-
ENSGALG00000006508	LOC414831	4	4706535	4920594	-	4	4703458	4975680	-
ALDBGALG0000003991	LOC121110714	4	4860583	4865940	+	4	4860565	4867266	+
ENSGALG00000006513	LOC374258	4	4966627	4979175	+	4	4966586	4979338	+
ENSGALG00000006562	LOC422253	4	4981610	5029801	-	4	4979717	5029825	-
ENSGALG00000039706	LOC422254	4	5033465	5035773	-	4	5033463	5084012	-
ENSGALG00000006623	LOC422254	4	5036440	5085479	-	4	5033463	5084012	-
ENSGALG00000006636	LOC422255	4	5090666	5092560	-	4	5084561	5093367	-
ENSGALG00000006637	LOC771005	4	5097887	5101698	+	4	5093516	5101993	+
ENSGALG00000006707	LOC422257	4	5102977	5107378	+	4	5102977	5107392	+
ENSGALG00000006760	LOC422258	4	5108257	5114815	-	4	5108254	5114845	-
ENSGALG00000006773	LOC422259	4	5115236	5118257	+	4	5114871	5118128	+
ENSGALG00000006786	LOC422260	4	5119998	5126269	+	4	5118717	5126414	+
ENSGALG00000006796	LOC422261	4	5127468	5134599	-	4	5126765	5132186	-
ENSGALG00000006808	LOC422262	4	5133248	5139056	+	4	5133234	5139051	+
ENSGALG00000006821	LOC404530	4	5141357	5149225	-	4	5141352	5149141	-
ENSGALG00000006822	DAVISGALG000025495	4	5164851	5216446	+	4	5178561	5181232	+
ENSGALG00000006822	DAVISGALG000025496	4	5164851	5216446	+	4	5197089	5199097	+
ENSGALG00000006822	LOC422263	4	5164851	5216446	+	4	5164553	5217205	+
ENSGALG00000042954	LOC107052054	4	5237199	5239180	+	4	5237170	5239177	+
ENSGALG00000035275	LOC101748554	4	5303243	5384995	-	4	5297160	5348592	-
ENSGALG00000054254	ENSGALG00010019739	4	5380646	5517197	-	4	5380646	5570675	-
ENSGALG00000046756	ENSGALG00010019739	4	5519370	5521114	-	4	5380646	5570675	-
ENSGALG00000048643	TAGAGALG000000041166	4	5552954	5559532	-	4	5552954	5559532	-
ENSGALG00000048643	ENSGALG00010019739	4	5552954	5559532	-	4	5380646	5570675	-
107052108	DAVISGALG000025575	4	5635302	5636618	-	4	5635098	5640387	-
INRAGALG00000103982	INRAGALG00000103982	4	5739961	5744876	-	4	5739961	5744876	-
INRAGALG00000103983	INRAGALG00000103983	4	5744990	5746806	-	4	5744990	5746806	-
INRAGALG00000103984	INRAGALG00000103984	4	5748773	5749668	-	4	5748773	5749668	-
INRAGALG00000103985	INRAGALG00000103985	4	5750251	5751105	-	4	5750251	5751105	-
ENSGALG00000042912	DAVISGALG000025557	4	5779548	5780226	-	4	5779537	5780182	-
ENSGALG00000042912	LOC374040	4	5779548	5780226	-	4	5752260	5912124	-
ENSGALG00000053875	DAVISGALG000025559	4	5786267	5846042	-	4	5788830	5791168	-
ENSGALG00000053875	DAVISGALG000025560	4	5786267	5846042	-	4	5791803	5794064	-
ENSGALG00000053875	DAVISGALG000025562	4	5786267	5846042	-	4	5803027	5805662	-
ENSGALG00000053875	LOC374040	4	5786267	5846042	-	4	5752260	5912124	-
ENSGALG00000030791	DAVISGALG000025567	4	5866637	5912121	-	4	5866791	5869899	-
ENSGALG00000030791	DAVISGALG000025569	4	5866637	5912121	-	4	5891358	5893283	-
ENSGALG00000030791	DAVISGALG000025570	4	5866637	5912121	-	4	5895509	5896039	-
ENSGALG00000030791	LOC374040	4	5866637	5912121	-	4	5752260	5912124	-
ENSGALG00000047439	DAVISGALG000025568	4	5869986	5920886	+	4	5882079	5882913	+
ENSGALG00000047439	DAVISGALG000025571	4	5869986	5920886	+	4	5897017	5898015	+
ENSGALG00000047439	TAGAGALG000000043876	4	5869986	5920886	+	4	5869986	5920886	+
ENSGALG00000052179	LOC107052055	4	5975630	6016274	-	4	6003886	6016076	-
ENSGALG00000050617	DAVISGALG000025929	4	6035530	6237552	+	4	6082039	6084778	+
ENSGALG00000050617	DAVISGALG000025931	4	6035530	6237552	+	4	6125288	6126067	+
ENSGALG00000050617	ENSGALG00010019517	4	6035530	6237552	+	4	6166922	6172800	+
ENSGALG00000050617	LOC121110811	4	6035530	6237552	+	4	6014457	6338436	+
NONGGAG009877	DAVISGALG000025930	4	6079077	6139330	-	4	6086446	6087564	-
ENSGALG00000054056	DAVISGALG000025938	4	6240620	6256576	-	4	6249116	6250167	-
ENSGALG00000054056	ENSGALG00010019782	4	6240620	6256576	-	4	6142092	6256576	-
ALDBGALG0000004263	LOC107052109	4	6352803	6355573	-	4	6354830	6355595	-
ALDBGALG0000004264	DAVISGALG000025942	4	6368611	6381878	-	4	6371614	6372780	-
ENSGALG00000047994	DAVISGALG000025944	4	6387730	6517359	-	4	6391888	6392888	-
ENSGALG00000047994	INRAGALG00000103990	4	6387730	6517359	-	4	6435277	6436739	-
ENSGALG00000047994	DAVISGALG000025947	4	6387730	6517359	-	4	6442082	6443324	-
ENSGALG00000047994	INRAGALG00000103992	4	6387730	6517359	-	4	6440437	6441895	-
ENSGALG00000047994	ENSGALG00010019720	4	6387730	6517359	-	4	6512053	6515037	-
ENSGALG00000047994	DAVISGALG000025950	4	6387730	6517359	-	4	6467198	6472260	-
ENSGALG00000047994	INRAGALG00000103991	4	6387730	6517359	-	4	6437835	6439590	-
ENSGALG00000047994	ENSGALG00010019711	4	6387730	6517359	-	4	6388228	6517327	-
ENSGALG00000048578	LOC101748814	4	6462943	6465983	+	4	6412829	6477480	+
INRAGALG00000012085	INRAGALG00000012085	4	6481485	6487287	+	4	6481485	6487287	+
ENSGALG00000031061	LOC422264	4	6517874	6521101	-	4	6518626	6972904	-
ENSGALG00000006851	DAVISGALG000025960	4	6522957	6946130	-	4	6606878	6608820	-
ENSGALG00000006851	DAVISGALG000025964	4	6522957	6946130	-	4	6720805	6722544	-
ENSGALG00000006851	DAVISGALG000025965	4	6522957	6946130	-	4	6724441	6724975	-
ENSGALG00000006851	DAVISGALG000025967	4	6522957	6946130	-	4	6773669	6774177	-
ENSGALG00000006851	DAVISGALG000025969	4	6522957	6946130	-	4	6857321	6858743	-
ENSGALG00000006851	DAVISGALG000025970	4	6522957	6946130	-	4	6865979	6868158	-
ENSGALG00000006851	DAVISGALG000025957	4	6522957	6946130	-	4	6536975	6538564	-
ENSGALG00000006851	LOC422264	4	6522957	6946130	-	4	6518626	6972904	-
107052056	LOC107052056	4	6632298	6658958	+	4	6606399	6660241	+
ENSGALG00000049066	TAGAGALG000000074058	4	6799687	6819910	+	4	6799687	6819910	+
NONGGAG009667	DAVISGALG000025971	4	6880637	6882249	+	4	6880887	6881364	+
NONGGAG009667	NONGGAG009667	4	6880637	6882249	+	4	6880637	6882249	+
NONGGAG009668	NONGGAG009668	4	6892210	6892618	+	4	6892210	6892618	+
ALDBGALG0000003994	LOC121110694	4	6973614	6978973	+	4	6968896	6986986	+
ALDBGALG0000004267	ENSGALG00010019522	4	7075152	7077567	-	4	6973729	7342542	-
ALDBGALG0000004268	ENSGALG00010019522	4	7191156	7206781	-	4	6973729	7342542	-
ALDBGALG0000004269	ENSGALG00010019522	4	7250560	7253398	-	4	6973729	7342542	-
ENSGALG00000050521	TAGAGALG000000009325	4	7431713	7447361	+	4	7431713	7447361	+
ENSGALG00000050310	TAGAGALG000000081122	4	7473085	7495669	+	4	7473085	7495669	+
ENSGALG00000051031	DAVISGALG000025505	4	7505586	7516252	-	4	7512040	7512685	-
ENSGALG00000051031	ENSGALG00010019809	4	7505586	7516252	-	4	7505430	7593434	-
INRAGALG00000012087	LOC121110690	4	7542183	7556446	+	4	7533830	7556468	+
ENSGALG00000053465	ENSGALG00010019822	4	7592084	7623755	+	4	7584884	7638059	+
ENSGALG00000049377	ENSGALG00010019531	4	7634774	7638508	-	4	7634627	7638502	-
ENSGALG00000051935	ENSGALG00010019827	4	7640119	7705251	+	4	7640072	7802125	+
ENSGALG00000051935	ENSGALG00010019835	4	7640119	7705251	+	4	7651870	7885602	+
ENSGALG00000050739	NONGGAG009669	4	7823681	7885602	+	4	7843199	7845635	+
ENSGALG00000050739	ENSGALG00010019835	4	7823681	7885602	+	4	7651870	7885602	+
ENSGALG00000052705	TAGAGALG000000044346	4	7895604	7898260	-	4	7895604	7898260	-
ENSGALG00000051659	ENSGALG00010019535	4	7999451	8046388	+	4	8007882	8021955	+
ENSGALG00000051659	NONGGAG009670	4	7999451	8046388	+	4	8028092	8029862	+
ENSGALG00000006877	LOC422265	4	8035545	8068890	-	4	8034593	8069219	-
INRAGALG00000012089	ENSGALG00010019849	4	8076131	8076874	-	4	8075200	8106691	-
INRAGALG00000012091	ENSGALG00010019849	4	8077355	8078122	-	4	8075200	8106691	-
ENSGALG00000055103	ENSGALG00010019849	4	8078477	8079912	-	4	8075200	8106691	-
NONGGAG009671	LOC107052057	4	8138534	8139776	+	4	8031338	8261284	+
INRAGALG00000012095	INRAGALG00000012095	4	8161031	8162229	+	4	8161031	8162229	+
INRAGALG00000012095	LOC107052057	4	8161031	8162229	+	4	8031338	8261284	+
ALDBGALG0000003997	LOC107052057	4	8189208	8223888	+	4	8031338	8261284	+
ENSGALG00000006886	LOC100316006	4	8234831	8498939	-	4	8466135	8466244	-
ENSGALG00000006886	DAVISGALG000025723	4	8234831	8498939	-	4	8455015	8457956	-
ENSGALG00000006886	DAVISGALG000025724	4	8234831	8498939	-	4	8472423	8473299	-
ENSGALG00000006886	LOC395576	4	8234831	8498939	-	4	8233976	8498973	-
ENSGALG00000050628	LOC107052057	4	8245671	8249557	+	4	8031338	8261284	+
ENSGALG00000025207	LOC100316006	4	8466135	8466244	-	4	8466135	8466244	-
ENSGALG00000025207	LOC395576	4	8466135	8466244	-	4	8233976	8498973	-
NONGGAG003868	NONGGAG003868	4	8498341	8498744	+	4	8498341	8498744	+
INRAGALG00000012096	INRAGALG00000103807	4	8499581	8502654	+	4	8500956	8502162	+
INRAGALG00000012096	NONGGAG003869	4	8499581	8502654	+	4	8499222	8504282	+
INRAGALG00000012100	INRAGALG00000012100	4	8512472	8513758	+	4	8512472	8513758	+
ENSGALG00000006906	LOC102465415	4	8515547	8609365	+	4	8598231	8598340	+
ENSGALG00000006906	INRAGALG00000103808	4	8515547	8609365	+	4	8602894	8604079	+
ENSGALG00000006906	INRAGALG00000103809	4	8515547	8609365	+	4	8604490	8605569	+
ENSGALG00000006906	NONGGAG003870	4	8515547	8609365	+	4	8584277	8607064	+
ENSGALG00000006906	LOC422266	4	8515547	8609365	+	4	8515582	8574972	+
ENSGALG00000028553	LOC102465415	4	8598231	8598340	+	4	8598231	8598340	+
ENSGALG00000028553	NONGGAG003870	4	8598231	8598340	+	4	8584277	8607064	+
ALDBGALG0000004273	TAGAGALG000000007883	4	8602101	8604900	-	4	8596587	8614675	-
ENSGALG00000006919	LOC422268	4	8614537	8627923	+	4	8614264	8631217	+
ALDBGALG0000004274	DAVISGALG000025662	4	8630063	8635730	-	4	8620493	8636092	-
ENSGALG00000006929	LOC422269	4	8636095	8656751	-	4	8636093	8661407	-
NONGGAG003871	LOC121110609	4	8650257	8654707	+	4	8650666	8657485	+
ENSGALG00000042151	LOC422270	4	8660773	8669981	-	4	8660717	8669972	-
ENSGALG00000006978	LOC422271	4	8674916	8689985	-	4	8673563	8689957	-
ENSGALG00000007028	DAVISGALG000025673	4	8690238	8864671	-	4	8762454	8764131	-
ENSGALG00000007028	DAVISGALG000025674	4	8690238	8864671	-	4	8831351	8832999	-
ENSGALG00000007028	DAVISGALG000025675	4	8690238	8864671	-	4	8835802	8836577	-
ENSGALG00000007028	DAVISGALG000025678	4	8690238	8864671	-	4	8854627	8856391	-
ENSGALG00000007028	DAVISGALG000025679	4	8690238	8864671	-	4	8857335	8858730	-
ENSGALG00000007028	LOC101749809	4	8690238	8864671	-	4	8690233	8867101	-
ENSGALG00000048384	NONGGAG003873	4	8876861	8884437	-	4	8881274	8886763	-
ENSGALG00000048384	TAGAGALG000000007393	4	8876861	8884437	-	4	8876861	8884437	-
ENSGALG00000007041	DAVISGALG000025580	4	8885135	8922403	+	4	8905279	8907052	+
ENSGALG00000007041	LOC422272	4	8885135	8922403	+	4	8885172	8928960	+
INRAGALG00000012102	LOC121110611	4	8933740	8944564	-	4	8933870	8944580	-
ENSGALG00000007097	LOC422273	4	8944957	8980012	+	4	8944735	8985039	+
ENSGALG00000044092	LOC100858845	4	8989134	8990899	-	4	8988949	8994009	-
ALDBGALG0000004277	DAVISGALG000025587	4	8994991	9005722	-	4	8994992	8998611	-
ENSGALG00000053892	TAGAGALG000000083195	4	9002376	9004873	+	4	9002301	9005926	+
NONGGAG003876	TAGAGALG000000083195	4	9004882	9006751	+	4	9002301	9005926	+
ALDBGALG0000004278	LOC100857422	4	9020400	9021410	-	4	9020047	9023005	-
ENSGALG00000029329	LOC100857422	4	9021840	9022931	-	4	9020047	9023005	-
ENSGALG00000054566	LOC121110641	4	9022750	9056000	+	4	9023593	9103049	+
ENSGALG00000049861	ENSGALG00010019862	4	9049472	9087056	-	4	9047376	9099684	-
ENSGALG00000039896	ENSGALG00010019862	4	9062218	9065174	-	4	9047376	9099684	-
ENSGALG00000052520	DAVISGALG000025596	4	9065082	9103046	+	4	9065756	9067350	+
ENSGALG00000052520	DAVISGALG000025597	4	9065082	9103046	+	4	9084418	9085033	+
ENSGALG00000052520	LOC121110641	4	9065082	9103046	+	4	9023593	9103049	+
ENSGALG00000007110	LOC101750517	4	9242161	9254953	-	4	9241802	9255043	-
107052061	DAVISGALG000025589	4	9243425	9247887	+	4	9247068	9247656	+
INRAGALG00000103995	LOC422276	4	9258641	9260617	-	4	9257847	9290768	-
ENSGALG00000007118	LOC422276	4	9267143	9290625	-	4	9257847	9290768	-
ENSGALG00000007123	LOC101750621	4	9295334	9300060	-	4	9295328	9300083	-
NONGGAG003879	NONGGAG003879	4	9300929	9304035	+	4	9300929	9304035	+
ENSGALG00000007128	LOC422277	4	9301247	9331959	-	4	9301241	9332013	-
INRAGALG00000012107	TAGAGALG000000039213	4	9332888	9335326	-	4	9332718	9341176	-
INRAGALG00000012108	TAGAGALG000000039213	4	9336858	9338372	-	4	9332718	9341176	-
ENSGALG00000007131	LOC422278	4	9341700	9349706	+	4	9341048	9349926	+
INRAGALG00000012109	INRAGALG00000012109	4	9351896	9354379	-	4	9351896	9354379	-
INRAGALG00000012111	ENSGALG00010019561	4	9354501	9362935	-	4	9354688	9357813	-
ENSGALG00000007135	LOC121110601	4	9362919	9365469	+	4	9354523	9365464	+
INRAGALG00000012112	LOC107052062	4	9365546	9369392	-	4	9367108	9370342	-
ENSGALG00000047072	LOC422281	4	9368530	9377894	+	4	9368736	9423509	+
ENSGALG00000007151	LOC422281	4	9385324	9418962	+	4	9368736	9423509	+
NONGGAG003881	INRAGALG00000103997	4	9420135	9423463	-	4	9420333	9420780	-
ENSGALG00000050193	TAGAGALG000000072234	4	9431818	9445583	+	4	9431818	9445583	+
ENSGALG00000007157	INRAGALG00000012115	4	9442724	9455061	-	4	9453618	9454011	-
ENSGALG00000007157	LOC422282	4	9442724	9455061	-	4	9442718	9455040	-
ALDBGALG0000004002	NONGGAG003882	4	9455264	9460094	+	4	9455405	9460094	+
INRAGALG00000012117	TAGAGALG000000088817	4	9455491	9458188	-	4	9455427	9458230	-
ENSGALG00000007160	LOC100859007	4	9462850	9479575	+	4	9462888	9481723	+
INRAGALG00000012119	INRAGALG00000012119	4	9484677	9485518	+	4	9484677	9485518	+
ENSGALG00000047730	LOC422284	4	9486971	9490195	+	4	9486954	9490199	+
ENSGALG00000054354	LOC422284	4	9486974	9490195	+	4	9486954	9490199	+
ENSGALG00000051373	LOC422284	4	9486974	9490193	+	4	9486954	9490199	+
ENSGALG00000054878	LOC422284	4	9487500	9490194	+	4	9486954	9490199	+
INRAGALG00000012120	INRAGALG00000012120	4	9491497	9496899	+	4	9491497	9496899	+
ENSGALG00000007234	LOC422285	4	9499121	9541041	+	4	9500762	9541048	+
INRAGALG00000012122	INRAGALG00000012122	4	9543796	9544140	+	4	9543796	9544140	+
INRAGALG00000012124	INRAGALG00000012124	4	9545575	9548341	+	4	9545575	9548341	+
ENSGALG00000007240	LOC395283	4	9548246	9554049	-	4	9547176	9553719	-
ENSGALG00000049611	INRAGALG00000012125	4	9630644	9798709	+	4	9674633	9675442	+
ENSGALG00000049611	NONGGAG009673	4	9630644	9798709	+	4	9718150	9720612	+
ENSGALG00000049611	TAGAGALG000000010422	4	9630644	9798709	+	4	9630644	9798709	+
ENSGALG00000034116	TAGAGALG000000011690	4	9854272	9859904	-	4	9853326	9859904	-
ENSGALG00000007242	LOC422287	4	9859925	9862537	+	4	9857175	9866616	+
ENSGALG00000047080	LOC121110603	4	9872044	9875185	+	4	9871749	9887748	+
ENSGALG00000052590	ENSGALG00010019882	4	9909727	10168702	-	4	10044911	10047822	-
ENSGALG00000052590	LOC112532333	4	9909727	10168702	-	4	9963909	10019217	-
ENSGALG00000052590	TAGAGALG000000006266	4	9909727	10168702	-	4	10082552	10104303	-
ENSGALG00000052590	DAVISGALG000025654	4	9909727	10168702	-	4	10059878	10097395	-
ENSGALG00000047894	ENSGALG00010019579	4	9959904	9964605	+	4	9955214	9964670	+
ENSGALG00000049434	ENSGALG00010019882	4	10044911	10047822	-	4	10044911	10047822	-
ENSGALG00000052428	TAGAGALG000000006266	4	10082552	10104303	-	4	10082552	10104303	-
ENSGALG00000052428	DAVISGALG000025654	4	10082552	10104303	-	4	10059878	10097395	-
ENSGALG00000046921	ENSGALG00010016174	4	10164374	10179670	-	4	10164378	10179679	-
INRAGALG00000012132	INRAGALG00000012133	4	10166822	10198393	+	4	10167069	10168046	+
INRAGALG00000012132	INRAGALG00000012134	4	10166822	10198393	+	4	10183730	10184508	+
INRAGALG00000012132	ENSGALG00010015924	4	10166822	10198393	+	4	10187326	10198656	+
INRAGALG00000012132	INRAGALG00000012135	4	10166822	10198393	+	4	10190399	10191765	+
ENSGALG00000047564	TAGAGALG000000055266	4	10275226	10283874	-	4	10275226	10283874	-
ALDBGALG0000004003	LOC121110604	4	10300869	10313295	+	4	10300852	10301973	+
INRAGALG00000012139	ENSGALG00010015925	4	10343936	10346549	+	4	10342309	10346430	+
INRAGALG00000012140	INRAGALG00000012140	4	10346610	10348505	+	4	10346610	10348505	+
INRAGALG00000012141	INRAGALG00000012141	4	10348637	10350628	+	4	10348637	10350628	+
INRAGALG00000012142	INRAGALG00000012142	4	10350702	10354628	+	4	10350702	10354628	+
ENSGALG00000025790	TAGAGALG000000025008	4	10427150	10427314	-	4	10427150	10427314	-
ENSGALG00000007245	ENSGALG00010015930	4	10459708	10462035	-	4	10456979	10465392	-
ENSGALG00000054923	LOC374019	4	10463112	10464062	+	4	10462912	10464775	+
ENSGALG00000025286	LOC100316014	4	10508494	10508578	+	4	10508494	10508578	+
ENSGALG00000025286	ENSGALG00010016179	4	10508494	10508578	+	4	10499427	10550556	+
ENSGALG00000051516	ENSGALG00010016179	4	10531251	10540125	+	4	10499427	10550556	+
INRAGALG00000012145	ENSGALG00010015938	4	10558793	10562240	-	4	10548239	10589199	-
INRAGALG00000012146	ENSGALG00010015938	4	10566465	10567907	-	4	10548239	10589199	-
ALDBGALG0000004004	LOC121110605	4	10571153	10577035	+	4	10543270	10613389	+
INRAGALG00000012148	ENSGALG00010015941	4	10589346	10592767	+	4	10589302	10592862	+
INRAGALG00000012148	LOC121110605	4	10589346	10592767	+	4	10543270	10613389	+
INRAGALG00000012149	LOC124417914	4	10592867	10596273	-	4	10591604	10599078	-
INRAGALG00000012150	LOC124417914	4	10596388	10598677	-	4	10591604	10599078	-
INRAGALG00000012150	INRAGALG00000012150	4	10596388	10598677	-	4	10596388	10598677	-
ENSGALG00000033183	NONGGAG009883	4	10602006	10668701	-	4	10621143	10630899	-
ENSGALG00000033183	LOC396288	4	10602006	10668701	-	4	10602006	10668701	-
ENSGALG00000050861	INRAGALG00000012151	4	10634955	10635001	+	4	10631476	10669546	+
ENSGALG00000051264	TAGAGALG000000001495	4	10637235	10639953	+	4	10637235	10639953	+
ENSGALG00000051264	INRAGALG00000012151	4	10637235	10639953	+	4	10631476	10669546	+
ENSGALG00000007269	LOC422289	4	10708057	10758058	+	4	10701994	10764037	+
NONGGAG003884	LOC121110682	4	10712883	10714085	-	4	10711084	10714173	-
NONGGAG003885	NONGGAG003885	4	10739282	10743578	-	4	10739282	10743578	-
ENSGALG00000020292	LOC396173	4	10784865	10816934	+	4	10784776	10820306	+
INRAGALG00000012154	ENSGALG00010016188	4	10862206	10863266	-	4	10856586	10864281	-
INRAGALG00000012154	INRAGALG00000012154	4	10862206	10863266	-	4	10862206	10863266	-
ENSGALG00000007282	LOC771609	4	10866749	10875261	-	4	10864899	10873937	-
ENSGALG00000044140	LOC771612	4	10876439	10881219	-	4	10874093	10883060	-
ENSGALG00000046724	LOC422291	4	10883669	10890038	-	4	10883664	10893276	-
ENSGALG00000046724	LOC100315807	4	10883669	10890038	-	4	10887257	10887352	-
ENSGALG00000025534	LOC422291	4	10887257	10887352	-	4	10883664	10893276	-
ENSGALG00000025534	LOC100315807	4	10887257	10887352	-	4	10887257	10887352	-
INRAGALG00000012156	LOC112532300	4	10896013	10898164	-	4	10893618	10898250	-
ENSGALG00000007311	LOC422292	4	10897135	10899658	+	4	10897135	10899661	+
INRAGALG00000012157	INRAGALG00000012157	4	10898278	10901438	-	4	10898278	10901438	-
INRAGALG00000012158	INRAGALG00000012158	4	10901783	10902983	-	4	10901783	10902983	-
INRAGALG00000103815	TAGAGALG000000024346	4	10913714	10915226	+	4	10913708	10915196	+
ENSGALG00000045584	LOC422293	4	10917107	10931589	-	4	10917064	10931651	-
ENSGALG00000028222	LOC422295	4	10935136	10941767	-	4	10935130	10941909	-
ENSGALG00000028222	INRAGALG00000012159	4	10935136	10941767	-	4	10940551	10941659	-
NONGGAG003888	NONGGAG003888	4	10939093	10941698	+	4	10939093	10941698	+
INRAGALG00000012160	INRAGALG00000012160	4	10943682	10944066	-	4	10943682	10944066	-
INRAGALG00000012160	TAGAGALG000000005478	4	10943682	10944066	-	4	10943432	10945637	-
ENSGALG00000054170	LOC771657	4	10947460	10950551	-	4	10947455	10953264	-
ENSGALG00000023692	LOC771657	4	10951126	10952350	-	4	10947455	10953264	-
ENSGALG00000007443	LOC422296	4	10957228	10972426	-	4	10954292	10974452	-
INRAGALG00000012161	LOC124417918	4	10972537	10979263	+	4	10972529	10975662	+
ENSGALG00000007448	LOC428712	4	10986900	10987790	+	4	10982125	10992973	+
ENSGALG00000007448	INRAGALG00000012162	4	10986900	10987790	+	4	10985887	11008389	+
ENSGALG00000053858	LOC124417917	4	10994884	10999506	-	4	10997295	11000205	-
INRAGALG00000012163	INRAGALG00000012163	4	10996035	10997284	+	4	10996035	10997284	+
INRAGALG00000012163	INRAGALG00000012162	4	10996035	10997284	+	4	10985887	11008389	+
ALDBGALG0000004287	LOC121110564	4	11001654	11003098	-	4	11001651	11002836	-
INRAGALG00000012164	TAGAGALG000000077611	4	11002154	11005368	+	4	11002013	11006010	+
INRAGALG00000012164	INRAGALG00000012162	4	11002154	11005368	+	4	10985887	11008389	+
107052110	ENSGALG00010016195	4	11013762	11016810	-	4	11009465	11016784	-
ENSGALG00000052540	TAGAGALG000000018034	4	11023714	11032175	+	4	11023714	11032175	+
ENSGALG00000034567	LOC395521	4	11043350	11044899	+	4	11043283	11046543	+
INRAGALG00000012165	LOC107052075	4	11046934	11048160	-	4	11046829	11093088	-
INRAGALG00000012167	LOC107052075	4	11051666	11055227	-	4	11046829	11093088	-
INRAGALG00000012168	LOC107052075	4	11056222	11058462	-	4	11046829	11093088	-
ENSGALG00000048079	TAGAGALG000000084836	4	11103268	11112410	-	4	11103268	11112410	-
ENSGALG00000007466	LOC373909	4	11117093	11128187	+	4	11117090	11128197	+
INRAGALG00000012170	TAGAGALG000000089030	4	11120546	11127073	-	4	11123046	11123407	-
INRAGALG00000012170	INRAGALG00000012170	4	11120546	11127073	-	4	11120546	11127073	-
INRAGALG00000012171	INRAGALG00000012170	4	11123367	11124279	-	4	11120546	11127073	-
ENSGALG00000007470	LOC428713	4	11129271	11135404	-	4	11129269	11135411	-
ENSGALG00000007476	LOC422297	4	11135518	11153281	+	4	11135493	11154752	+
ENSGALG00000037816	LOC100859468	4	11156872	11173262	-	4	11155791	11174915	-
ENSGALG00000036011	TAGAGALG000000045149	4	11174052	11175621	+	4	11173877	11174610	+
ENSGALG00000040362	LOC107052076	4	11174956	11189558	+	4	11174953	11189900	+
ENSGALG00000052786	INRAGALG00000104000	4	11175186	11207972	-	4	11197319	11198688	-
ENSGALG00000052786	LOC422301	4	11175186	11207972	-	4	11175180	11224133	-
ALDBGALG0000004009	NONGGAG003892	4	11211722	11212509	+	4	11211722	11212509	+
INRAGALG00000104001	INRAGALG00000104001	4	11226911	11229144	-	4	11226911	11229144	-
ENSGALG00000007493	LOC422302	4	11231437	11241993	-	4	11231433	11241992	-
ENSGALG00000007510	LOC422303	4	11242304	11247377	+	4	11242317	11246712	+
ENSGALG00000049692	LOC422304	4	11248033	11251701	+	4	11247870	11251895	+
ENSGALG00000049692	INRAGALG00000012173	4	11248033	11251701	+	4	11250016	11251288	+
ENSGALG00000007526	LOC422305	4	11253716	11257562	-	4	11253712	11257534	-
ENSGALG00000007530	LOC428714	4	11260440	11264288	+	4	11260373	11268477	+
ENSGALG00000054964	LOC428714	4	11263467	11268467	+	4	11260373	11268477	+
ENSGALG00000025899	LOC112532301	4	11276691	11281953	-	4	11276691	11289061	-
ENSGALG00000007538	LOC422307	4	11292056	11295121	+	4	11289405	11296459	+
ENSGALG00000025991	LOC771737	4	11298384	11304897	-	4	11297220	11301901	-
ENSGALG00000007546	LOC422308	4	11303924	11325731	-	4	11303226	11326295	-
ENSGALG00000009628	LOC425504	4	11341802	11370589	+	4	11341798	11344833	+
ENSGALG00000009628	DAVISGALG000025692	4	11341802	11370589	+	4	11347757	11350019	+
ENSGALG00000009628	INRAGALG00000103818	4	11341802	11370589	+	4	11364488	11370005	+
ENSGALG00000009628	LOC101749593	4	11341802	11370589	+	4	11354968	11370902	+
ENSGALG00000007570	LOC430697	4	11398826	11408128	-	4	11396263	11418176	-
ENSGALG00000037361	LOC101749773	4	11421344	11429105	-	4	11420793	11426412	-
ENSGALG00000041226	LOC422311	4	11430177	11444188	-	4	11430172	11444207	-
INRAGALG00000012176	LOC112532466	4	11442998	11450593	+	4	11443259	11443330	+
INRAGALG00000012176	LOC121110565	4	11442998	11450593	+	4	11442984	11469935	+
ENSGALG00000050381	ENSGALG00010015965	4	11450471	11460745	-	4	11452491	11458934	-
NONGGAG003894	LOC121110565	4	11465461	11466464	+	4	11442984	11469935	+
INRAGALG00000012182	INRAGALG00000012183	4	11495040	11501845	-	4	11497541	11501004	-
INRAGALG00000012183	INRAGALG00000012183	4	11497541	11501004	-	4	11497541	11501004	-
ENSGALG00000051025	TAGAGALG000000012069	4	11502448	11514952	+	4	11502448	11514952	+
ENSGALG00000029462	DAVISGALG000025705	4	11503977	11535414	-	4	11502469	11514765	-
ENSGALG00000029462	DAVISGALG000025708	4	11503977	11535414	-	4	11515781	11516102	-
ENSGALG00000029462	LOC100316016	4	11503977	11535414	-	4	11535342	11535446	-
ENSGALG00000029462	LOC119765002	4	11503977	11535414	-	4	11503977	11535414	-
ENSGALG00000025434	LOC100316016	4	11535342	11535446	-	4	11535342	11535446	-
ENSGALG00000025434	LOC119765002	4	11535342	11535446	-	4	11503977	11535414	-
ENSGALG00000047609	LOC101750229	4	11536238	11556417	+	4	11535028	11578016	+
ENSGALG00000046602	ENSGALG00010011920	4	11563644	11564969	-	4	11562990	11565401	-
INRAGALG00000012185	LOC101750229	4	11574190	11577723	+	4	11535028	11578016	+
ENSGALG00000007590	LOC422312	4	11584543	11608568	+	4	11584552	11608569	+
ENSGALG00000007594	LOC422313	4	11612657	11618190	+	4	11613621	11618190	+
ENSGALG00000007599	LOC422314	4	11626782	11630621	+	4	11619928	11636238	+
ALDBGALG0000004013	LOC422314	4	11634456	11636236	+	4	11619928	11636238	+
INRAGALG00000012190	LOC422315	4	11643195	11643699	+	4	11643408	11836642	+
ENSGALG00000007608	INRAGALG00000012191	4	11643803	11830902	+	4	11694851	11695580	+
ENSGALG00000007608	DAVISGALG000025762	4	11643803	11830902	+	4	11701105	11702529	+
ENSGALG00000007608	DAVISGALG000025765	4	11643803	11830902	+	4	11746584	11749918	+
ENSGALG00000007608	LOC422315	4	11643803	11830902	+	4	11643408	11836642	+
ENSGALG00000051552	ENSGALG00010015976	4	11850568	11856388	-	4	11850575	11856470	-
ENSGALG00000051552	LOC107052080	4	11850568	11856388	-	4	11836778	11975835	-
INRAGALG00000012194	INRAGALG00000012194	4	11881096	11884645	-	4	11881096	11884645	-
INRAGALG00000012194	LOC107052080	4	11881096	11884645	-	4	11836778	11975835	-
ENSGALG00000007646	DAVISGALG000025801	4	11882838	12001534	+	4	11901297	11902695	+
ENSGALG00000007646	DAVISGALG000025802	4	11882838	12001534	+	4	11903234	11903863	+
ENSGALG00000007646	DAVISGALG000025803	4	11882838	12001534	+	4	11907828	11909967	+
ENSGALG00000007646	NONGGAG009675	4	11882838	12001534	+	4	11958638	11960559	+
ENSGALG00000007646	LOC422316	4	11882838	12001534	+	4	11883156	12006485	+
INRAGALG00000104004	INRAGALG00000104004	4	12002762	12003519	-	4	12002762	12003519	-
INRAGALG00000104004	LOC112532291	4	12002762	12003519	-	4	11989521	12079605	-
ENSGALG00000007656	LOC422317	4	12041478	12057238	+	4	12045149	12060900	+
NONGGAG009885	LOC112532291	4	12046733	12059981	-	4	11989521	12079605	-
NONGGAG009885	NONGGAG009885	4	12046733	12059981	-	4	12046733	12059981	-
ENSGALG00000007657	LOC395320	4	12065926	12074530	+	4	12065864	12075638	+
ENSGALG00000040956	DAVISGALG000025816	4	12079701	12098497	+	4	12080238	12081607	+
ENSGALG00000040956	LOC422318	4	12079701	12098497	+	4	12079668	12100811	+
INRAGALG00000104005	TAGAGALG000000083285	4	12100702	12101540	-	4	12099137	12103310	-
ENSGALG00000007683	DAVISGALG000025820	4	12107829	12126644	+	4	12110144	12111776	+
ENSGALG00000007683	LOC422319	4	12107829	12126644	+	4	12102577	12127055	+
INRAGALG00000012197	INRAGALG00000012197	4	12127802	12140428	+	4	12127802	12140428	+
INRAGALG00000012197	INRAGALG00000012198	4	12127802	12140428	+	4	12128664	12129574	+
INRAGALG00000012197	INRAGALG00000012199	4	12127802	12140428	+	4	12130789	12131412	+
INRAGALG00000012198	INRAGALG00000012197	4	12128664	12129574	+	4	12127802	12140428	+
INRAGALG00000012198	INRAGALG00000012198	4	12128664	12129574	+	4	12128664	12129574	+
ENSGALG00000007703	LOC422320	4	12130722	12146739	-	4	12128696	12158471	-
INRAGALG00000012199	INRAGALG00000012197	4	12130789	12131412	+	4	12127802	12140428	+
INRAGALG00000012199	INRAGALG00000012199	4	12130789	12131412	+	4	12130789	12131412	+
INRAGALG00000104006	LOC422320	4	12149787	12150342	-	4	12128696	12158471	-
INRAGALG00000012200	INRAGALG00000103819	4	12158747	12205460	+	4	12159260	12160388	+
INRAGALG00000012200	NONGGAG003902	4	12158747	12205460	+	4	12199548	12201917	+
INRAGALG00000012200	LOC422322	4	12158747	12205460	+	4	12162158	12235852	+
INRAGALG00000012201	INRAGALG00000012201	4	12183802	12186669	-	4	12183802	12186669	-
ENSGALG00000007710	LOC422321	4	12191061	12201814	-	4	12192973	12201689	-
ENSGALG00000034769	LOC422322	4	12207493	12235852	+	4	12162158	12235852	+
ENSGALG00000039812	LOC100858332	4	12241665	12243158	+	4	12241601	12246192	+
ENSGALG00000048017	ENSGALG00010015988	4	12248225	12251006	+	4	12248225	12250798	+
ENSGALG00000007740	LOC114482307	4	12254196	12258970	-	4	12257803	12257862	-
ENSGALG00000007740	LOC422323	4	12254196	12258970	-	4	12246576	12263993	-
ENSGALG00000049519	LOC114482307	4	12257803	12257862	-	4	12257803	12257862	-
ENSGALG00000049519	LOC422323	4	12257803	12257862	-	4	12246576	12263993	-
ENSGALG00000007748	LOC428716	4	12269298	12290722	+	4	12269376	12293526	+
NONGGAG003903	NONGGAG003903	4	12297449	12304019	+	4	12297449	12304019	+
ENSGALG00000007750	LOC395630	4	12301858	12315422	-	4	12297174	12315470	-
ENSGALG00000052050	LOC121110629	4	12315643	12330872	+	4	12315631	12320549	+
ALDBGALG0000004297	LOC422325	4	12329996	12331570	-	4	12329041	12456392	-
ENSGALG00000007755	DAVISGALG000025755	4	12335616	12456331	-	4	12394139	12395775	-
ENSGALG00000007755	LOC100316007	4	12335616	12456331	-	4	12427308	12427380	-
ENSGALG00000007755	DAVISGALG000025758	4	12335616	12456331	-	4	12432423	12434440	-
ENSGALG00000007755	ENSGALG00010015991	4	12335616	12456331	-	4	12356394	12373196	-
ENSGALG00000007755	ENSGALG00010015993	4	12335616	12456331	-	4	12368205	12372319	-
ENSGALG00000007755	LOC422325	4	12335616	12456331	-	4	12329041	12456392	-
ENSGALG00000025264	LOC100316007	4	12427308	12427380	-	4	12427308	12427380	-
ENSGALG00000025264	LOC422325	4	12427308	12427380	-	4	12329041	12456392	-
107052084	ENSGALG00010016001	4	12456468	12471718	+	4	12459039	12461744	+
107052084	DAVISGALG000025740	4	12456468	12471718	+	4	12460000	12460524	+
107052084	INRAGALG00000012205	4	12456468	12471718	+	4	12467517	12468969	+
INRAGALG00000012203	INRAGALG00000012203	4	12458919	12467140	-	4	12458919	12467140	-
INRAGALG00000012204	INRAGALG00000012203	4	12460899	12461286	-	4	12458919	12467140	-
ENSGALG00000007788	LOC422326	4	12472607	12499723	-	4	12469202	12516262	-
ENSGALG00000050618	LOC422326	4	12514230	12516855	-	4	12469202	12516262	-
ENSGALG00000007793	LOC422327	4	12516994	12529011	+	4	12516963	12529013	+
ALDBGALG0000004298	LOC422329	4	12531257	12532389	-	4	12529984	12569500	-
ENSGALG00000007800	LOC422329	4	12538535	12557607	-	4	12529984	12569500	-
ENSGALG00000033756	LOC422329	4	12561545	12569489	-	4	12529984	12569500	-
ENSGALG00000054565	LOC112532402	4	12629177	12672989	-	4	12595341	12727084	-
ENSGALG00000048956	NONGGAG009887	4	12726524	12736334	-	4	12732601	12733303	-
NONGGAG003907	LOC121113219	4	12737796	12747989	-	4	12736529	12749356	-
ENSGALG00000007806	LOC422330	4	12749355	12759766	+	4	12749214	12766108	+
INRAGALG00000012209	TAGAGALG000000082613	4	12754033	12764826	-	4	12760595	12762331	-
ENSGALG00000007843	DAVISGALG000025794	4	12767610	12842378	-	4	12770963	12771984	-
ENSGALG00000007843	LOC422331	4	12767610	12842378	-	4	12764969	12842484	-
NONGGAG009676	NONGGAG009676	4	12834728	12839770	+	4	12834728	12839770	+
[truncated: 54,872 more rows]

## Sheet: GRCg6a_GRCg7b_geneCollapsing
gnId_GRCg7bEnriched	gnId_GRCg6aEnriched
DAVISGALG000000013	INRAGALG00000023652
DAVISGALG000000020	ENSGALG00000046157
DAVISGALG000000021	ENSGALG00000046157
DAVISGALG000000025	ENSGALG00000027170
DAVISGALG000000027	ENSGALG00000027170
DAVISGALG000000030	ENSGALG00000027170
DAVISGALG000000033	ENSGALG00000044470
DAVISGALG000000034	ENSGALG00000046045.V94
DAVISGALG000000092	ENSGALG00000030382
DAVISGALG000000093	ENSGALG00000030382
DAVISGALG000000094	ENSGALG00000030382
DAVISGALG000000096	ENSGALG00000030382
DAVISGALG000000102	ENSGALG00000038064
DAVISGALG000000113	ENSGALG00000033770
DAVISGALG000000115	ENSGALG00000033770
DAVISGALG000000125	ENSGALG00000035780
DAVISGALG000000155	ENSGALG00000032776
DAVISGALG000000158	ENSGALG00000032776
DAVISGALG000000159	ENSGALG00000032776
DAVISGALG000000179	ENSGALG00000047070
DAVISGALG000000183	ENSGALG00000034821
DAVISGALG000000200	ENSGALG00000031327
DAVISGALG000000207	NONGGAG007309
DAVISGALG000000208	ENSGALG00000034488
DAVISGALG000000218	ENSGALG00000040704
DAVISGALG000000219	ENSGALG00000040704
DAVISGALG000000220	ENSGALG00000040704
DAVISGALG000000225	ENSGALG00000045988
DAVISGALG000000232	ENSGALG00000031355
DAVISGALG000000236	ENSGALG00000031355
DAVISGALG000000241	ENSGALG00000045086
DAVISGALG000000255	ENSGALG00000030707
DAVISGALG000000286	ENSGALG00000037160
DAVISGALG000000290	ENSGALG00000035912
DAVISGALG000000293	ENSGALG00000035912
DAVISGALG000000295	ENSGALG00000035912
DAVISGALG000000316	ENSGALG00000033408
DAVISGALG000000329	107051908
DAVISGALG000000331	107051908
DAVISGALG000000404	ENSGALG00000046768
DAVISGALG000000424	ALDBGALG0000005981
DAVISGALG000000454	ALDBGALG0000005982
DAVISGALG000000455	ALDBGALG0000005982
DAVISGALG000000463	ENSGALG00000050344;ENSGALG00000002413
DAVISGALG000000466	ENSGALG00000048972
DAVISGALG000000467	ENSGALG00000048972
DAVISGALG000000477	ENSGALG00000033353
DAVISGALG000000507	ENSGALG00000002419
DAVISGALG000000514	ENSGALG00000001668
DAVISGALG000000517	ENSGALG00000013809
DAVISGALG000000519	ENSGALG00000013809
DAVISGALG000000524	ENSGALG00000013809
DAVISGALG000000525	ENSGALG00000013809
DAVISGALG000000529	ENSGALG00000013809
DAVISGALG000000532	ENSGALG00000035773
DAVISGALG000000534	ENSGALG00000035773
DAVISGALG000000536	ALDBGALG0000005759
DAVISGALG000000541	ALDBGALG0000005759
DAVISGALG000000543	ALDBGALG0000005759
DAVISGALG000000565	ENSGALG00000036775
DAVISGALG000000566	ENSGALG00000036775
DAVISGALG000000568	ENSGALG00000036775
DAVISGALG000000570	ENSGALG00000036775
DAVISGALG000000571	ENSGALG00000036775
DAVISGALG000000572	ENSGALG00000036775
DAVISGALG000000581	ENSGALG00000046684
DAVISGALG000000584	ENSGALG00000036775
DAVISGALG000000594	ENSGALG00000036775
DAVISGALG000000597	ENSGALG00000036775
DAVISGALG000000600	ENSGALG00000036775
DAVISGALG000000610	ENSGALG00000005821
DAVISGALG000000620	NONGGAG006685
DAVISGALG000000622	ENSGALG00000028140
DAVISGALG000000626	INRAGALG00000024149
DAVISGALG000000655	ENSGALG00000002371
DAVISGALG000000657	ENSGALG00000002371
DAVISGALG000000661	ENSGALG00000002326
DAVISGALG000000668	ENSGALG00000002165
DAVISGALG000000711	ENSGALG00000028267
DAVISGALG000000712	ENSGALG00000028267
DAVISGALG000000720	ENSGALG00000003235
DAVISGALG000000730	ENSGALG00000002854
DAVISGALG000000744	ENSGALG00000017405
DAVISGALG000000750	ENSGALG00000003295
DAVISGALG000000751	ENSGALG00000003295
DAVISGALG000000762	ENSGALG00000003353
DAVISGALG000000763	ENSGALG00000003353
DAVISGALG000000796	ENSGALG00000003446
DAVISGALG000000798	ENSGALG00000003446
DAVISGALG000000837	ENSGALG00000003792
DAVISGALG000000838	ENSGALG00000003792
DAVISGALG000000848	ENSGALG00000003605
DAVISGALG000000850	ENSGALG00000003605
DAVISGALG000000851	ENSGALG00000003605
DAVISGALG000000854	ENSGALG00000003605
DAVISGALG000000875	ENSGALG00000003708
DAVISGALG000000904	ENSGALG00000014855
DAVISGALG000000911	ENSGALG00000014855
DAVISGALG000000913	ENSGALG00000014855
DAVISGALG000000938	ENSGALG00000049954
DAVISGALG000000941	ENSGALG00000014880
DAVISGALG000000947	ENSGALG00000014875
DAVISGALG000000950	NONGGAG006721
DAVISGALG000000956	ENSGALG00000014875
DAVISGALG000000972	ENSGALG00000014869
DAVISGALG000000982	ENSGALG00000014891
DAVISGALG000000984	ENSGALG00000014891
DAVISGALG000000986	ENSGALG00000014891
DAVISGALG000000992	ENSGALG00000014903
DAVISGALG000000993	ENSGALG00000014903
DAVISGALG000000997	INRAGALG00000024310
DAVISGALG000001020	ENSGALG00000014712
DAVISGALG000001027	ENSGALG00000014716
DAVISGALG000001028	ENSGALG00000014716
DAVISGALG000001044	ENSGALG00000014724
DAVISGALG000001048	ENSGALG00000014718
DAVISGALG000001050	ENSGALG00000014718
DAVISGALG000001051	ENSGALG00000014718
DAVISGALG000001053	ENSGALG00000014718
DAVISGALG000001067	ENSGALG00000014711
DAVISGALG000001087	ENSGALG00000014730
DAVISGALG000001093	ENSGALG00000014911
DAVISGALG000001096	ENSGALG00000014911
DAVISGALG000001100	ENSGALG00000014911
DAVISGALG000001101	ENSGALG00000014911
DAVISGALG000001107	ENSGALG00000014911
DAVISGALG000001126	ENSGALG00000014734
DAVISGALG000001127	ENSGALG00000014734
DAVISGALG000001129	ENSGALG00000014734
DAVISGALG000001136	ENSGALG00000014734
DAVISGALG000001138	ENSGALG00000014734
DAVISGALG000001156	INRAGALG00000024365
DAVISGALG000001157	INRAGALG00000024366
DAVISGALG000001164	107051948
DAVISGALG000001175	ENSGALG00000014773
DAVISGALG000001191	ENSGALG00000014768
DAVISGALG000001198	ENSGALG00000014786
DAVISGALG000001231	ENSGALG00000014751
DAVISGALG000001242	ENSGALG00000014813
DAVISGALG000001244	ENSGALG00000014813
DAVISGALG000001273	ENSGALG00000004438
DAVISGALG000001274	ENSGALG00000004438
DAVISGALG000001280	ENSGALG00000004390
DAVISGALG000001286	ENSGALG00000004390
DAVISGALG000001300	ENSGALG00000004350
DAVISGALG000001306	ENSGALG00000004339
DAVISGALG000001307	ENSGALG00000004339
DAVISGALG000001326	ENSGALG00000014978
DAVISGALG000001327	ENSGALG00000014978
DAVISGALG000001328	ENSGALG00000014978
DAVISGALG000001342	ENSGALG00000014952
DAVISGALG000001354	ENSGALG00000014727
DAVISGALG000001362	ENSGALG00000050261
DAVISGALG000001364	ENSGALG00000014727
DAVISGALG000001369	ENSGALG00000014727
DAVISGALG000001370	ENSGALG00000014727
DAVISGALG000001372	ENSGALG00000014727
DAVISGALG000001374	ENSGALG00000014727
DAVISGALG000001375	ENSGALG00000014727
DAVISGALG000001376	ENSGALG00000014727
DAVISGALG000001378	ENSGALG00000014727
DAVISGALG000001384	INRAGALG00000024341
DAVISGALG000001393	ENSGALG00000046863
DAVISGALG000001431	ENSGALG00000015019
DAVISGALG000001443	107051957
DAVISGALG000001445	ENSGALG00000015014
DAVISGALG000001449	INRAGALG00000024463
DAVISGALG000001458	INRAGALG00000024462
DAVISGALG000001461	ENSGALG00000014999
DAVISGALG000001463	ENSGALG00000014999
DAVISGALG000001483	ENSGALG00000010158
DAVISGALG000001484	ENSGALG00000010158
DAVISGALG000001507	ENSGALG00000010164
DAVISGALG000001509	ENSGALG00000010164
DAVISGALG000001531	NONGGAG006776
DAVISGALG000001546	INRAGALG00000024508
DAVISGALG000001547	INRAGALG00000024516
DAVISGALG000001564	ENSGALG00000015050
DAVISGALG000001566	ENSGALG00000015050
DAVISGALG000001569	ENSGALG00000015053
DAVISGALG000001572	ENSGALG00000015052
DAVISGALG000001629	ENSGALG00000015105
DAVISGALG000001638	ENSGALG00000015096
DAVISGALG000001640	ENSGALG00000015096
DAVISGALG000001642	ENSGALG00000015096
DAVISGALG000001644	ENSGALG00000015096
DAVISGALG000001645	ENSGALG00000015096
DAVISGALG000001649	ENSGALG00000020557
DAVISGALG000001652	ENSGALG00000020557
DAVISGALG000001656	ENSGALG00000020557
DAVISGALG000001663	ENSGALG00000020557
DAVISGALG000001665	ENSGALG00000020557
DAVISGALG000001666	ENSGALG00000020557
DAVISGALG000001677	ENSGALG00000028298
DAVISGALG000001683	ENSGALG00000015103
DAVISGALG000001684	ENSGALG00000015103
DAVISGALG000001698	ENSGALG00000015103
DAVISGALG000001702	ENSGALG00000005441
DAVISGALG000001704	ENSGALG00000005441
DAVISGALG000001708	ENSGALG00000005441
DAVISGALG000001709	ENSGALG00000005441
DAVISGALG000001720	ENSGALG00000044304
DAVISGALG000001723	ENSGALG00000015101
DAVISGALG000001727	ENSGALG00000015101
DAVISGALG000001728	ENSGALG00000015101
DAVISGALG000001743	ENSGALG00000015101
DAVISGALG000001745	ENSGALG00000015101
DAVISGALG000001746	ENSGALG00000015101
DAVISGALG000001767	ENSGALG00000015071
DAVISGALG000001785	ENSGALG00000015111
DAVISGALG000001787	ENSGALG00000015111
DAVISGALG000001788	ENSGALG00000015111
DAVISGALG000001799	ENSGALG00000015138
DAVISGALG000001807	ALDBGALG0000005838
DAVISGALG000001822	ENSGALG00000015107
DAVISGALG000001824	ENSGALG00000015107
DAVISGALG000001830	ENSGALG00000015109
DAVISGALG000001874	ENSGALG00000015150
DAVISGALG000001890	ENSGALG00000047424
DAVISGALG000001901	ENSGALG00000015170
DAVISGALG000001920	ENSGALG00000015177
DAVISGALG000001922	ENSGALG00000015177
DAVISGALG000001924	ENSGALG00000015177
DAVISGALG000001925	ENSGALG00000015177
DAVISGALG000001936	ENSGALG00000012575
DAVISGALG000001937	ENSGALG00000012575
DAVISGALG000001948	ENSGALG00000015184
DAVISGALG000001951	ENSGALG00000015184
DAVISGALG000001952	ENSGALG00000015184
DAVISGALG000001964	ENSGALG00000015126
DAVISGALG000001966	ENSGALG00000015126
DAVISGALG000001972	ENSGALG00000015126
DAVISGALG000001975	ENSGALG00000015126
DAVISGALG000001979	ENSGALG00000015126
DAVISGALG000001980	ENSGALG00000015126
DAVISGALG000001982	ENSGALG00000015126
DAVISGALG000001993	ALDBGALG0000005836
DAVISGALG000001994	ALDBGALG0000005836
DAVISGALG000002006	ENSGALG00000015167
DAVISGALG000002007	ENSGALG00000015167
DAVISGALG000002008	ENSGALG00000015167
DAVISGALG000002012	ENSGALG00000015167
DAVISGALG000002019	ENSGALG00000033256
DAVISGALG000002025	ENSGALG00000033256
DAVISGALG000002026	ENSGALG00000033256
DAVISGALG000002028	ENSGALG00000033256
DAVISGALG000002029	ENSGALG00000033256
DAVISGALG000002031	ENSGALG00000033256
DAVISGALG000002032	ENSGALG00000033256
DAVISGALG000002042	ENSGALG00000012591
DAVISGALG000002067	ENSGALG00000012594
DAVISGALG000002069	ENSGALG00000012594
DAVISGALG000002070	ENSGALG00000012594
DAVISGALG000002072	ENSGALG00000012594
DAVISGALG000002083	ENSGALG00000015058
DAVISGALG000002086	ENSGALG00000015058
DAVISGALG000002093	ENSGALG00000015058
DAVISGALG000002099	ENSGALG00000015058
DAVISGALG000002102	ENSGALG00000015058
DAVISGALG000002103	ENSGALG00000015058
DAVISGALG000002104	ENSGALG00000015058
DAVISGALG000002107	ENSGALG00000015058
DAVISGALG000002109	ENSGALG00000015058
DAVISGALG000002111	ENSGALG00000015058
DAVISGALG000002112	ENSGALG00000015058
DAVISGALG000002149	ENSGALG00000012620
DAVISGALG000002152	ENSGALG00000052503
DAVISGALG000002196	ENSGALG00000015209
DAVISGALG000002217	INRAGALG00000024740
DAVISGALG000002222	ENSGALG00000021843
DAVISGALG000002225	ENSGALG00000021843
DAVISGALG000002229	ENSGALG00000015208
DAVISGALG000002233	ENSGALG00000015208
DAVISGALG000002235	ENSGALG00000015208
DAVISGALG000002236	ENSGALG00000015208
DAVISGALG000002242	ENSGALG00000000161
DAVISGALG000002249	ENSGALG00000026899
DAVISGALG000002254	ENSGALG00000027258
DAVISGALG000002256	ENSGALG00000027258
DAVISGALG000002259	ENSGALG00000027258
DAVISGALG000002271	ENSGALG00000012608
DAVISGALG000002273	ENSGALG00000012608
DAVISGALG000002274	ENSGALG00000012608
DAVISGALG000002305	ENSGALG00000000208
DAVISGALG000002328	ENSGALG00000000220
DAVISGALG000002329	ENSGALG00000000220
DAVISGALG000002334	ENSGALG00000000234
DAVISGALG000002356	ENSGALG00000014916
DAVISGALG000002373	ENSGALG00000010688
DAVISGALG000002376	107052331
DAVISGALG000002383	ENSGALG00000010697
DAVISGALG000002386	ENSGALG00000010697
DAVISGALG000002387	ENSGALG00000010697
DAVISGALG000002393	ENSGALG00000000255
DAVISGALG000002406	ENSGALG00000000244
DAVISGALG000002410	ENSGALG00000000244
DAVISGALG000002421	ENSGALG00000000273
DAVISGALG000002426	ENSGALG00000033848
DAVISGALG000002435	ENSGALG00000015264
DAVISGALG000002443	ENSGALG00000026192
DAVISGALG000002444	ENSGALG00000026192
DAVISGALG000002446	ENSGALG00000026192
DAVISGALG000002447	ENSGALG00000026192
DAVISGALG000002449	ENSGALG00000026192
DAVISGALG000002470	ENSGALG00000015256
DAVISGALG000002471	ENSGALG00000015256
DAVISGALG000002472	ENSGALG00000015256
DAVISGALG000002476	ENSGALG00000015256
DAVISGALG000002478	ENSGALG00000015256
DAVISGALG000002481	ENSGALG00000015301
DAVISGALG000002486	ENSGALG00000026811
DAVISGALG000002488	ENSGALG00000026811
DAVISGALG000002489	ENSGALG00000026811
DAVISGALG000002492	ENSGALG00000015315
DAVISGALG000002495	INRAGALG00000024842
DAVISGALG000002507	ENSGALG00000000280
DAVISGALG000002509	ENSGALG00000000280
DAVISGALG000002512	ENSGALG00000000280
DAVISGALG000002513	ENSGALG00000000280
DAVISGALG000002518	ENSGALG00000000280
DAVISGALG000002520	ENSGALG00000000280
DAVISGALG000002521	ENSGALG00000000280
DAVISGALG000002522	ENSGALG00000000280
DAVISGALG000002523	ENSGALG00000000280
DAVISGALG000002526	ENSGALG00000000280
DAVISGALG000002528	ENSGALG00000000280
DAVISGALG000002535	ENSGALG00000000280
DAVISGALG000002550	ENSGALG00000015333
DAVISGALG000002553	ENSGALG00000015333
DAVISGALG000002559	ENSGALG00000000276
DAVISGALG000002569	ENSGALG00000000276
DAVISGALG000002572	ENSGALG00000000276
DAVISGALG000002573	ENSGALG00000000276
DAVISGALG000002574	ENSGALG00000000276
DAVISGALG000002575	ENSGALG00000000276
DAVISGALG000002577	ENSGALG00000000276
DAVISGALG000002582	ENSGALG00000000276
DAVISGALG000002583	ENSGALG00000000276
DAVISGALG000002584	ENSGALG00000000276
DAVISGALG000002586	ENSGALG00000000276
DAVISGALG000002600	ENSGALG00000049099
DAVISGALG000002601	ENSGALG00000015332
DAVISGALG000002606	INRAGALG00000024853
DAVISGALG000002618	INRAGALG00000024878
DAVISGALG000002623	ENSGALG00000027423
DAVISGALG000002630	ENSGALG00000015352
DAVISGALG000002673	ENSGALG00000040738
DAVISGALG000002674	ENSGALG00000015433
DAVISGALG000002676	ENSGALG00000015433
DAVISGALG000002677	NONGGAG010952
DAVISGALG000002678	NONGGAG010952
DAVISGALG000002701	INRAGALG00000105886
DAVISGALG000002709	INRAGALG00000024910;INRAGALG00000024911
DAVISGALG000002711	ENSGALG00000015540
DAVISGALG000002714	ENSGALG00000015540
DAVISGALG000002717	INRAGALG00000024907
DAVISGALG000002719	INRAGALG00000024907
DAVISGALG000002730	ALDBGALG0000005900
DAVISGALG000002739	ENSGALG00000028673
DAVISGALG000002741	INRAGALG00000024920
DAVISGALG000002760	ENSGALG00000014690
DAVISGALG000002761	ENSGALG00000014690
DAVISGALG000002793	ENSGALG00000050984
DAVISGALG000002807	ENSGALG00000047753
DAVISGALG000002825	ENSGALG00000048557
DAVISGALG000002837	ENSGALG00000027907
DAVISGALG000002841	ENSGALG00000050798
DAVISGALG000002842	ENSGALG00000050798
DAVISGALG000002868	INRAGALG00000024951
DAVISGALG000002869	INRAGALG00000024951
DAVISGALG000002870	ENSGALG00000014668
DAVISGALG000002873	ENSGALG00000014668
DAVISGALG000002877	ENSGALG00000014668
DAVISGALG000002895	ENSGALG00000027932
DAVISGALG000002898	ENSGALG00000014664
DAVISGALG000002901	ENSGALG00000014664
DAVISGALG000002919	ENSGALG00000014661
DAVISGALG000002920	ENSGALG00000014661
DAVISGALG000002922	ENSGALG00000014661
DAVISGALG000002923	ENSGALG00000014661
DAVISGALG000002926	ENSGALG00000014661
DAVISGALG000002927	ENSGALG00000014661
DAVISGALG000002930	ENSGALG00000014661
DAVISGALG000002935	ENSGALG00000014661
DAVISGALG000002936	ENSGALG00000014661
DAVISGALG000002937	ENSGALG00000014661
DAVISGALG000002945	ENSGALG00000017706
DAVISGALG000002949	ENSGALG00000017706
DAVISGALG000002955	ENSGALG00000046534
DAVISGALG000002960	ENSGALG00000014645
DAVISGALG000002962	ENSGALG00000014645
DAVISGALG000002964	ENSGALG00000014645
DAVISGALG000002967	ENSGALG00000014645
DAVISGALG000002969	ENSGALG00000014645
DAVISGALG000002970	ENSGALG00000014645
DAVISGALG000002992	ENSGALG00000015630
DAVISGALG000002998	ENSGALG00000015630
DAVISGALG000003002	ENSGALG00000015620
DAVISGALG000003009	ENSGALG00000015620
DAVISGALG000003011	ENSGALG00000015620
DAVISGALG000003012	ENSGALG00000015620
DAVISGALG000003055	ENSGALG00000015598
DAVISGALG000003067	ENSGALG00000023089
DAVISGALG000003080	ENSGALG00000015576
DAVISGALG000003105	ENSGALG00000015682
DAVISGALG000003121	ENSGALG00000015548
DAVISGALG000003124	ENSGALG00000015542
DAVISGALG000003128	ENSGALG00000015689
DAVISGALG000003140	ENSGALG00000015656
DAVISGALG000003145	ENSGALG00000015656
DAVISGALG000003146	ENSGALG00000015656
DAVISGALG000003147	ENSGALG00000015656
DAVISGALG000003187	ALDBGALG0000005933
DAVISGALG000003189	INRAGALG00000025072
DAVISGALG000003190	INRAGALG00000025072;INRAGALG00000025076
DAVISGALG000003194	ENSGALG00000001765
DAVISGALG000003197	ENSGALG00000015799
DAVISGALG000003198	ENSGALG00000015799
DAVISGALG000003240	ENSGALG00000001801
DAVISGALG000003244	ENSGALG00000001856
DAVISGALG000003262	ENSGALG00000001869
DAVISGALG000003264	ENSGALG00000001869
DAVISGALG000003294	ENSGALG00000012350
DAVISGALG000003301	INRAGALG00000025116
DAVISGALG000003302	INRAGALG00000025116
DAVISGALG000003313	ENSGALG00000002187
DAVISGALG000003317	ENSGALG00000045969
DAVISGALG000003322	ENSGALG00000002183
DAVISGALG000003323	ENSGALG00000002183
DAVISGALG000003329	ALDBGALG0000005951
DAVISGALG000003343	ENSGALG00000027761
DAVISGALG000003352	ENSGALG00000002227
DAVISGALG000003354	ENSGALG00000002227
DAVISGALG000003357	ENSGALG00000002227
DAVISGALG000003362	ENSGALG00000002227
DAVISGALG000003363	ENSGALG00000002227
DAVISGALG000003366	ENSGALG00000002250
DAVISGALG000003379	ENSGALG00000002294
DAVISGALG000003381	ENSGALG00000002294
DAVISGALG000003382	ENSGALG00000002294
DAVISGALG000003389	INRAGALG00000025122;ENSGALG00000047512
DAVISGALG000003390	ENSGALG00000002294
DAVISGALG000003405	NONGGAG010980
DAVISGALG000003477	ENSGALG00000005016
DAVISGALG000003479	ENSGALG00000005016
DAVISGALG000003481	ENSGALG00000005016
DAVISGALG000003482	ENSGALG00000005016
DAVISGALG000003501	ENSGALG00000005330
DAVISGALG000003505	ENSGALG00000005330
DAVISGALG000003509	ENSGALG00000018874
DAVISGALG000003510	ENSGALG00000018874
DAVISGALG000003512	ENSGALG00000018874
DAVISGALG000003513	ENSGALG00000018874
DAVISGALG000003514	ENSGALG00000018874
DAVISGALG000003515	ENSGALG00000018874
DAVISGALG000003534	ENSGALG00000051297
DAVISGALG000003551	ENSGALG00000016431
DAVISGALG000003553	ENSGALG00000016431
DAVISGALG000003560	ENSGALG00000047728
DAVISGALG000003562	ENSGALG00000028675
DAVISGALG000003566	ENSGALG00000028675
DAVISGALG000003567	ENSGALG00000028675
DAVISGALG000003568	ENSGALG00000028675
DAVISGALG000003575	ENSGALG00000033031
DAVISGALG000003620	ENSGALG00000051297;ENSGALG00000049873
DAVISGALG000003621	ENSGALG00000051297
DAVISGALG000003631	ENSGALG00000033919
DAVISGALG000003633	ENSGALG00000033919
DAVISGALG000003677	ENSGALG00000029341
DAVISGALG000003688	ENSGALG00000043178
DAVISGALG000003705	NONGGAG000017
DAVISGALG000003729	ENSGALG00000006891
DAVISGALG000003730	ENSGALG00000006891
DAVISGALG000003739	ENSGALG00000006409
DAVISGALG000003741	ENSGALG00000006356
DAVISGALG000003745	ENSGALG00000006356
DAVISGALG000003746	ENSGALG00000006356
DAVISGALG000003755	ENSGALG00000006489
DAVISGALG000003756	ENSGALG00000006489
DAVISGALG000003761	ENSGALG00000006489
DAVISGALG000003772	ENSGALG00000008477
DAVISGALG000003776	ENSGALG00000008477
DAVISGALG000003777	ENSGALG00000008477
DAVISGALG000003778	ENSGALG00000008477
DAVISGALG000003779	ENSGALG00000008477
DAVISGALG000003781	ENSGALG00000008477
DAVISGALG000003782	ENSGALG00000008477
DAVISGALG000003785	ENSGALG00000008477
DAVISGALG000003786	ENSGALG00000008477
DAVISGALG000003788	ENSGALG00000008477;ENSGALG00000028216
DAVISGALG000003790	ENSGALG00000008477
DAVISGALG000003802	ENSGALG00000006473
DAVISGALG000003820	ENSGALG00000050475
DAVISGALG000003822	ENSGALG00000050475
DAVISGALG000003828	INRAGALG00000000077
DAVISGALG000003853	ENSGALG00000029270
DAVISGALG000003864	ENSGALG00000006731
DAVISGALG000003866	ENSGALG00000006731
DAVISGALG000003874	ENSGALG00000035563
DAVISGALG000003875	ENSGALG00000035563
DAVISGALG000003876	ENSGALG00000035563
DAVISGALG000003894	ENSGALG00000033772
DAVISGALG000003901	ENSGALG00000030140
DAVISGALG000003913	ENSGALG00000014575
DAVISGALG000003926	ENSGALG00000033051
DAVISGALG000003927	ENSGALG00000033051
DAVISGALG000003928	ENSGALG00000033051
DAVISGALG000003929	ENSGALG00000033051
DAVISGALG000003963	ENSGALG00000006576
DAVISGALG000003984	ENSGALG00000006560
DAVISGALG000003995	ENSGALG00000008382
DAVISGALG000004009	ENSGALG00000034992
DAVISGALG000004015	ENSGALG00000050213
DAVISGALG000004021	ENSGALG00000054941
DAVISGALG000004036	ENSGALG00000051957
DAVISGALG000004037	INRAGALG00000000214
DAVISGALG000004039	ENSGALG00000040444
DAVISGALG000004042	ENSGALG00000040444
DAVISGALG000004045	ENSGALG00000040444
DAVISGALG000004048	ENSGALG00000008439
DAVISGALG000004051	NONGGAG000047
DAVISGALG000004052	ENSGALG00000008335
DAVISGALG000004065	ENSGALG00000039659
DAVISGALG000004066	ENSGALG00000039659
DAVISGALG000004068	ENSGALG00000039659
DAVISGALG000004070	ENSGALG00000039659
DAVISGALG000004071	ENSGALG00000039659
DAVISGALG000004072	ENSGALG00000039659
DAVISGALG000004074	ENSGALG00000039659
DAVISGALG000004075	ENSGALG00000039659
DAVISGALG000004081	ENSGALG00000039659
DAVISGALG000004086	ENSGALG00000039659
DAVISGALG000004087	ENSGALG00000039659
DAVISGALG000004091	ENSGALG00000039659
DAVISGALG000004099	107055502
DAVISGALG000004101	107055432
DAVISGALG000004104	ENSGALG00000049441
DAVISGALG000004110	ENSGALG00000034590
DAVISGALG000004113	ENSGALG00000034590
DAVISGALG000004114	ENSGALG00000034590
DAVISGALG000004115	ENSGALG00000034590
DAVISGALG000004119	ENSGALG00000034590
DAVISGALG000004120	ENSGALG00000034590
DAVISGALG000004121	ENSGALG00000034590
DAVISGALG000004128	ENSGALG00000034590
DAVISGALG000004130	ENSGALG00000034590
DAVISGALG000004131	ENSGALG00000034590
DAVISGALG000004133	ENSGALG00000034590
DAVISGALG000004134	ENSGALG00000034590
DAVISGALG000004135	ENSGALG00000034590
DAVISGALG000004137	ENSGALG00000034590
DAVISGALG000004139	ENSGALG00000034590
DAVISGALG000004140	ENSGALG00000034590
DAVISGALG000004141	ENSGALG00000034590
DAVISGALG000004143	ENSGALG00000034590
DAVISGALG000004145	ENSGALG00000034590
DAVISGALG000004146	ENSGALG00000034590
DAVISGALG000004147	ENSGALG00000034590
DAVISGALG000004148	ENSGALG00000034590
DAVISGALG000004150	ENSGALG00000034590
DAVISGALG000004152	ENSGALG00000034590
DAVISGALG000004153	ENSGALG00000034590
DAVISGALG000004156	ENSGALG00000034590
DAVISGALG000004161	ENSGALG00000008312
DAVISGALG000004204	ENSGALG00000008060
DAVISGALG000004213	ENSGALG00000008115
DAVISGALG000004217	ENSGALG00000008115
DAVISGALG000004219	NONGGAG007020
DAVISGALG000004220	NONGGAG007020
DAVISGALG000004227	ENSGALG00000008115
DAVISGALG000004231	ENSGALG00000008115
DAVISGALG000004238	ENSGALG00000008486
DAVISGALG000004239	ENSGALG00000008486
DAVISGALG000004242	ENSGALG00000008486
DAVISGALG000004243	ENSGALG00000008486
DAVISGALG000004247	ENSGALG00000008486
DAVISGALG000004249	ENSGALG00000008486
DAVISGALG000004250	ENSGALG00000008486
DAVISGALG000004251	ENSGALG00000008486
DAVISGALG000004252	ENSGALG00000008486
DAVISGALG000004253	ENSGALG00000008486
DAVISGALG000004254	ENSGALG00000008486
DAVISGALG000004260	ENSGALG00000008486
DAVISGALG000004262	ENSGALG00000008486
DAVISGALG000004263	ENSGALG00000008486
DAVISGALG000004267	ENSGALG00000008486
DAVISGALG000004269	ENSGALG00000008486
DAVISGALG000004271	ENSGALG00000008486
DAVISGALG000004293	ENSGALG00000035940
DAVISGALG000004296	ENSGALG00000035940
DAVISGALG000004298	ENSGALG00000035940
DAVISGALG000004346	ENSGALG00000008193
DAVISGALG000004356	ENSGALG00000008193
DAVISGALG000004360	ENSGALG00000007098
DAVISGALG000004361	ENSGALG00000007098
DAVISGALG000004367	ENSGALG00000042764
DAVISGALG000004368	ENSGALG00000042764
DAVISGALG000004369	ENSGALG00000042764
DAVISGALG000004378	ENSGALG00000042764
DAVISGALG000004380	ENSGALG00000042764
DAVISGALG000004381	ENSGALG00000042764
DAVISGALG000004385	ENSGALG00000042764
DAVISGALG000004396	ENSGALG00000043355
DAVISGALG000004397	ENSGALG00000043355
DAVISGALG000004398	ENSGALG00000043355
DAVISGALG000004412	ENSGALG00000043058
DAVISGALG000004413	ENSGALG00000043058
DAVISGALG000004414	ENSGALG00000043058
DAVISGALG000004416	ENSGALG00000043058
DAVISGALG000004421	ENSGALG00000029379
DAVISGALG000004423	ENSGALG00000029379
DAVISGALG000004461	107050120
DAVISGALG000004489	ENSGALG00000008797
DAVISGALG000004497	ENSGALG00000023584
DAVISGALG000004499	ENSGALG00000023584
DAVISGALG000004507	ENSGALG00000023584
DAVISGALG000004513	ENSGALG00000023584
DAVISGALG000004517	ENSGALG00000023584
DAVISGALG000004524	ENSGALG00000023584
DAVISGALG000004525	ENSGALG00000023584
DAVISGALG000004532	ENSGALG00000023584
DAVISGALG000004539	ENSGALG00000034533
DAVISGALG000004548	ENSGALG00000008154
DAVISGALG000004568	ENSGALG00000008836
DAVISGALG000004578	ENSGALG00000008975
DAVISGALG000004581	ENSGALG00000009029
DAVISGALG000004587	ENSGALG00000040114
DAVISGALG000004588	ENSGALG00000040114
DAVISGALG000004590	ENSGALG00000040114
DAVISGALG000004594	107051595
DAVISGALG000004598	ENSGALG00000039861
DAVISGALG000004600	ENSGALG00000039861
DAVISGALG000004601	ENSGALG00000039861
DAVISGALG000004602	ENSGALG00000039861
DAVISGALG000004609	ENSGALG00000039861
DAVISGALG000004612	INRAGALG00000000361
DAVISGALG000004624	ENSGALG00000039403
DAVISGALG000004626	ENSGALG00000039403
DAVISGALG000004627	ENSGALG00000039403
DAVISGALG000004630	ENSGALG00000039403
DAVISGALG000004634	ENSGALG00000039403
DAVISGALG000004638	ENSGALG00000009002
DAVISGALG000004640	ENSGALG00000009002
DAVISGALG000004641	ENSGALG00000009002
DAVISGALG000004647	ENSGALG00000009002
DAVISGALG000004653	ENSGALG00000008926
DAVISGALG000004657	ENSGALG00000008926
DAVISGALG000004658	ENSGALG00000008926
DAVISGALG000004662	ENSGALG00000008926
DAVISGALG000004663	ENSGALG00000008926
DAVISGALG000004670	ENSGALG00000008926
DAVISGALG000004672	ENSGALG00000008926
DAVISGALG000004679	ENSGALG00000032986
DAVISGALG000004699	NONGGAG007402
DAVISGALG000004701	ENSGALG00000038834
DAVISGALG000004704	ENSGALG00000038834
DAVISGALG000004708	ENSGALG00000038834
DAVISGALG000004709	ENSGALG00000038834
DAVISGALG000004710	ENSGALG00000038834
DAVISGALG000004713	ENSGALG00000038834
DAVISGALG000004715	ENSGALG00000038834
DAVISGALG000004720	ENSGALG00000038834
DAVISGALG000004722	ENSGALG00000038834
DAVISGALG000004724	ENSGALG00000038834
DAVISGALG000004725	ENSGALG00000038834
DAVISGALG000004728	ENSGALG00000038834
DAVISGALG000004732	ENSGALG00000038834
DAVISGALG000004734	ENSGALG00000038834
DAVISGALG000004744	ENSGALG00000038834
DAVISGALG000004746	ENSGALG00000038834
DAVISGALG000004747	ENSGALG00000038834
DAVISGALG000004752	ENSGALG00000038834
DAVISGALG000004755	ENSGALG00000038834
DAVISGALG000004756	ENSGALG00000038834
DAVISGALG000004758	ENSGALG00000038834
DAVISGALG000004759	ENSGALG00000038834
DAVISGALG000004760	ENSGALG00000041737
DAVISGALG000004761	ENSGALG00000038834
DAVISGALG000004762	ENSGALG00000038834
DAVISGALG000004771	ENSGALG00000037206
DAVISGALG000004774	ENSGALG00000037206
DAVISGALG000004775	ENSGALG00000037206
DAVISGALG000004780	ENSGALG00000009066
DAVISGALG000004781	ENSGALG00000009066
DAVISGALG000004783	ENSGALG00000009066
DAVISGALG000004785	ENSGALG00000009066
DAVISGALG000004786	ENSGALG00000009066
DAVISGALG000004788	ENSGALG00000009066
DAVISGALG000004792	ENSGALG00000009066
DAVISGALG000004794	ENSGALG00000009066
DAVISGALG000004796	ENSGALG00000009066
DAVISGALG000004797	ENSGALG00000009066
DAVISGALG000004798	ENSGALG00000009066
DAVISGALG000004799	ENSGALG00000009066
DAVISGALG000004813	ENSGALG00000036883
DAVISGALG000004831	107052645
DAVISGALG000004832	107052645
DAVISGALG000004839	ENSGALG00000009424
DAVISGALG000004844	ENSGALG00000009424
DAVISGALG000004857	ALDBGALG0000000072
DAVISGALG000004885	ENSGALG00000053114
DAVISGALG000004887	ENSGALG00000053114
DAVISGALG000004888	ENSGALG00000053114
DAVISGALG000004895	ENSGALG00000029796
DAVISGALG000004898	ENSGALG00000009505
DAVISGALG000004902	ENSGALG00000009514
DAVISGALG000004909	ENSGALG00000009514
DAVISGALG000004913	ENSGALG00000009530
DAVISGALG000004914	ENSGALG00000009530
DAVISGALG000004929	ENSGALG00000009556
DAVISGALG000004944	ENSGALG00000009480
DAVISGALG000004945	ENSGALG00000009480
DAVISGALG000004957	ENSGALG00000009638
DAVISGALG000004958	ENSGALG00000009638
DAVISGALG000004959	ENSGALG00000009638
DAVISGALG000004967	ENSGALG00000009532
DAVISGALG000004975	ENSGALG00000009547
DAVISGALG000004976	ENSGALG00000009547
DAVISGALG000004980	ENSGALG00000009523
DAVISGALG000004982	ENSGALG00000009523
DAVISGALG000004989	ENSGALG00000009523
DAVISGALG000004991	ENSGALG00000009523
DAVISGALG000004993	ENSGALG00000009523
DAVISGALG000005004	107052706
DAVISGALG000005010	ENSGALG00000008497
DAVISGALG000005021	ENSGALG00000033074
DAVISGALG000005022	ENSGALG00000033074
DAVISGALG000005023	NONGGAG000128
DAVISGALG000005028	ENSGALG00000033074
DAVISGALG000005030	ENSGALG00000033074
DAVISGALG000005039	ENSGALG00000009730
DAVISGALG000005047	ENSGALG00000009755
DAVISGALG000005048	ENSGALG00000009755
DAVISGALG000005053	ENSGALG00000037189
DAVISGALG000005085	ENSGALG00000009601
DAVISGALG000005087	ENSGALG00000009601
DAVISGALG000005092	ENSGALG00000017237;ENSGALG00000042870
DAVISGALG000005101	ENSGALG00000030024
DAVISGALG000005102	ENSGALG00000030024
DAVISGALG000005114	ENSGALG00000009795
DAVISGALG000005115	ENSGALG00000009795
DAVISGALG000005121	ENSGALG00000009795
DAVISGALG000005133	ENSGALG00000009485
DAVISGALG000005136	ENSGALG00000009485
DAVISGALG000005137	NONGGAG007419
DAVISGALG000005157	ENSGALG00000009805
DAVISGALG000005160	ENSGALG00000009805
DAVISGALG000005162	ENSGALG00000009805
DAVISGALG000005163	ENSGALG00000009805
DAVISGALG000005167	ENSGALG00000009859
DAVISGALG000005169	ENSGALG00000009859
DAVISGALG000005173	ENSGALG00000009873
DAVISGALG000005175	ENSGALG00000009873
DAVISGALG000005179	ENSGALG00000026661
DAVISGALG000005186	ENSGALG00000009875
DAVISGALG000005223	ENSGALG00000009945
DAVISGALG000005232	ENSGALG00000009966
DAVISGALG000005243	ENSGALG00000009825
DAVISGALG000005244	ENSGALG00000009825
DAVISGALG000005284	ENSGALG00000010049
DAVISGALG000005290	ENSGALG00000010042
DAVISGALG000005291	ENSGALG00000010042
DAVISGALG000005295	ENSGALG00000040855
DAVISGALG000005299	ENSGALG00000040855
DAVISGALG000005302	ENSGALG00000040855
DAVISGALG000005303	ENSGALG00000040855
DAVISGALG000005327	ENSGALG00000010204
DAVISGALG000005339	ENSGALG00000010200
DAVISGALG000005349	ENSGALG00000010163
DAVISGALG000005350	ENSGALG00000010163
DAVISGALG000005351	INRAGALG00000000579
DAVISGALG000005394	ENSGALG00000010320
DAVISGALG000005398	ENSGALG00000041094
DAVISGALG000005400	ENSGALG00000041094
DAVISGALG000005404	ENSGALG00000041094
DAVISGALG000005405	ENSGALG00000041094
DAVISGALG000005413	ENSGALG00000041094
DAVISGALG000005414	ENSGALG00000041094
DAVISGALG000005415	ENSGALG00000041094
DAVISGALG000005416	ENSGALG00000041094
DAVISGALG000005419	ENSGALG00000041094
DAVISGALG000005424	NONGGAG000160
DAVISGALG000005425	NONGGAG000160
DAVISGALG000005427	ENSGALG00000041094
DAVISGALG000005428	ENSGALG00000041094
DAVISGALG000005432	ENSGALG00000041094
DAVISGALG000005437	ENSGALG00000054653
DAVISGALG000005439	ENSGALG00000054653
DAVISGALG000005441	ENSGALG00000047936
DAVISGALG000005446	107052828
DAVISGALG000005447	ENSGALG00000010311
DAVISGALG000005455	ENSGALG00000010311
DAVISGALG000005457	ENSGALG00000010311
DAVISGALG000005458	NONGGAG007438
DAVISGALG000005469	ENSGALG00000010939
DAVISGALG000005470	ENSGALG00000010939
DAVISGALG000005471	ENSGALG00000010939
DAVISGALG000005482	ENSGALG00000042269
DAVISGALG000005483	NONGGAG000171
DAVISGALG000005506	ENSGALG00000027633
DAVISGALG000005507	ENSGALG00000027633
DAVISGALG000005525	ENSGALG00000030550
DAVISGALG000005526	ENSGALG00000030550
DAVISGALG000005528	ENSGALG00000010325
DAVISGALG000005530	ENSGALG00000010325
DAVISGALG000005531	ENSGALG00000010325
DAVISGALG000005546	ENSGALG00000010958
DAVISGALG000005552	ENSGALG00000010958
DAVISGALG000005553	ENSGALG00000010958
DAVISGALG000005554	ENSGALG00000010958
DAVISGALG000005555	ENSGALG00000010958
DAVISGALG000005556	ENSGALG00000010958
DAVISGALG000005561	ENSGALG00000010975
DAVISGALG000005564	ENSGALG00000010975
DAVISGALG000005568	ENSGALG00000010975
DAVISGALG000005571	ENSGALG00000010975
DAVISGALG000005578	ENSGALG00000010975
DAVISGALG000005593	ENSGALG00000033106
DAVISGALG000005595	ENSGALG00000033106
DAVISGALG000005601	107052880
DAVISGALG000005614	ENSGALG00000011274
DAVISGALG000005617	ENSGALG00000011274
DAVISGALG000005618	ALDBGALG0000000117
DAVISGALG000005642	NONGGAG007457
DAVISGALG000005657	ENSGALG00000011327
DAVISGALG000005665	ENSGALG00000011342
DAVISGALG000005666	ENSGALG00000011342
DAVISGALG000005674	ENSGALG00000038077
DAVISGALG000005678	ENSGALG00000052884
DAVISGALG000005686	ENSGALG00000011280
DAVISGALG000005724	NONGGAG007063
DAVISGALG000005725	NONGGAG007063
DAVISGALG000005753	INRAGALG00000000765
DAVISGALG000005775	ENSGALG00000011682
DAVISGALG000005780	ENSGALG00000011682
DAVISGALG000005795	ENSGALG00000011549
DAVISGALG000005798	ENSGALG00000011549
DAVISGALG000005799	ENSGALG00000011549
DAVISGALG000005800	ENSGALG00000011549
DAVISGALG000005802	ENSGALG00000011549
DAVISGALG000005803	ENSGALG00000011549
DAVISGALG000005808	ENSGALG00000011847
DAVISGALG000005834	ENSGALG00000036238
DAVISGALG000005883	ENSGALG00000011854
DAVISGALG000005899	ENSGALG00000011814
DAVISGALG000005909	ENSGALG00000029583
DAVISGALG000005910	ENSGALG00000029583
DAVISGALG000005922	ENSGALG00000011878
DAVISGALG000005925	ENSGALG00000011878
DAVISGALG000005933	INRAGALG00000000823
DAVISGALG000005940	INRAGALG00000000821
DAVISGALG000005960	ENSGALG00000011958
DAVISGALG000005968	ENSGALG00000011965
DAVISGALG000005976	ENSGALG00000011992
DAVISGALG000005980	ENSGALG00000011992
DAVISGALG000005981	107053731
DAVISGALG000005992	ENSGALG00000012024
DAVISGALG000005994	ENSGALG00000012024
DAVISGALG000005996	ENSGALG00000012024
DAVISGALG000006056	INRAGALG00000000874
DAVISGALG000006063	ENSGALG00000012272
DAVISGALG000006142	ENSGALG00000038966
DAVISGALG000006144	ENSGALG00000038966
DAVISGALG000006153	ENSGALG00000031977
DAVISGALG000006162	INRAGALG00000000903
DAVISGALG000006174	INRAGALG00000000904
DAVISGALG000006180	ENSGALG00000012557
DAVISGALG000006192	ALDBGALG0000000141
DAVISGALG000006228	ENSGALG00000029484
DAVISGALG000006248	ENSGALG00000012655
DAVISGALG000006252	ENSGALG00000039595
DAVISGALG000006254	ENSGALG00000039595
DAVISGALG000006255	ENSGALG00000039595
DAVISGALG000006256	ENSGALG00000039595
DAVISGALG000006259	ENSGALG00000039595
DAVISGALG000006268	ENSGALG00000012559
DAVISGALG000006270	ENSGALG00000012559
DAVISGALG000006271	ENSGALG00000012559
DAVISGALG000006272	ENSGALG00000012559
DAVISGALG000006276	NONGGAG000256
DAVISGALG000006279	ENSGALG00000012559
DAVISGALG000006286	ENSGALG00000027122
DAVISGALG000006295	ENSGALG00000012697
DAVISGALG000006302	ENSGALG00000033589
DAVISGALG000006306	ENSGALG00000033589
DAVISGALG000006307	ENSGALG00000033589
DAVISGALG000006308	ENSGALG00000033589
DAVISGALG000006311	ENSGALG00000033589
DAVISGALG000006312	ENSGALG00000033589
DAVISGALG000006314	INRAGALG00000100664
DAVISGALG000006319	ENSGALG00000030607
DAVISGALG000006321	ENSGALG00000030607
DAVISGALG000006324	ENSGALG00000030607
DAVISGALG000006325	ENSGALG00000030607
DAVISGALG000006326	ENSGALG00000030607
DAVISGALG000006327	ENSGALG00000030607
DAVISGALG000006328	ENSGALG00000030607
DAVISGALG000006329	ENSGALG00000030607
DAVISGALG000006361	ENSGALG00000054799
DAVISGALG000006374	ENSGALG00000040666
DAVISGALG000006378	ENSGALG00000012796
DAVISGALG000006380	ENSGALG00000012796
DAVISGALG000006386	INRAGALG00000000991;INRAGALG00000000992
DAVISGALG000006390	ENSGALG00000012763
DAVISGALG000006391	ENSGALG00000012763
DAVISGALG000006394	ENSGALG00000012769
DAVISGALG000006406	ENSGALG00000012791
DAVISGALG000006413	ALDBGALG0000000679
DAVISGALG000006417	ENSGALG00000012792
DAVISGALG000006418	ENSGALG00000012792
DAVISGALG000006419	ENSGALG00000012792
DAVISGALG000006420	ENSGALG00000012792
DAVISGALG000006422	ENSGALG00000012792
DAVISGALG000006424	ENSGALG00000012792
DAVISGALG000006434	ENSGALG00000035108
DAVISGALG000006440	ENSGALG00000035108
DAVISGALG000006441	ENSGALG00000036958
DAVISGALG000006446	ENSGALG00000012852
DAVISGALG000006451	ENSGALG00000012823
DAVISGALG000006475	ENSGALG00000012865
DAVISGALG000006484	ENSGALG00000012877
DAVISGALG000006496	ENSGALG00000041619
DAVISGALG000006514	ENSGALG00000012911
DAVISGALG000006527	ENSGALG00000012932
DAVISGALG000006528	ENSGALG00000012932
DAVISGALG000006530	ENSGALG00000012932
DAVISGALG000006532	ENSGALG00000012932
DAVISGALG000006545	ENSGALG00000012953
DAVISGALG000006552	ENSGALG00000012944
DAVISGALG000006556	ENSGALG00000012944
DAVISGALG000006562	ENSGALG00000028444
DAVISGALG000006563	ENSGALG00000028444
DAVISGALG000006564	ENSGALG00000028444
DAVISGALG000006565	ENSGALG00000028444
DAVISGALG000006567	ENSGALG00000028444
DAVISGALG000006568	ENSGALG00000028444
DAVISGALG000006569	ENSGALG00000028444
DAVISGALG000006570	ENSGALG00000028444
DAVISGALG000006571	ENSGALG00000028444
DAVISGALG000006577	INRAGALG00000100161
DAVISGALG000006603	ENSGALG00000012956
DAVISGALG000006604	ENSGALG00000012956
DAVISGALG000006611	ENSGALG00000012988
DAVISGALG000006625	ENSGALG00000012992
DAVISGALG000006637	ENSGALG00000012934
DAVISGALG000006638	ENSGALG00000012934
DAVISGALG000006639	ENSGALG00000012934
DAVISGALG000006644	INRAGALG00000001108
DAVISGALG000006651	ENSGALG00000012890
DAVISGALG000006655	ENSGALG00000012890
DAVISGALG000006659	ENSGALG00000012890
DAVISGALG000006667	ENSGALG00000040493
DAVISGALG000006684	ENSGALG00000012994
DAVISGALG000006686	ENSGALG00000012994
DAVISGALG000006687	NONGGAG000304
DAVISGALG000006690	ENSGALG00000012994
DAVISGALG000006727	ENSGALG00000013042
DAVISGALG000006729	ENSGALG00000013042
DAVISGALG000006730	ENSGALG00000013042
DAVISGALG000006731	ENSGALG00000013042
DAVISGALG000006739	ENSGALG00000050288
DAVISGALG000006743	ENSGALG00000013022
DAVISGALG000006744	ENSGALG00000013022
DAVISGALG000006747	ENSGALG00000013022
DAVISGALG000006748	ENSGALG00000013022
DAVISGALG000006749	ENSGALG00000013022
DAVISGALG000006750	ENSGALG00000047552
DAVISGALG000006752	ENSGALG00000013022
DAVISGALG000006753	ENSGALG00000013022
DAVISGALG000006758	ENSGALG00000013022
DAVISGALG000006760	ENSGALG00000013022
DAVISGALG000006761	ENSGALG00000013022
DAVISGALG000006763	ENSGALG00000013022
DAVISGALG000006764	ENSGALG00000013022
DAVISGALG000006765	ENSGALG00000013022
DAVISGALG000006766	ENSGALG00000013022
DAVISGALG000006767	ENSGALG00000013022
DAVISGALG000006769	ENSGALG00000013022
DAVISGALG000006770	ENSGALG00000013022
DAVISGALG000006793	ENSGALG00000028186
DAVISGALG000006794	ENSGALG00000028186
DAVISGALG000006796	ENSGALG00000028186
DAVISGALG000006798	ENSGALG00000013085
DAVISGALG000006800	NONGGAG007492
DAVISGALG000006806	ENSGALG00000013085
DAVISGALG000006807	NONGGAG007495
DAVISGALG000006810	ENSGALG00000013091
DAVISGALG000006819	ENSGALG00000013091
DAVISGALG000006822	INRAGALG00000001139
DAVISGALG000006851	ENSGALG00000038026
DAVISGALG000006857	ENSGALG00000013134
DAVISGALG000006858	ENSGALG00000013134
DAVISGALG000006859	ENSGALG00000013134
DAVISGALG000006860	ENSGALG00000013134
DAVISGALG000006866	ENSGALG00000013134
DAVISGALG000006868	ENSGALG00000013134
DAVISGALG000006871	ENSGALG00000013134
DAVISGALG000006879	ENSGALG00000053831
DAVISGALG000006880	ENSGALG00000013117
DAVISGALG000006881	ENSGALG00000013117
DAVISGALG000006911	ENSGALG00000013205
DAVISGALG000006913	ENSGALG00000013205
DAVISGALG000006920	ENSGALG00000026373
DAVISGALG000006925	ENSGALG00000013210
DAVISGALG000006927	ENSGALG00000013210
DAVISGALG000006934	ENSGALG00000013211
DAVISGALG000006940	ENSGALG00000013143
DAVISGALG000006942	ENSGALG00000013143
DAVISGALG000006943	ENSGALG00000013143
DAVISGALG000006949	ENSGALG00000013143
DAVISGALG000006950	ENSGALG00000013143
DAVISGALG000006953	ENSGALG00000013143
DAVISGALG000006955	ENSGALG00000013143
DAVISGALG000006956	ENSGALG00000013143
DAVISGALG000006957	ENSGALG00000013143
DAVISGALG000006960	ENSGALG00000013143
DAVISGALG000006961	ENSGALG00000013143
DAVISGALG000006967	ENSGALG00000013143
DAVISGALG000006971	ENSGALG00000013143
DAVISGALG000006975	ENSGALG00000013143
DAVISGALG000006977	ENSGALG00000013143
DAVISGALG000006981	ENSGALG00000013143
DAVISGALG000007004	ENSGALG00000054273
DAVISGALG000007034	ENSGALG00000014071
DAVISGALG000007036	ENSGALG00000014071
DAVISGALG000007043	ENSGALG00000014071
DAVISGALG000007049	ENSGALG00000014071
DAVISGALG000007050	ENSGALG00000014071
DAVISGALG000007051	ENSGALG00000014071
DAVISGALG000007053	ENSGALG00000014164
DAVISGALG000007059	ENSGALG00000014159
DAVISGALG000007062	ENSGALG00000014106
DAVISGALG000007109	ENSGALG00000014213
DAVISGALG000007114	ALDBGALG0000000183
DAVISGALG000007119	ALDBGALG0000000724
DAVISGALG000007163	ENSGALG00000014233
DAVISGALG000007171	ENSGALG00000041470
DAVISGALG000007174	ENSGALG00000041470
DAVISGALG000007196	ENSGALG00000031503
DAVISGALG000007200	ENSGALG00000031503
DAVISGALG000007204	ENSGALG00000031503
DAVISGALG000007207	NONGGAG007120
DAVISGALG000007209	ENSGALG00000031503
DAVISGALG000007217	ENSGALG00000030195
DAVISGALG000007227	ENSGALG00000017296
DAVISGALG000007251	ENSGALG00000052222
DAVISGALG000007252	ENSGALG00000052222
DAVISGALG000007281	ENSGALG00000053681
DAVISGALG000007282	ENSGALG00000053681
DAVISGALG000007290	ENSGALG00000032768
DAVISGALG000007291	ENSGALG00000032768
DAVISGALG000007292	ENSGALG00000032768
DAVISGALG000007297	ENSGALG00000032768
DAVISGALG000007301	ENSGALG00000032768
DAVISGALG000007302	ENSGALG00000032768
DAVISGALG000007308	ENSGALG00000032768
DAVISGALG000007312	ENSGALG00000032768
DAVISGALG000007320	ENSGALG00000040393
DAVISGALG000007323	ENSGALG00000028155
DAVISGALG000007339	ENSGALG00000036149
DAVISGALG000007349	INRAGALG00000001356
DAVISGALG000007364	ENSGALG00000014551
DAVISGALG000007365	ENSGALG00000050957
DAVISGALG000007368	ENSGALG00000014551
DAVISGALG000007385	ENSGALG00000012921
DAVISGALG000007386	ENSGALG00000012921
DAVISGALG000007391	ENSGALG00000017271
DAVISGALG000007407	ENSGALG00000017272
DAVISGALG000007408	ENSGALG00000017272
DAVISGALG000007409	ENSGALG00000017272
DAVISGALG000007445	NONGGAG000362
DAVISGALG000007446	INRAGALG00000001368
DAVISGALG000007447	INRAGALG00000001368
DAVISGALG000007459	INRAGALG00000001405
DAVISGALG000007462	ENSGALG00000040184
DAVISGALG000007463	ENSGALG00000040184
DAVISGALG000007482	ENSGALG00000011930
DAVISGALG000007492	ENSGALG00000041564
DAVISGALG000007494	ENSGALG00000041564
DAVISGALG000007499	ENSGALG00000014346
DAVISGALG000007511	ENSGALG00000013424
DAVISGALG000007516	ENSGALG00000031666
DAVISGALG000007524	ENSGALG00000031666
DAVISGALG000007526	ENSGALG00000031666
DAVISGALG000007529	ENSGALG00000031666
DAVISGALG000007542	ENSGALG00000017291
DAVISGALG000007543	ENSGALG00000017291
DAVISGALG000007544	ENSGALG00000017291
DAVISGALG000007545	ENSGALG00000017291
DAVISGALG000007547	ENSGALG00000017291
DAVISGALG000007548	ENSGALG00000017291
DAVISGALG000007549	ENSGALG00000017291
DAVISGALG000007550	ENSGALG00000017291
DAVISGALG000007551	ENSGALG00000017291
DAVISGALG000007554	INRAGALG00000001331
DAVISGALG000007555	ENSGALG00000017290
DAVISGALG000007556	ENSGALG00000017290
DAVISGALG000007562	INRAGALG00000001339
DAVISGALG000007589	ENSGALG00000014426
DAVISGALG000007596	ENSGALG00000030226
DAVISGALG000007629	ENSGALG00000054780
DAVISGALG000007630	INRAGALG00000100222
DAVISGALG000007632	INRAGALG00000100221
DAVISGALG000007643	ENSGALG00000039529;ENSGALG00000049912;ENSGALG00000052006
DAVISGALG000007650	ENSGALG00000014701
DAVISGALG000007673	ENSGALG00000043468
DAVISGALG000007682	ENSGALG00000014561
DAVISGALG000007695	INRAGALG00000001467
DAVISGALG000007697	ENSGALG00000052309
DAVISGALG000007704	INRAGALG00000001473
DAVISGALG000007712	INRAGALG00000001462
DAVISGALG000007717	NONGGAG007536
DAVISGALG000007735	ENSGALG00000035228
DAVISGALG000007748	ENSGALG00000033889
DAVISGALG000007750	ENSGALG00000053172
DAVISGALG000007757	ENSGALG00000042320
DAVISGALG000007761	ENSGALG00000014749
DAVISGALG000007771	ENSGALG00000032361
DAVISGALG000007774	ENSGALG00000032361
DAVISGALG000007777	ENSGALG00000032361
DAVISGALG000007778	ENSGALG00000032361
DAVISGALG000007781	ENSGALG00000032361
DAVISGALG000007782	ENSGALG00000032361
DAVISGALG000007786	INRAGALG00000100237
DAVISGALG000007791	ENSGALG00000014970
DAVISGALG000007806	ENSGALG00000014977
DAVISGALG000007807	ENSGALG00000014977
DAVISGALG000007808	ENSGALG00000014977
DAVISGALG000007823	NONGGAG000414
DAVISGALG000007840	ENSGALG00000032247
DAVISGALG000007845	ENSGALG00000015018
DAVISGALG000007848	ENSGALG00000015018
DAVISGALG000007864	ENSGALG00000048388
DAVISGALG000007873	ENSGALG00000015084
DAVISGALG000007882	ENSGALG00000037485
DAVISGALG000007981	INRAGALG00000100245
DAVISGALG000007987	ENSGALG00000015193
DAVISGALG000007988	ENSGALG00000015193
DAVISGALG000008023	ENSGALG00000015253
DAVISGALG000008025	ALDBGALG0000000779
DAVISGALG000008037	ENSGALG00000049529
DAVISGALG000008061	ENSGALG00000040620
DAVISGALG000008062	ENSGALG00000040620
DAVISGALG000008065	ENSGALG00000040620
DAVISGALG000008068	ENSGALG00000040620
DAVISGALG000008069	ENSGALG00000040620
DAVISGALG000008070	ENSGALG00000040620
DAVISGALG000008071	ENSGALG00000040620
DAVISGALG000008072	ENSGALG00000040620
DAVISGALG000008077	ENSGALG00000040620
DAVISGALG000008078	ENSGALG00000040620
DAVISGALG000008079	ENSGALG00000040620
DAVISGALG000008082	ENSGALG00000040620
DAVISGALG000008083	ENSGALG00000040620
DAVISGALG000008086	ENSGALG00000040620
DAVISGALG000008088	ENSGALG00000040620
DAVISGALG000008114	ENSGALG00000015267
DAVISGALG000008115	ENSGALG00000053198
DAVISGALG000008117	ENSGALG00000015267
DAVISGALG000008118	ENSGALG00000053198
DAVISGALG000008119	ENSGALG00000053198
DAVISGALG000008120	ENSGALG00000053198
DAVISGALG000008121	ENSGALG00000053198
DAVISGALG000008122	ENSGALG00000015267
DAVISGALG000008124	ENSGALG00000053198
DAVISGALG000008125	ENSGALG00000015267
DAVISGALG000008127	ENSGALG00000053198;ENSGALG00000015271
DAVISGALG000008131	ENSGALG00000015273
DAVISGALG000008136	ENSGALG00000015285
DAVISGALG000008141	ENSGALG00000015346
DAVISGALG000008160	ENSGALG00000015347
DAVISGALG000008188	ENSGALG00000015348
DAVISGALG000008189	ENSGALG00000015348
DAVISGALG000008192	ENSGALG00000015348
DAVISGALG000008201	ENSGALG00000015348
DAVISGALG000008204	ENSGALG00000015351
DAVISGALG000008207	ENSGALG00000015351
DAVISGALG000008211	ENSGALG00000015351
DAVISGALG000008245	ENSGALG00000015367
DAVISGALG000008247	ENSGALG00000015367
DAVISGALG000008250	ENSGALG00000031836
DAVISGALG000008255	ALDBGALG0000000790
DAVISGALG000008258	ENSGALG00000015377
DAVISGALG000008260	ENSGALG00000015377
DAVISGALG000008266	ALDBGALG0000000241
DAVISGALG000008278	NONGGAG007554
DAVISGALG000008286	ENSGALG00000049574
DAVISGALG000008322	ENSGALG00000040949
DAVISGALG000008323	ENSGALG00000040949
DAVISGALG000008332	ENSGALG00000015403
DAVISGALG000008333	ENSGALG00000015403
DAVISGALG000008334	ENSGALG00000015403
DAVISGALG000008350	ENSGALG00000015418
DAVISGALG000008372	NONGGAG000474
DAVISGALG000008384	ENSGALG00000049467
DAVISGALG000008397	NONGGAG007160
DAVISGALG000008409	ENSGALG00000015438
DAVISGALG000008412	ENSGALG00000040275
DAVISGALG000008414	ENSGALG00000051316
DAVISGALG000008423	ENSGALG00000015441
DAVISGALG000008425	ENSGALG00000015441
DAVISGALG000008433	ENSGALG00000015446
DAVISGALG000008434	ENSGALG00000015446
DAVISGALG000008442	ENSGALG00000015474
DAVISGALG000008449	ENSGALG00000015485
DAVISGALG000008450	NONGGAG000486
DAVISGALG000008451	NONGGAG000486
DAVISGALG000008456	ENSGALG00000037655
DAVISGALG000008464	ENSGALG00000039452
DAVISGALG000008478	ENSGALG00000015464
DAVISGALG000008479	ENSGALG00000015464
DAVISGALG000008489	ENSGALG00000036738
DAVISGALG000008493	ENSGALG00000043368
DAVISGALG000008494	ENSGALG00000043368
DAVISGALG000008498	NONGGAG007167
DAVISGALG000008499	NONGGAG007575
DAVISGALG000008534	ENSGALG00000053126
DAVISGALG000008598	ENSGALG00000031012
DAVISGALG000008599	ENSGALG00000031012
DAVISGALG000008622	INRAGALG00000001760
DAVISGALG000008630	ENSGALG00000015681
DAVISGALG000008632	ENSGALG00000015681
DAVISGALG000008641	INRAGALG00000100286
DAVISGALG000008685	INRAGALG00000001706;101748072;107055113;INRAGALG00000001707
DAVISGALG000008686	ENSGALG00000031990
DAVISGALG000008690	ENSGALG00000031990
DAVISGALG000008691	ENSGALG00000031990
DAVISGALG000008692	INRAGALG00000001707
DAVISGALG000008695	ENSGALG00000042771
DAVISGALG000008697	ENSGALG00000042771
DAVISGALG000008701	ENSGALG00000042771
DAVISGALG000008702	ENSGALG00000042771
DAVISGALG000008707	ENSGALG00000015737
DAVISGALG000008733	ENSGALG00000015763
DAVISGALG000008748	ENSGALG00000015795
DAVISGALG000008765	ENSGALG00000015813
DAVISGALG000008768	ENSGALG00000039383
DAVISGALG000008772	ENSGALG00000015770
DAVISGALG000008776	ENSGALG00000015770
DAVISGALG000008783	ENSGALG00000015770
DAVISGALG000008785	ENSGALG00000015770
DAVISGALG000008789	ENSGALG00000015842
DAVISGALG000008804	INRAGALG00000001848
DAVISGALG000008807	INRAGALG00000001849
DAVISGALG000008809	ENSGALG00000015519
DAVISGALG000008814	ENSGALG00000015519
DAVISGALG000008819	ENSGALG00000015519
DAVISGALG000008820	ENSGALG00000015519
DAVISGALG000008822	ENSGALG00000015519
DAVISGALG000008823	ENSGALG00000015519
DAVISGALG000008825	ENSGALG00000015519
DAVISGALG000008828	ENSGALG00000015519
DAVISGALG000008831	ENSGALG00000015519
DAVISGALG000008833	ENSGALG00000015519
DAVISGALG000008838	ENSGALG00000015519
DAVISGALG000008849	ENSGALG00000050832
DAVISGALG000008850	ENSGALG00000050832
DAVISGALG000008859	ENSGALG00000015511
DAVISGALG000008863	ENSGALG00000015511
DAVISGALG000008882	ENSGALG00000032882
DAVISGALG000008883	ENSGALG00000032882
DAVISGALG000008884	ENSGALG00000032882
DAVISGALG000008886	ENSGALG00000030363
DAVISGALG000008887	ENSGALG00000030363
DAVISGALG000008891	ENSGALG00000033965
DAVISGALG000008892	ENSGALG00000033965
DAVISGALG000008894	ENSGALG00000033965
DAVISGALG000008931	ENSGALG00000015693
DAVISGALG000008933	ENSGALG00000015693
DAVISGALG000008948	ENSGALG00000049095
DAVISGALG000008955	ENSGALG00000040001
DAVISGALG000008977	ENSGALG00000052354
DAVISGALG000008980	INRAGALG00000001869
DAVISGALG000008994	NONGGAG000539
DAVISGALG000008999	ENSGALG00000016022
DAVISGALG000009000	ENSGALG00000016022
DAVISGALG000009002	ENSGALG00000016022
DAVISGALG000009009	ENSGALG00000016022
DAVISGALG000009010	ENSGALG00000016022
DAVISGALG000009013	ENSGALG00000016022
DAVISGALG000009014	ENSGALG00000016022
DAVISGALG000009015	ENSGALG00000016022
DAVISGALG000009016	ENSGALG00000016022
DAVISGALG000009018	ENSGALG00000016022
DAVISGALG000009019	ENSGALG00000016022
DAVISGALG000009041	INRAGALG00000001913;INRAGALG00000001915
DAVISGALG000009051	ENSGALG00000016055
DAVISGALG000009052	ENSGALG00000016055
DAVISGALG000009053	ENSGALG00000016055
DAVISGALG000009062	INRAGALG00000001929
DAVISGALG000009063	INRAGALG00000001929
DAVISGALG000009064	INRAGALG00000001929
DAVISGALG000009065	INRAGALG00000001929
DAVISGALG000009067	ENSGALG00000016054
DAVISGALG000009069	ENSGALG00000016054
DAVISGALG000009070	ENSGALG00000016054
DAVISGALG000009072	ENSGALG00000016054
DAVISGALG000009074	ENSGALG00000016054
DAVISGALG000009080	ENSGALG00000016065
DAVISGALG000009109	ENSGALG00000016014
DAVISGALG000009110	ENSGALG00000016014
DAVISGALG000009111	ENSGALG00000016014
DAVISGALG000009122	ENSGALG00000016132
DAVISGALG000009127	ENSGALG00000016044
DAVISGALG000009131	ENSGALG00000016047
DAVISGALG000009134	ENSGALG00000016047
DAVISGALG000009135	ENSGALG00000016047
DAVISGALG000009137	ENSGALG00000016047
DAVISGALG000009139	ENSGALG00000016047
DAVISGALG000009141	ENSGALG00000016047
DAVISGALG000009162	ENSGALG00000034932
DAVISGALG000009191	ENSGALG00000016164
DAVISGALG000009205	ENSGALG00000016191
DAVISGALG000009221	ENSGALG00000016202
DAVISGALG000009240	ALDBGALG0000000330
DAVISGALG000009245	ALDBGALG0000000332
DAVISGALG000009247	ENSGALG00000016217
DAVISGALG000009257	ENSGALG00000016217
DAVISGALG000009261	ENSGALG00000016217
DAVISGALG000009272	ENSGALG00000047890
DAVISGALG000009273	ENSGALG00000047890
DAVISGALG000009281	ENSGALG00000016138
DAVISGALG000009282	ENSGALG00000052898;ENSGALG00000042372
DAVISGALG000009283	ENSGALG00000052898;ENSGALG00000042372
DAVISGALG000009284	ENSGALG00000016138
DAVISGALG000009286	ENSGALG00000016138
DAVISGALG000009288	ENSGALG00000016138
DAVISGALG000009289	ENSGALG00000016138
DAVISGALG000009296	ENSGALG00000042400
DAVISGALG000009300	ENSGALG00000042400
DAVISGALG000009302	ENSGALG00000042400
DAVISGALG000009304	ENSGALG00000042400
DAVISGALG000009306	ENSGALG00000042400
DAVISGALG000009316	ENSGALG00000042400
DAVISGALG000009328	INRAGALG00000001994
DAVISGALG000009372	ENSGALG00000016245
DAVISGALG000009384	ENSGALG00000016236
DAVISGALG000009401	ENSGALG00000050389
DAVISGALG000009410	ENSGALG00000036284
DAVISGALG000009418	INRAGALG00000002089
DAVISGALG000009449	INRAGALG00000002109
DAVISGALG000009452	NONGGAG000581;INRAGALG00000002097
DAVISGALG000009468	ENSGALG00000050791
DAVISGALG000009492	ENSGALG00000016323
DAVISGALG000009494	ENSGALG00000016323
DAVISGALG000009499	ENSGALG00000016312
DAVISGALG000009501	ENSGALG00000016312
DAVISGALG000009505	ENSGALG00000016312
DAVISGALG000009508	ENSGALG00000016312
DAVISGALG000009539	ENSGALG00000016406
DAVISGALG000009541	ENSGALG00000016406
DAVISGALG000009542	ENSGALG00000016406
DAVISGALG000009544	ENSGALG00000016406
DAVISGALG000009556	ENSGALG00000016418
DAVISGALG000009558	INRAGALG00000002173
DAVISGALG000009577	ENSGALG00000019157
DAVISGALG000009587	ENSGALG00000016391
DAVISGALG000009589	ENSGALG00000016391
DAVISGALG000009590	ENSGALG00000016391
DAVISGALG000009591	ENSGALG00000016391
DAVISGALG000009594	ENSGALG00000016391
DAVISGALG000009595	ENSGALG00000016391
DAVISGALG000009596	ENSGALG00000016391
DAVISGALG000009597	ENSGALG00000016391
DAVISGALG000009603	ENSGALG00000016391
DAVISGALG000009611	ENSGALG00000016511
DAVISGALG000009622	INRAGALG00000002190
DAVISGALG000009627	ENSGALG00000016537
DAVISGALG000009631	ENSGALG00000016529
DAVISGALG000009632	ENSGALG00000016529
DAVISGALG000009663	ENSGALG00000016543
DAVISGALG000009669	ENSGALG00000016543
DAVISGALG000009670	ENSGALG00000016543
DAVISGALG000009673	ENSGALG00000016543
DAVISGALG000009695	ENSGALG00000016558
DAVISGALG000009705	ALDBGALG0000000897
DAVISGALG000009719	ENSGALG00000016420
DAVISGALG000009725	ENSGALG00000016420
DAVISGALG000009729	ENSGALG00000016420
DAVISGALG000009735	ENSGALG00000016426
DAVISGALG000009745	ENSGALG00000016288
DAVISGALG000009747	ENSGALG00000016288
DAVISGALG000009757	ENSGALG00000016288
DAVISGALG000009758	ENSGALG00000016288
DAVISGALG000009759	ENSGALG00000016288
DAVISGALG000009760	ENSGALG00000016288
DAVISGALG000009762	ENSGALG00000016288
DAVISGALG000009767	ENSGALG00000016288
DAVISGALG000009771	ENSGALG00000016288
DAVISGALG000009777	ENSGALG00000016288
DAVISGALG000009778	ENSGALG00000016288
DAVISGALG000009780	ENSGALG00000016288
DAVISGALG000009781	ENSGALG00000016288
DAVISGALG000009783	ENSGALG00000016288
DAVISGALG000009784	ENSGALG00000016288
DAVISGALG000009796	ENSGALG00000016575
DAVISGALG000009797	ENSGALG00000016575
DAVISGALG000009803	INRAGALG00000002233
DAVISGALG000009827	INRAGALG00000002254
DAVISGALG000009841	ENSGALG00000053156
DAVISGALG000009851	ENSGALG00000016607
DAVISGALG000009852	ENSGALG00000016607
DAVISGALG000009865	ENSGALG00000016602
DAVISGALG000009868	ENSGALG00000016602
DAVISGALG000009871	ENSGALG00000034834
DAVISGALG000009876	ENSGALG00000034834
DAVISGALG000009878	ENSGALG00000034834
DAVISGALG000009901	ENSGALG00000035266
DAVISGALG000009912	ENSGALG00000033541
DAVISGALG000009914	ENSGALG00000033541
DAVISGALG000009919	ENSGALG00000033541
DAVISGALG000009921	ENSGALG00000033541
DAVISGALG000009922	ENSGALG00000033541
DAVISGALG000009923	ENSGALG00000033541
DAVISGALG000009924	ENSGALG00000033541
DAVISGALG000009955	ENSGALG00000016622
DAVISGALG000009967	ENSGALG00000016628
DAVISGALG000009970	ENSGALG00000016628
DAVISGALG000009973	ENSGALG00000016628
DAVISGALG000009982	ENSGALG00000040006
DAVISGALG000009983	ENSGALG00000040006
DAVISGALG000009984	ENSGALG00000040006
DAVISGALG000009987	ENSGALG00000040006
DAVISGALG000009994	ENSGALG00000040006
DAVISGALG000010002	ENSGALG00000040006
DAVISGALG000010004	ENSGALG00000040006
DAVISGALG000010010	ALDBGALG0000000912
DAVISGALG000010015	ENSGALG00000016681
DAVISGALG000010019	NONGGAG000585
DAVISGALG000010020	ENSGALG00000016281
DAVISGALG000010022	ENSGALG00000016281
DAVISGALG000010031	ENSGALG00000016281
DAVISGALG000010032	ENSGALG00000016281
DAVISGALG000010039	ENSGALG00000016281
DAVISGALG000010041	ENSGALG00000016281
DAVISGALG000010042	ENSGALG00000016281
DAVISGALG000010043	ENSGALG00000016281
DAVISGALG000010044	ENSGALG00000016281
DAVISGALG000010047	ENSGALG00000016281
DAVISGALG000010049	ENSGALG00000016281
DAVISGALG000010067	ENSGALG00000016281
DAVISGALG000010068	ENSGALG00000016281
DAVISGALG000010071	ENSGALG00000016281
DAVISGALG000010073	ENSGALG00000016281
DAVISGALG000010075	ENSGALG00000016281
DAVISGALG000010077	ENSGALG00000016281
DAVISGALG000010089	NONGGAG000640
DAVISGALG000010213	ENSGALG00000016768
DAVISGALG000010216	ENSGALG00000037353
DAVISGALG000010218	ENSGALG00000037353
DAVISGALG000010219	ENSGALG00000037353
DAVISGALG000010232	ENSGALG00000029709
DAVISGALG000010245	ENSGALG00000016766
DAVISGALG000010253	ENSGALG00000016767
DAVISGALG000010258	NONGGAG007248
DAVISGALG000010262	ENSGALG00000016767
DAVISGALG000010263	ENSGALG00000016767
DAVISGALG000010296	ENSGALG00000016781
DAVISGALG000010298	ENSGALG00000016781
DAVISGALG000010305	ENSGALG00000016781
DAVISGALG000010309	ENSGALG00000016781
DAVISGALG000010316	ENSGALG00000051186
DAVISGALG000010326	ENSGALG00000016801
DAVISGALG000010333	ENSGALG00000016799
DAVISGALG000010339	ENSGALG00000016799
DAVISGALG000010344	ENSGALG00000016795
DAVISGALG000010349	ENSGALG00000016774
DAVISGALG000010359	ENSGALG00000016776
DAVISGALG000010360	ENSGALG00000040680
DAVISGALG000010391	ENSGALG00000016815
DAVISGALG000010399	ENSGALG00000016823
DAVISGALG000010400	ENSGALG00000016823
DAVISGALG000010412	ENSGALG00000016820
DAVISGALG000010414	ENSGALG00000016820
DAVISGALG000010417	ENSGALG00000016802
DAVISGALG000010418	ENSGALG00000016802
DAVISGALG000010421	INRAGALG00000002423
DAVISGALG000010424	ENSGALG00000052777
DAVISGALG000010435	ENSGALG00000016817
DAVISGALG000010438	ENSGALG00000016817
DAVISGALG000010439	NONGGAG007686
DAVISGALG000010440	ENSGALG00000016817
DAVISGALG000010490	NONGGAG000673
DAVISGALG000010513	ENSGALG00000052894
DAVISGALG000010515	ENSGALG00000044260
DAVISGALG000010548	ENSGALG00000016837
DAVISGALG000010553	ENSGALG00000016837
DAVISGALG000010557	ENSGALG00000016837
DAVISGALG000010573	ENSGALG00000030125
DAVISGALG000010574	ENSGALG00000030125
DAVISGALG000010582	ENSGALG00000031009
DAVISGALG000010655	INRAGALG00000002509
DAVISGALG000010656	ENSGALG00000029175
DAVISGALG000010663	ENSGALG00000036798
DAVISGALG000010667	ENSGALG00000036798
DAVISGALG000010669	ENSGALG00000016843
DAVISGALG000010670	ENSGALG00000016843
DAVISGALG000010672	ENSGALG00000016843
DAVISGALG000010675	ENSGALG00000016843
DAVISGALG000010677	ENSGALG00000016843
DAVISGALG000010680	ENSGALG00000016843
DAVISGALG000010681	ENSGALG00000016843
DAVISGALG000010682	INRAGALG00000002472
DAVISGALG000010706	ENSGALG00000016865
DAVISGALG000010721	NONGGAG007279
DAVISGALG000010739	NONGGAG007701
DAVISGALG000010742	ENSGALG00000041083
DAVISGALG000010745	ENSGALG00000016875
DAVISGALG000010746	ALDBGALG0000000405
DAVISGALG000010747	ALDBGALG0000000405
DAVISGALG000010751	ENSGALG00000016875
DAVISGALG000010752	ALDBGALG0000000406
DAVISGALG000010766	ENSGALG00000016872
DAVISGALG000010769	ENSGALG00000016872
DAVISGALG000010770	ENSGALG00000016872
DAVISGALG000010771	ENSGALG00000016872
DAVISGALG000010813	INRAGALG00000002568
DAVISGALG000010816	INRAGALG00000100403
DAVISGALG000010817	ENSGALG00000016886
DAVISGALG000010819	ENSGALG00000016886
DAVISGALG000010820	ENSGALG00000016886
DAVISGALG000010825	ENSGALG00000016886
DAVISGALG000010827	ENSGALG00000016886
DAVISGALG000010828	ENSGALG00000016886
DAVISGALG000010829	NONGGAG000698
DAVISGALG000010830	ENSGALG00000016886
DAVISGALG000010833	ENSGALG00000016890
DAVISGALG000010835	ENSGALG00000016890
DAVISGALG000010836	ENSGALG00000016890
DAVISGALG000010845	ENSGALG00000016880
DAVISGALG000010850	ENSGALG00000016880
DAVISGALG000010860	ENSGALG00000016883
DAVISGALG000010862	ENSGALG00000016883
DAVISGALG000010895	ENSGALG00000016896
DAVISGALG000010918	ALDBGALG0000000965
DAVISGALG000010920	ALDBGALG0000000965
DAVISGALG000010924	ALDBGALG0000000965
DAVISGALG000010930	ALDBGALG0000000965
DAVISGALG000010947	107051900
DAVISGALG000010975	INRAGALG00000002636
DAVISGALG000010985	ENSGALG00000051466
DAVISGALG000010987	ENSGALG00000051466
DAVISGALG000010991	ENSGALG00000016910
DAVISGALG000011001	ENSGALG00000016866
DAVISGALG000011002	ENSGALG00000016866
DAVISGALG000011003	ENSGALG00000016866
DAVISGALG000011004	ENSGALG00000016866
DAVISGALG000011007	ENSGALG00000016866
DAVISGALG000011008	ENSGALG00000016866
DAVISGALG000011009	ENSGALG00000016866
DAVISGALG000011013	ENSGALG00000016866
DAVISGALG000011017	ENSGALG00000016866
DAVISGALG000011018	ENSGALG00000016866
DAVISGALG000011019	ENSGALG00000016866
DAVISGALG000011020	ENSGALG00000016866
DAVISGALG000011021	ENSGALG00000016866
DAVISGALG000011022	ENSGALG00000016866
DAVISGALG000011029	ENSGALG00000016866
DAVISGALG000011033	ENSGALG00000016866
DAVISGALG000011035	ENSGALG00000016866
DAVISGALG000011039	ENSGALG00000016866
DAVISGALG000011047	ENSGALG00000016915
DAVISGALG000011051	ENSGALG00000016915
DAVISGALG000011052	NONGGAG007718
DAVISGALG000011058	ENSGALG00000016915
DAVISGALG000011063	ENSGALG00000016915
DAVISGALG000011076	ENSGALG00000016920
DAVISGALG000011077	ENSGALG00000016920
DAVISGALG000011078	ENSGALG00000016920
DAVISGALG000011079	ENSGALG00000016920
DAVISGALG000011098	ENSGALG00000016927
DAVISGALG000011231	ENSGALG00000016936
DAVISGALG000011252	ENSGALG00000016959
DAVISGALG000011253	NONGGAG007756
DAVISGALG000011254	ENSGALG00000016959
DAVISGALG000011263	ENSGALG00000052070
DAVISGALG000011269	INRAGALG00000002676
DAVISGALG000011271	ENSGALG00000037015
DAVISGALG000011272	ENSGALG00000037015
DAVISGALG000011273	ENSGALG00000037015
DAVISGALG000011274	ENSGALG00000037015
DAVISGALG000011275	ENSGALG00000037015
DAVISGALG000011278	ENSGALG00000037015
DAVISGALG000011279	ENSGALG00000037015
DAVISGALG000011284	ENSGALG00000037015
DAVISGALG000011288	ENSGALG00000037015
DAVISGALG000011293	ENSGALG00000037015
DAVISGALG000011297	ENSGALG00000037015
DAVISGALG000011300	ENSGALG00000037015
DAVISGALG000011302	ENSGALG00000037015
DAVISGALG000011304	ENSGALG00000037015
DAVISGALG000011323	ENSGALG00000051427
DAVISGALG000011324	ENSGALG00000051427
DAVISGALG000011328	ENSGALG00000016902
DAVISGALG000011333	ENSGALG00000016902
DAVISGALG000011348	ENSGALG00000016902
DAVISGALG000011359	ENSGALG00000016902
DAVISGALG000011386	ENSGALG00000016971
DAVISGALG000011394	ENSGALG00000016947
DAVISGALG000011407	ENSGALG00000032808
DAVISGALG000011410	ENSGALG00000016967
DAVISGALG000011412	ENSGALG00000016967
DAVISGALG000011415	ENSGALG00000016967
DAVISGALG000011416	ENSGALG00000016967
DAVISGALG000011421	ENSGALG00000016967
DAVISGALG000011423	ENSGALG00000016967
DAVISGALG000011427	ENSGALG00000016967
DAVISGALG000011433	ENSGALG00000016967
DAVISGALG000011447	ENSGALG00000016908
DAVISGALG000011455	ENSGALG00000016908
DAVISGALG000011458	ENSGALG00000016908
DAVISGALG000011459	ENSGALG00000016908
DAVISGALG000011461	ENSGALG00000016908
DAVISGALG000011463	ENSGALG00000016908
DAVISGALG000011464	ENSGALG00000016908
DAVISGALG000011466	ENSGALG00000016908
DAVISGALG000011471	ENSGALG00000016908
DAVISGALG000011472	ENSGALG00000016908
DAVISGALG000011474	ENSGALG00000016908
DAVISGALG000011475	ENSGALG00000016908
DAVISGALG000011486	NONGGAG007728
DAVISGALG000011513	ENSGALG00000048584
DAVISGALG000011540	ENSGALG00000040093
DAVISGALG000011541	ENSGALG00000040093
DAVISGALG000011543	ENSGALG00000040093
DAVISGALG000011544	ENSGALG00000040093
DAVISGALG000011545	ENSGALG00000040093
DAVISGALG000011547	ENSGALG00000040093
DAVISGALG000011548	ENSGALG00000040093
DAVISGALG000011566	NONGGAG000743
DAVISGALG000011568	ENSGALG00000016990
DAVISGALG000011570	ENSGALG00000016990
DAVISGALG000011573	ENSGALG00000016990
DAVISGALG000011575	ENSGALG00000016990
DAVISGALG000011578	ENSGALG00000016990
DAVISGALG000011579	ENSGALG00000016990
DAVISGALG000011580	ENSGALG00000016990
DAVISGALG000011581	INRAGALG00000002822
DAVISGALG000011592	ENSGALG00000017008
DAVISGALG000011610	ENSGALG00000016997
DAVISGALG000011611	ENSGALG00000016997
DAVISGALG000011612	ENSGALG00000016997
DAVISGALG000011636	ENSGALG00000028083
DAVISGALG000011651	ENSGALG00000017034
DAVISGALG000011652	ENSGALG00000017034
DAVISGALG000011653	ENSGALG00000017034
DAVISGALG000011654	ENSGALG00000017034
DAVISGALG000011656	ENSGALG00000017034
DAVISGALG000011673	INRAGALG00000002860;INRAGALG00000002861
DAVISGALG000011675	INRAGALG00000002862
DAVISGALG000011679	ENSGALG00000017018
DAVISGALG000011680	ENSGALG00000017018
DAVISGALG000011685	ENSGALG00000017019
DAVISGALG000011689	ENSGALG00000017019
DAVISGALG000011696	INRAGALG00000002850
DAVISGALG000011699	ENSGALG00000017002
DAVISGALG000011702	ENSGALG00000017002
DAVISGALG000011703	ENSGALG00000017002
DAVISGALG000011704	ENSGALG00000017002
DAVISGALG000011713	ENSGALG00000017005
DAVISGALG000011718	INRAGALG00000002910
DAVISGALG000011729	ENSGALG00000033671
DAVISGALG000011749	ENSGALG00000016984
DAVISGALG000011760	ENSGALG00000017036
DAVISGALG000011763	ENSGALG00000017036
DAVISGALG000011764	ENSGALG00000017036
DAVISGALG000011765	ENSGALG00000017036
DAVISGALG000011770	ENSGALG00000017036
DAVISGALG000011774	ENSGALG00000017036
DAVISGALG000011786	INRAGALG00000002934
DAVISGALG000011790	NONGGAG000766
DAVISGALG000011794	ENSGALG00000017047
DAVISGALG000011812	INRAGALG00000100962
DAVISGALG000011824	ENSGALG00000041263
DAVISGALG000011826	ALDBGALG0000000471
DAVISGALG000011832	ENSGALG00000017070
DAVISGALG000011842	INRAGALG00000002981
DAVISGALG000011850	ENSGALG00000017084
DAVISGALG000011852	ENSGALG00000017084
DAVISGALG000011867	ENSGALG00000017091
DAVISGALG000011868	ENSGALG00000017091
DAVISGALG000011877	ENSGALG00000029900
DAVISGALG000011878	ENSGALG00000029900
DAVISGALG000011879	ENSGALG00000029900
DAVISGALG000011885	NONGGAG007334
DAVISGALG000011900	ENSGALG00000051995
DAVISGALG000011906	ENSGALG00000042339
DAVISGALG000011907	ENSGALG00000042339
DAVISGALG000011908	ENSGALG00000042339
DAVISGALG000011909	ENSGALG00000042339
DAVISGALG000011913	ENSGALG00000042339
DAVISGALG000011914	ENSGALG00000042339
DAVISGALG000011926	ENSGALG00000017092
DAVISGALG000011944	ENSGALG00000017071
DAVISGALG000011965	ENSGALG00000017075
DAVISGALG000011974	ENSGALG00000017075
DAVISGALG000011975	ALDBGALG0000000479
DAVISGALG000011988	ENSGALG00000017062
DAVISGALG000011989	ENSGALG00000017062
DAVISGALG000011990	ENSGALG00000017062
DAVISGALG000011995	ENSGALG00000017062
DAVISGALG000011996	ENSGALG00000017062
DAVISGALG000011997	ENSGALG00000017062
DAVISGALG000011998	ENSGALG00000017062
DAVISGALG000012000	ENSGALG00000017062
DAVISGALG000012005	ENSGALG00000017062
DAVISGALG000012010	ENSGALG00000017062
DAVISGALG000012012	ENSGALG00000017062
DAVISGALG000012015	NONGGAG000792
DAVISGALG000012025	ENSGALG00000017104
DAVISGALG000012060	ENSGALG00000025748
DAVISGALG000012070	ENSGALG00000017122
DAVISGALG000012072	ENSGALG00000017122
DAVISGALG000012075	ENSGALG00000017106
DAVISGALG000012077	ENSGALG00000017106
DAVISGALG000012078	ENSGALG00000017106
DAVISGALG000012083	ENSGALG00000017106
DAVISGALG000012084	ENSGALG00000017106
DAVISGALG000012086	INRAGALG00000003026;INRAGALG00000003027
DAVISGALG000012091	ENSGALG00000017125
DAVISGALG000012092	ENSGALG00000017125
DAVISGALG000012094	ENSGALG00000017125
DAVISGALG000012099	ENSGALG00000017125
DAVISGALG000012203	ENSGALG00000017156
DAVISGALG000012205	ALDBGALG0000001031
DAVISGALG000012223	ALDBGALG0000001035
DAVISGALG000012231	ENSGALG00000017173
DAVISGALG000012233	ALDBGALG0000001031
DAVISGALG000012243	ENSGALG00000053714
DAVISGALG000012251	ENSGALG00000017179
DAVISGALG000012252	ENSGALG00000017179
DAVISGALG000012255	ENSGALG00000017179
DAVISGALG000012256	ENSGALG00000017179
DAVISGALG000012258	ENSGALG00000017179
DAVISGALG000012279	ENSGALG00000038154
DAVISGALG000012281	ENSGALG00000038154
DAVISGALG000012284	ENSGALG00000038154
DAVISGALG000012285	ENSGALG00000038154
DAVISGALG000012292	NONGGAG007353
DAVISGALG000012293	NONGGAG007353
DAVISGALG000012295	NONGGAG007355
DAVISGALG000012314	ENSGALG00000017196
DAVISGALG000012323	ENSGALG00000017196
DAVISGALG000012329	ENSGALG00000038995
DAVISGALG000012330	ENSGALG00000038995
DAVISGALG000012332	ENSGALG00000038995
DAVISGALG000012343	ENSGALG00000049275
DAVISGALG000012346	ENSGALG00000038995
DAVISGALG000012370	ENSGALG00000017208
DAVISGALG000012383	ENSGALG00000017204
DAVISGALG000012384	ENSGALG00000017204
DAVISGALG000012385	ENSGALG00000017204
DAVISGALG000012397	ENSGALG00000017199
DAVISGALG000012399	ENSGALG00000017199
DAVISGALG000012400	ENSGALG00000017199
DAVISGALG000012404	ENSGALG00000017199
DAVISGALG000012406	ENSGALG00000017199
DAVISGALG000012412	ENSGALG00000017199
DAVISGALG000012415	ENSGALG00000017199
DAVISGALG000012418	ENSGALG00000017199
DAVISGALG000012420	ENSGALG00000017199
DAVISGALG000012421	ENSGALG00000017199
DAVISGALG000012423	ENSGALG00000017199
DAVISGALG000012424	ENSGALG00000017199
DAVISGALG000012425	NONGGAG000820
DAVISGALG000012453	ENSGALG00000040433
DAVISGALG000012472	ENSGALG00000017235
DAVISGALG000012482	INRAGALG00000003207
DAVISGALG000012496	ENSGALG00000017248
DAVISGALG000012506	ENSGALG00000047269
DAVISGALG000012510	ENSGALG00000047269
DAVISGALG000012516	ENSGALG00000017249
DAVISGALG000012528	ENSGALG00000017238
DAVISGALG000012529	ENSGALG00000017238
DAVISGALG000012531	ENSGALG00000017238
DAVISGALG000012533	ENSGALG00000017238
DAVISGALG000012537	ENSGALG00000017238
DAVISGALG000012543	ENSGALG00000017229
DAVISGALG000012548	ENSGALG00000017229
DAVISGALG000012549	NONGGAG007366
DAVISGALG000012550	ENSGALG00000017229
DAVISGALG000012551	ENSGALG00000017229
DAVISGALG000012566	ENSGALG00000017197
DAVISGALG000012567	ENSGALG00000017197
DAVISGALG000012569	ENSGALG00000017197
DAVISGALG000012577	ENSGALG00000017197
DAVISGALG000012581	ENSGALG00000017197
DAVISGALG000012594	ENSGALG00000014060
DAVISGALG000012606	ENSGALG00000054619
DAVISGALG000012609	ENSGALG00000054619
DAVISGALG000012621	ENSGALG00000031450
DAVISGALG000012634	ENSGALG00000035067
DAVISGALG000012639	ENSGALG00000000838
DAVISGALG000012650	ENSGALG00000000839
DAVISGALG000012705	ENSGALG00000000681
DAVISGALG000012711	ENSGALG00000000690
DAVISGALG000012728	NONGGAG007809
DAVISGALG000012730	NONGGAG007810
DAVISGALG000012735	ENSGALG00000033966
DAVISGALG000012737	ENSGALG00000033966
DAVISGALG000012738	ENSGALG00000033966
DAVISGALG000012742	ENSGALG00000033966
DAVISGALG000012744	ENSGALG00000033966
DAVISGALG000012749	ENSGALG00000033966
DAVISGALG000012766	ENSGALG00000034967
DAVISGALG000012775	INRAGALG00000003307;INRAGALG00000003308
DAVISGALG000012800	ENSGALG00000041225
DAVISGALG000012814	ENSGALG00000042992
DAVISGALG000012815	ENSGALG00000042992
DAVISGALG000012816	ENSGALG00000042992
DAVISGALG000012821	ENSGALG00000042992
DAVISGALG000012823	ENSGALG00000042992
DAVISGALG000012825	ENSGALG00000042992
DAVISGALG000012826	ENSGALG00000042992
DAVISGALG000012829	ENSGALG00000051584
DAVISGALG000012830	ENSGALG00000042992
DAVISGALG000012831	ENSGALG00000042992
DAVISGALG000012834	ENSGALG00000042992
DAVISGALG000012845	107052406
DAVISGALG000012887	INRAGALG00000100987
DAVISGALG000012889	ENSGALG00000039037
DAVISGALG000012901	ENSGALG00000043137
DAVISGALG000012902	ENSGALG00000043137
DAVISGALG000012961	107052498
DAVISGALG000012975	ALDBGALG0000000535
DAVISGALG000012998	ENSGALG00000017323
DAVISGALG000012999	ENSGALG00000017323
DAVISGALG000013011	ENSGALG00000017326
DAVISGALG000013012	ENSGALG00000017326
DAVISGALG000013013	ENSGALG00000017326
DAVISGALG000013014	ENSGALG00000017329
DAVISGALG000013024	INRAGALG00000006180
DAVISGALG000013026	ENSGALG00000031227
DAVISGALG000013035	ENSGALG00000040783
DAVISGALG000013067	ENSGALG00000030268
DAVISGALG000013079	ENSGALG00000005259
DAVISGALG000013084	ENSGALG00000005259
DAVISGALG000013085	ENSGALG00000005259
DAVISGALG000013086	ENSGALG00000005259
DAVISGALG000013091	ENSGALG00000005223
DAVISGALG000013092	ENSGALG00000005223
DAVISGALG000013093	ENSGALG00000005223
DAVISGALG000013094	NONGGAG008638
DAVISGALG000013095	ENSGALG00000005223
DAVISGALG000013204	ENSGALG00000005710
DAVISGALG000013229	NONGGAG002122
DAVISGALG000013233	ALDBGALG0000002477
DAVISGALG000013237	ENSGALG00000006158
DAVISGALG000013241	ENSGALG00000005979
DAVISGALG000013263	ENSGALG00000019690
DAVISGALG000013307	ENSGALG00000006219
DAVISGALG000013308	ENSGALG00000006219
DAVISGALG000013310	ENSGALG00000006219
DAVISGALG000013311	ENSGALG00000006219
DAVISGALG000013312	ENSGALG00000006219
DAVISGALG000013320	ENSGALG00000006372
DAVISGALG000013322	ENSGALG00000006372
DAVISGALG000013335	ENSGALG00000006461
DAVISGALG000013356	ENSGALG00000006542
DAVISGALG000013394	ENSGALG00000006749
DAVISGALG000013400	ENSGALG00000006233
DAVISGALG000013405	NONGGAG002131
DAVISGALG000013408	ENSGALG00000049653
DAVISGALG000013412	ENSGALG00000049653
DAVISGALG000013425	INRAGALG00000006278
DAVISGALG000013447	ENSGALG00000006939
DAVISGALG000013456	ENSGALG00000007076
DAVISGALG000013466	INRAGALG00000006361
DAVISGALG000013481	ENSGALG00000006797
DAVISGALG000013482	ENSGALG00000006797
DAVISGALG000013484	ENSGALG00000048483
DAVISGALG000013486	ENSGALG00000006797
DAVISGALG000013487	ENSGALG00000006797
DAVISGALG000013491	ENSGALG00000006797
DAVISGALG000013494	ENSGALG00000006797
DAVISGALG000013505	ENSGALG00000007169
DAVISGALG000013512	ENSGALG00000007140
DAVISGALG000013513	ENSGALG00000047326
DAVISGALG000013514	ENSGALG00000007140
DAVISGALG000013515	ENSGALG00000007140
DAVISGALG000013525	ENSGALG00000007254
DAVISGALG000013546	ENSGALG00000007260
DAVISGALG000013550	ENSGALG00000007260
DAVISGALG000013551	ENSGALG00000007260
DAVISGALG000013571	INRAGALG00000006410
DAVISGALG000013572	ENSGALG00000052174
DAVISGALG000013582	ENSGALG00000035281
DAVISGALG000013589	ENSGALG00000007331
DAVISGALG000013590	ENSGALG00000007331
DAVISGALG000013593	ENSGALG00000007331
DAVISGALG000013594	ENSGALG00000007331
DAVISGALG000013595	ENSGALG00000007331
DAVISGALG000013598	INRAGALG00000006394
DAVISGALG000013611	ENSGALG00000007408
DAVISGALG000013615	ENSGALG00000007408
DAVISGALG000013629	ENSGALG00000007579
DAVISGALG000013640	ENSGALG00000007547
DAVISGALG000013642	ENSGALG00000007547
DAVISGALG000013651	ENSGALG00000030054
DAVISGALG000013653	ENSGALG00000030054
DAVISGALG000013659	ENSGALG00000030054
DAVISGALG000013660	ENSGALG00000030054
DAVISGALG000013661	ENSGALG00000030054
DAVISGALG000013664	ENSGALG00000030054
DAVISGALG000013665	ENSGALG00000030054
DAVISGALG000013667	ENSGALG00000030054
DAVISGALG000013677	ENSGALG00000030054
DAVISGALG000013678	ENSGALG00000030054
DAVISGALG000013681	ENSGALG00000030054
DAVISGALG000013702	ENSGALG00000007667
DAVISGALG000013704	ENSGALG00000007667
DAVISGALG000013706	ENSGALG00000007667
DAVISGALG000013725	ENSGALG00000006652
DAVISGALG000013728	ENSGALG00000006652
DAVISGALG000013729	ENSGALG00000006652
DAVISGALG000013732	ENSGALG00000006652
DAVISGALG000013734	ENSGALG00000006652
DAVISGALG000013737	ENSGALG00000006652
DAVISGALG000013740	ENSGALG00000006652
DAVISGALG000013741	ENSGALG00000006652
DAVISGALG000013742	ENSGALG00000006652
DAVISGALG000013744	ENSGALG00000006652
DAVISGALG000013745	ENSGALG00000006652
DAVISGALG000013747	ENSGALG00000006652
DAVISGALG000013750	INRAGALG00000006459
DAVISGALG000013755	ENSGALG00000007877
DAVISGALG000013758	ENSGALG00000007877
DAVISGALG000013759	ENSGALG00000007877
DAVISGALG000013760	ENSGALG00000007877
DAVISGALG000013762	ENSGALG00000007877
DAVISGALG000013797	ENSGALG00000037769
DAVISGALG000013798	ENSGALG00000037769
DAVISGALG000013799	ENSGALG00000037769
DAVISGALG000013800	ENSGALG00000037769
DAVISGALG000013803	ENSGALG00000037769
DAVISGALG000013810	ENSGALG00000037769;ENSGALG00000031565
DAVISGALG000013812	ENSGALG00000037769
DAVISGALG000013825	ENSGALG00000007956
DAVISGALG000013829	ENSGALG00000007956
DAVISGALG000013830	ENSGALG00000007956
DAVISGALG000013836	ENSGALG00000007125
DAVISGALG000013837	ENSGALG00000007125
DAVISGALG000013838	ENSGALG00000007125
DAVISGALG000013842	ENSGALG00000007125
DAVISGALG000013844	ENSGALG00000007125
DAVISGALG000013851	ENSGALG00000007125
DAVISGALG000013852	ENSGALG00000007125
DAVISGALG000013853	ENSGALG00000007125
DAVISGALG000013859	ENSGALG00000007125
DAVISGALG000013863	ENSGALG00000007125
DAVISGALG000013864	ENSGALG00000007125
DAVISGALG000013865	ENSGALG00000007125
DAVISGALG000013866	ENSGALG00000052446
DAVISGALG000013867	ENSGALG00000052446
DAVISGALG000013868	ENSGALG00000007125
DAVISGALG000013869	ENSGALG00000052446
DAVISGALG000013870	ENSGALG00000052446
DAVISGALG000013872	ENSGALG00000007125
DAVISGALG000013875	ENSGALG00000007914
DAVISGALG000013878	ENSGALG00000007928
DAVISGALG000013880	ENSGALG00000007928
DAVISGALG000013881	ENSGALG00000007928
DAVISGALG000013882	ENSGALG00000007928
DAVISGALG000013885	ENSGALG00000007928
DAVISGALG000013893	ENSGALG00000008498
DAVISGALG000013894	ENSGALG00000008498
DAVISGALG000013895	ENSGALG00000008498
DAVISGALG000013898	ENSGALG00000008498
DAVISGALG000013903	ENSGALG00000008498
DAVISGALG000013913	ENSGALG00000008591
DAVISGALG000013914	ENSGALG00000008591
DAVISGALG000013916	ENSGALG00000008591
DAVISGALG000013918	ENSGALG00000008591
DAVISGALG000013920	ENSGALG00000008591
DAVISGALG000013921	ENSGALG00000008591
DAVISGALG000013923	ENSGALG00000008591
DAVISGALG000013924	ENSGALG00000008591
DAVISGALG000013925	ENSGALG00000008591
DAVISGALG000013929	ENSGALG00000008591
DAVISGALG000013930	ENSGALG00000008591
DAVISGALG000013931	ENSGALG00000008591
DAVISGALG000013944	ENSGALG00000008677
DAVISGALG000013954	ENSGALG00000008739
DAVISGALG000013972	ENSGALG00000007721
DAVISGALG000013974	ENSGALG00000007721
DAVISGALG000013976	ENSGALG00000007721
DAVISGALG000013982	ENSGALG00000007721
DAVISGALG000013994	ENSGALG00000007766
DAVISGALG000013995	ENSGALG00000007766
DAVISGALG000013999	ENSGALG00000007766
DAVISGALG000014000	ENSGALG00000007766
DAVISGALG000014002	ENSGALG00000051600
DAVISGALG000014004	ENSGALG00000007766
DAVISGALG000014008	ENSGALG00000008791
DAVISGALG000014009	NONGGAG002191
DAVISGALG000014017	ENSGALG00000008704
DAVISGALG000014044	ENSGALG00000053916
DAVISGALG000014072	ENSGALG00000008976
DAVISGALG000014075	ENSGALG00000008976
[truncated: 44,308 more rows]

## Sheet: galgal5_GRCg7b_geneByGene
gnId_galgal5Enriched	gnId_GRCg7bEnriched	chr_galgal5Enriched	start_galgal5Enriched	end_galgal5Enriched	strand_galgal5Enriched	chr_GRCg7bEnriched	start_GRCg7bEnriched	end_GRCg7bEnriched	strand_GRCg7bEnriched
INRAGALG00000000001	INRAGALG00000017601	1	430890	437174	-	1	432873	433415	-
INRAGALG00000000001	INRAGALG00000020294	1	430890	437174	-	1	435350	435554	-
ENSGALG00000031626	LOC430443	1	446276	451067	-	1	445321	453573	-
INRAGALG00000000003	DAVISGALG000003624	1	447160	449358	+	1	447317	448773	+
ENSGALG00000041494	LOC426868	1	459519	492409	+	1	456863	493923	+
ENSGALG00000039682	LOC426867	1	495360	507493	+	1	495336	507494	+
ENSGALG00000038044	LOC426866	1	520424	524089	-	1	520731	524108	-
ENSGALG00000032458	LOC426865	1	524142	528088	+	1	524142	528113	+
ENSGALG00000034366	LOC426864	1	529202	541473	-	1	529035	531524	-
ENSGALG00000034366	LOC426863	1	529202	541473	-	1	532303	537908	-
ENSGALG00000034366	LOC769176	1	529202	541473	-	1	539690	541508	-
INRAGALG00000000006	INRAGALG00000000006	1	554266	555280	+	1	554266	555280	+
INRAGALG00000000007	INRAGALG00000000007	1	555682	557615	+	1	555682	557615	+
ENSGALG00000033919	ENSGALG00010007589	1	571886	781675	+	1	685314	687814	+
ENSGALG00000033919	DAVISGALG000003631	1	571886	781675	+	1	684120	685161	+
ENSGALG00000033919	LOC102465417	1	571886	781675	+	1	709518	709627	+
ENSGALG00000033919	ENSGALG00010007591	1	571886	781675	+	1	709288	710561	+
ENSGALG00000033919	DAVISGALG000003633	1	571886	781675	+	1	713478	714359	+
ENSGALG00000033919	LOC100315910	1	571886	781675	+	1	734201	734297	+
ENSGALG00000033919	LOC101748950	1	571886	781675	+	1	565904	848673	+
NONGGAG000002	TAGAGALG000000055453	1	651544	840567	-	1	661468	661946	-
NONGGAG000002	DAVISGALG000003630	1	651544	840567	-	1	676095	677342	-
NONGGAG000002	TAGAGALG000000034027	1	651544	840567	-	1	725867	726427	-
NONGGAG000002	DAVISGALG000003634	1	651544	840567	-	1	764571	765211	-
NONGGAG000002	TAGAGALG000000008667	1	651544	840567	-	1	775343	775938	-
NONGGAG000002	TAGAGALG000000030711	1	651544	840567	-	1	830940	831892	-
NONGGAG000002	TAGAGALG000000060540	1	651544	840567	-	1	788349	805418	-
NONGGAG000002	NONGGAG000002	1	651544	840567	-	1	651544	840567	-
ENSGALG00000034440	LOC102465417	1	709518	709627	+	1	709518	709627	+
ENSGALG00000034440	ENSGALG00010007591	1	709518	709627	+	1	709288	710561	+
ENSGALG00000034440	LOC101748950	1	709518	709627	+	1	565904	848673	+
ENSGALG00000038707	LOC100315910	1	734201	734297	+	1	734201	734297	+
ENSGALG00000038707	LOC101748950	1	734201	734297	+	1	565904	848673	+
INRAGALG00000000008	INRAGALG00000000008	1	788428	805331	+	1	788428	805331	+
INRAGALG00000000008	LOC101748950	1	788428	805331	+	1	565904	848673	+
INRAGALG00000000008	TAGAGALG000000001259	1	788428	805331	+	1	765203	804161	+
ENSGALG00000039165	LOC101748950	1	811947	816085	+	1	565904	848673	+
INRAGALG00000000009	INRAGALG00000000009	1	831216	833207	+	1	831168	833254	+
INRAGALG00000000009	LOC101748950	1	831216	833207	+	1	565904	848673	+
INRAGALG00000000013	LOC396265	1	996938	998247	-	1	994957	1005851	-
ENSGALG00000043476	INRAGALG00000019656	1	998501	1005750	-	1	1003870	1005482	-
ENSGALG00000043476	LOC396265	1	998501	1005750	-	1	994957	1005851	-
ENSGALG00000033149	LOC430581	1	1006196	1011081	+	1	1006182	1011082	+
ENSGALG00000043771	LOC426252	1	1013471	1027611	-	1	1012012	1031255	-
INRAGALG00000000014	INRAGALG00000000015	1	1028980	1053926	-	1	1029263	1030612	-
INRAGALG00000000014	ENSGALG00010007622	1	1028980	1053926	-	1	1031349	1032595	-
INRAGALG00000000014	INRAGALG00000000014	1	1028980	1053926	-	1	1028980	1053926	-
INRAGALG00000000015	INRAGALG00000000015	1	1029263	1030612	-	1	1029263	1030612	-
INRAGALG00000000015	LOC426252	1	1029263	1030612	-	1	1012012	1031255	-
INRAGALG00000000015	INRAGALG00000000014	1	1029263	1030612	-	1	1028980	1053926	-
INRAGALG00000000016	LOC426252	1	1030678	1030977	-	1	1012012	1031255	-
INRAGALG00000000016	INRAGALG00000000014	1	1030678	1030977	-	1	1028980	1053926	-
ENSGALG00000029341	DAVISGALG000003677	1	1047282	1107025	+	1	1069484	1070998	+
ENSGALG00000029341	LOC100315880	1	1047282	1107025	+	1	1082968	1083051	+
ENSGALG00000029341	LOC430580	1	1047282	1107025	+	1	1038412	1109892	+
ENSGALG00000029341	TAGAGALG000000020980	1	1047282	1107025	+	1	1044841	1059998	+
ENSGALG00000035085	LOC100315880	1	1082968	1083051	+	1	1082968	1083051	+
ENSGALG00000035085	LOC430580	1	1082968	1083051	+	1	1038412	1109892	+
INRAGALG00000000017	NONGGAG000007	1	1111024	1114914	+	1	1111862	1115069	+
NONGGAG000006	INRAGALG00000022273	1	1111708	1114842	-	1	1113723	1114499	-
INRAGALG00000000018	ENSGALG00010007630	1	1115003	1115839	+	1	1115318	1118412	+
ENSGALG00000043178	ENSGALG00010007628	1	1116619	1177804	-	1	1114697	1118581	-
ENSGALG00000043178	DAVISGALG000003688	1	1116619	1177804	-	1	1159240	1159853	-
ENSGALG00000043178	LOC121109567	1	1116619	1177804	-	1	1172974	1174631	-
ENSGALG00000043178	LOC417071	1	1116619	1177804	-	1	1119024	1180429	-
INRAGALG00000000020	LOC112532887	1	1180486	1186946	+	1	1180497	1183491	+
INRAGALG00000000020	LOC107052518	1	1180486	1186946	+	1	1184775	1188178	+
ENSGALG00000041965	LOC107052518	1	1187338	1188043	+	1	1184775	1188178	+
ENSGALG00000041528	LOC429380	1	1188298	1195045	-	1	1188297	1195042	-
ENSGALG00000034272	LOC426276	1	1195090	1197665	+	1	1194971	1204574	+
INRAGALG00000000022	INRAGALG00000000022	1	1197748	1198047	-	1	1197748	1198047	-
ENSGALG00000013811	LOC426276	1	1202474	1204515	+	1	1194971	1204574	+
INRAGALG00000100525	LOC121109254	1	1202696	1204584	-	1	1201729	1203925	-
INRAGALG00000000024	LOC429671	1	1204779	1205558	-	1	1204678	1205929	-
ENSGALG00000039982	LOC430409	1	1207608	1217479	+	1	1207608	1217623	+
NONGGAG006485	NONGGAG006485	1	1208526	1209220	-	1	1208526	1209220	-
ENSGALG00000039420	LOC426277	1	1219597	1235200	-	1	1218341	1241678	-
INRAGALG00000000025	LOC112532892	1	1235407	1238216	+	1	1235066	1238216	+
INRAGALG00000000025	TAGAGALG000000060430	1	1235407	1238216	+	1	1235567	1236276	+
ENSGALG00000036114	LOC395949	1	1241758	1249366	+	1	1241744	1250136	+
INRAGALG00000000026	LOC416675	1	1251058	1255595	+	1	1251066	1295884	+
INRAGALG00000000028	LOC416675	1	1258504	1270395	+	1	1251066	1295884	+
INRAGALG00000000028	LOC121109256	1	1258504	1270395	+	1	1257440	1262663	+
INRAGALG00000000029	LOC416675	1	1260197	1260944	+	1	1251066	1295884	+
INRAGALG00000000029	LOC121109256	1	1260197	1260944	+	1	1257440	1262663	+
INRAGALG00000000030	LOC416675	1	1261713	1262595	+	1	1251066	1295884	+
INRAGALG00000000030	LOC121109256	1	1261713	1262595	+	1	1257440	1262663	+
INRAGALG00000000032	LOC416675	1	1271202	1273298	+	1	1251066	1295884	+
INRAGALG00000000033	LOC416675	1	1273747	1277207	+	1	1251066	1295884	+
NONGGAG000009	NONGGAG000009	1	1273885	1274657	-	1	1273885	1274657	-
ENSGALG00000032868	LOC416675	1	1278584	1292187	+	1	1251066	1295884	+
NONGGAG007385	NONGGAG007385	1	1279837	1284530	-	1	1279837	1284530	-
ENSGALG00000038520	LOC416676	1	1296541	1310437	+	1	1296502	1312012	+
NONGGAG000010	LOC107053537	1	1312155	1315154	-	1	1310854	1331754	-
INRAGALG00000000034	INRAGALG00000000034	1	1313299	1313978	+	1	1313299	1313978	+
ENSGALG00000041065	LOC768819	1	1317193	1320201	+	1	1317077	1320205	+
INRAGALG00000000035	LOC107053537	1	1319741	1330019	-	1	1310854	1331754	-
INRAGALG00000000037	LOC107053537	1	1327801	1328153	-	1	1310854	1331754	-
INRAGALG00000000038	LOC416677	1	1337541	1342588	+	1	1330249	1378306	+
NONGGAG000013	NONGGAG000013	1	1339525	1341872	-	1	1339525	1341872	-
ENSGALG00000040060	LOC416677	1	1343037	1377174	+	1	1330249	1378306	+
INRAGALG00000000039	INRAGALG00000000039	1	1378413	1380175	-	1	1378413	1380175	-
ENSGALG00000024492	LOC777882	1	1382053	1382150	-	1	1382053	1382150	-
ENSGALG00000031975	LOC416678	1	1393951	1435858	-	1	1391668	1435859	-
ENSGALG00000008003	TAGAGALG000000085393	1	1437114	1445965	-	1	1445060	1445169	-
ENSGALG00000008003	LOC416679	1	1437114	1445965	-	1	1437164	1445984	-
NONGGAG006994	NONGGAG006994	1	1444432	1445879	+	1	1444432	1445879	+
ENSGALG00000027129	TAGAGALG000000085393	1	1445060	1445169	-	1	1445060	1445169	-
ENSGALG00000027129	LOC416679	1	1445060	1445169	-	1	1437164	1445984	-
ENSGALG00000008013	LOC102465367	1	1453604	1459165	+	1	1455180	1455289	+
ENSGALG00000008013	LOC427683	1	1453604	1459165	+	1	1446346	1461717	+
ENSGALG00000028816	LOC102465367	1	1455180	1455289	+	1	1455180	1455289	+
ENSGALG00000028816	LOC427683	1	1455180	1455289	+	1	1446346	1461717	+
ENSGALG00000036140	LOC100859230	1	1462583	1468397	-	1	1462129	1468425	-
NONGGAG006995	NONGGAG006995	1	1467213	1467753	+	1	1467213	1467753	+
ENSGALG00000008036	LOC416681	1	1471508	1483332	-	1	1471505	1483339	-
NONGGAG006996	NONGGAG006996	1	1474598	1475019	+	1	1474598	1475019	+
ENSGALG00000023942	LOC416682	1	1485875	1489429	+	1	1486907	1496412	+
ENSGALG00000008048	LOC416682	1	1490020	1496412	+	1	1486907	1496412	+
ENSGALG00000027296	LOC416683	1	1498128	1502431	+	1	1498128	1502431	+
NONGGAG000015	NONGGAG000015	1	1500665	1501270	-	1	1500665	1501270	-
ENSGALG00000008087	LOC395276	1	1503315	1507083	+	1	1503315	1507083	+
ENSGALG00000008103	LOC416684	1	1508573	1516897	-	1	1508573	1516897	-
ENSGALG00000008111	LOC427684	1	1518035	1522230	+	1	1517053	1522237	+
ENSGALG00000008144	LOC416685	1	1522514	1539481	-	1	1522137	1541139	-
INRAGALG00000000040	INRAGALG00000000040	1	1549632	1552119	-	1	1549632	1552119	-
INRAGALG00000000041	LOC416686	1	1552256	1553183	+	1	1552251	1556861	+
ENSGALG00000008153	LOC416686	1	1554214	1556855	+	1	1552251	1556861	+
NONGGAG000017	DAVISGALG000003705	1	1555548	1557498	-	1	1555269	1557266	-
ENSGALG00000008162	LOC416687	1	1558617	1580127	-	1	1557871	1582322	-
ENSGALG00000008168	LOC416688	1	1582983	1598985	+	1	1582457	1598992	+
ENSGALG00000008169	LOC395854	1	1600032	1614891	+	1	1600031	1614891	+
NONGGAG000018	LOC416689	1	1602104	1604389	-	1	1600984	1648496	-
NONGGAG007386	NONGGAG007386	1	1611558	1612738	-	1	1611558	1612738	-
NONGGAG007386	LOC416689	1	1611558	1612738	-	1	1600984	1648496	-
NONGGAG007387	LOC416689	1	1617151	1617523	-	1	1600984	1648496	-
INRAGALG00000000042	LOC107053421	1	1625305	1629721	+	1	1625992	1632285	+
ENSGALG00000039639	LOC416689	1	1631735	1636646	-	1	1600984	1648496	-
INRAGALG00000000043	TAGAGALG000000037469	1	1643396	1645947	+	1	1643357	1648167	+
INRAGALG00000000044	LOC416689	1	1646149	1648294	-	1	1600984	1648496	-
ALDBGALG0000000005	LOC416691	1	1653793	1654689	+	1	1649743	1666207	+
ENSGALG00000008401	LOC416691	1	1655998	1664260	+	1	1649743	1666207	+
ENSGALG00000008424	LOC416692	1	1671742	1672766	-	1	1671742	1672766	-
ENSGALG00000008437	LOC416693	1	1675663	1687081	-	1	1675662	1727670	-
INRAGALG00000000046	INRAGALG00000000046	1	1688266	1692154	+	1	1688266	1692154	+
ALDBGALG0000000006	NONGGAG000021	1	1701727	1706224	+	1	1701727	1706224	+
ENSGALG00000008444	LOC416694	1	1736941	1743450	+	1	1736945	1743451	+
INRAGALG00000000048	LOC416695	1	1746268	1746920	-	1	1743527	1751553	-
ENSGALG00000032978	LOC769274	1	1752295	1752801	-	1	1748687	1755830	-
ENSGALG00000018270	LOC777842	1	1811738	1811835	-	1	1811738	1811835	-
ENSGALG00000018270	LOC416696	1	1811738	1811835	-	1	1765103	1860279	-
ENSGALG00000038187	LOC416698	1	1880059	1892273	+	1	1880051	1894790	+
INRAGALG00000000052	LOC416699	1	1901259	1910488	-	1	1901233	1950389	-
ENSGALG00000037842	NONGGAG007388	1	1914078	1948911	-	1	1944008	1945654	-
ENSGALG00000037842	LOC416699	1	1914078	1948911	-	1	1901233	1950389	-
ENSGALG00000008477	NONGGAG007391	1	1959621	2387460	-	1	2017602	2019929	-
ENSGALG00000008477	DAVISGALG000003772	1	1959621	2387460	-	1	2033979	2035525	-
ENSGALG00000008477	DAVISGALG000003777	1	1959621	2387460	-	1	2118505	2119326	-
ENSGALG00000008477	DAVISGALG000003778	1	1959621	2387460	-	1	2133982	2136979	-
ENSGALG00000008477	DAVISGALG000003779	1	1959621	2387460	-	1	2140112	2142672	-
ENSGALG00000008477	ENSGALG00010007006	1	1959621	2387460	-	1	2170664	2171443	-
ENSGALG00000008477	ENSGALG00010007025	1	1959621	2387460	-	1	2175806	2176239	-
ENSGALG00000008477	ENSGALG00010007036	1	1959621	2387460	-	1	2196397	2197176	-
ENSGALG00000008477	ENSGALG00010007078	1	1959621	2387460	-	1	2209498	2210277	-
ENSGALG00000008477	DAVISGALG000003782	1	1959621	2387460	-	1	2211905	2213329	-
ENSGALG00000008477	DAVISGALG000003786	1	1959621	2387460	-	1	2230551	2234019	-
ENSGALG00000008477	LOC102466183	1	1959621	2387460	-	1	2247775	2247884	-
ENSGALG00000008477	DAVISGALG000003788	1	1959621	2387460	-	1	2246204	2249966	-
ENSGALG00000008477	NONGGAG007390	1	1959621	2387460	-	1	1979905	1989924	-
ENSGALG00000008477	DAVISGALG000003776	1	1959621	2387460	-	1	2112115	2116045	-
ENSGALG00000008477	DAVISGALG000003781	1	1959621	2387460	-	1	2145758	2148008	-
ENSGALG00000008477	DAVISGALG000003790	1	1959621	2387460	-	1	2272655	2277641	-
ENSGALG00000008477	DAVISGALG000003785	1	1959621	2387460	-	1	2227822	2230479	-
ENSGALG00000008477	LOC416700	1	1959621	2387460	-	1	1959621	2369443	-
NONGGAG006998	NONGGAG006998	1	1971155	1976704	+	1	1971155	1976704	+
NONGGAG006999	NONGGAG006999	1	2115376	2132483	+	1	2115376	2132483	+
ENSGALG00000028216	LOC102466183	1	2247775	2247884	-	1	2247775	2247884	-
ENSGALG00000028216	DAVISGALG000003788	1	2247775	2247884	-	1	2246204	2249966	-
ENSGALG00000028216	LOC416700	1	2247775	2247884	-	1	1959621	2369443	-
107054393	LOC121109676	1	2397321	2397855	-	1	2397260	2399967	-
ENSGALG00000045725	LOC121110529	1	2404579	2406189	-	1	2403717	2407822	-
ALDBGALG0000000540	LOC112532931	1	2500034	2505916	-	1	2473664	2511212	-
ALDBGALG0000000541	LOC112532931	1	2508597	2511285	-	1	2473664	2511212	-
ENSGALG00000006489	DAVISGALG000003755	1	2511446	2721084	+	1	2526783	2528188	+
ENSGALG00000006489	DAVISGALG000003756	1	2511446	2721084	+	1	2528233	2528865	+
ENSGALG00000006489	ENSGALG00010005325	1	2511446	2721084	+	1	2548862	2549295	+
ENSGALG00000006489	ENSGALG00010005331	1	2511446	2721084	+	1	2565122	2565555	+
ENSGALG00000006489	DAVISGALG000003761	1	2511446	2721084	+	1	2624154	2625457	+
ENSGALG00000006489	LOC418435	1	2511446	2721084	+	1	2511431	2721092	+
ALDBGALG0000000007	TAGAGALG000000009395	1	2776121	2801863	+	1	2753142	2792945	+
NONGGAG007001	NONGGAG007001	1	2813229	2816068	+	1	2813229	2816068	+
INRAGALG00000000056	ENSGALG00010007637	1	2827606	2829567	-	1	2827605	2829528	-
INRAGALG00000000057	INRAGALG00000000058	1	2830486	2847355	+	1	2833348	2833685	+
INRAGALG00000000057	INRAGALG00000000060	1	2830486	2847355	+	1	2836020	2836516	+
INRAGALG00000000057	INRAGALG00000000059	1	2830486	2847355	+	1	2833858	2834601	+
INRAGALG00000000057	LOC427941	1	2830486	2847355	+	1	2830517	3284954	+
INRAGALG00000000057	TAGAGALG000000017379	1	2830486	2847355	+	1	2830489	3284922	+
INRAGALG00000000060	INRAGALG00000000060	1	2836020	2836516	+	1	2836020	2836516	+
INRAGALG00000000060	LOC427941	1	2836020	2836516	+	1	2830517	3284954	+
INRAGALG00000000060	TAGAGALG000000017379	1	2836020	2836516	+	1	2830489	3284922	+
ENSGALG00000006473	DAVISGALG000003802	1	2857286	3277781	+	1	2900506	2902279	+
ENSGALG00000006473	LOC427941	1	2857286	3277781	+	1	2830517	3284954	+
ENSGALG00000006473	TAGAGALG000000017379	1	2857286	3277781	+	1	2830489	3284922	+
ENSGALG00000027460	LOC427941	1	3253111	3253220	+	1	2830517	3284954	+
ENSGALG00000027460	TAGAGALG000000017379	1	3253111	3253220	+	1	2830489	3284922	+
107054375	LOC107054375	1	3366620	3367444	-	1	3365242	3367757	-
107054372	LOC121109278	1	3373017	3375403	-	1	3372751	3375716	-
NONGGAG000023	LOC121110533	1	3381760	3383099	-	1	3380557	3383731	-
NONGGAG000023	ENSGALG00010007641	1	3381760	3383099	-	1	3378668	3398516	-
NONGGAG000024	LOC121110533	1	3383209	3383982	-	1	3380557	3383731	-
NONGGAG000024	ENSGALG00010007641	1	3383209	3383982	-	1	3378668	3398516	-
ALDBGALG0000000544	LOC121108991	1	3592900	3598573	-	1	3591722	3597022	-
ALDBGALG0000000009	LOC121109383	1	3597188	3598512	+	1	3597132	3597849	+
ENSGALG00000006409	DAVISGALG000003739	1	3637229	3677378	+	1	3650933	3653058	+
ENSGALG00000006409	LOC395755	1	3637229	3677378	+	1	3637221	3677378	+
ENSGALG00000006356	DAVISGALG000003741	1	3686815	3784856	-	1	3691729	3693518	-
ENSGALG00000006356	DAVISGALG000003745	1	3686815	3784856	-	1	3773836	3774419	-
ENSGALG00000006356	DAVISGALG000003746	1	3686815	3784856	-	1	3775806	3777071	-
ENSGALG00000006356	LOC418250	1	3686815	3784856	-	1	3685581	3784871	-
INRAGALG00000000063	LOC101750931	1	3785063	3798839	+	1	3784910	3804284	+
ENSGALG00000044853	LOC101750931	1	3800642	3801041	+	1	3784910	3804284	+
INRAGALG00000000064	LOC101750931	1	3803840	3804280	+	1	3784910	3804284	+
INRAGALG00000000065	INRAGALG00000000065	1	3805392	3813110	+	1	3805391	3813110	+
INRAGALG00000100529	INRAGALG00000100529	1	3813628	3814763	-	1	3813628	3814763	-
INRAGALG00000100529	ENSGALG00010007653	1	3813628	3814763	-	1	3786495	3924972	-
INRAGALG00000000066	TAGAGALG000000023470	1	3814267	3817634	+	1	3813705	3817631	+
INRAGALG00000000067	TAGAGALG000000087675	1	3857635	3858946	+	1	3857625	3858954	+
INRAGALG00000000067	ENSGALG00010007769	1	3857635	3858946	+	1	3856598	3968684	+
ALDBGALG0000000012	ENSGALG00010007649	1	3859753	3869570	+	1	3859701	3861189	+
ALDBGALG0000000012	INRAGALG00000100010	1	3859753	3869570	+	1	3861339	3861866	+
ALDBGALG0000000012	INRAGALG00000100011	1	3859753	3869570	+	1	3862017	3862856	+
ALDBGALG0000000012	ENSGALG00010007769	1	3859753	3869570	+	1	3856598	3968684	+
INRAGALG00000000072	INRAGALG00000100015	1	3870880	3933523	+	1	3885767	3887884	+
INRAGALG00000000072	INRAGALG00000100017	1	3870880	3933523	+	1	3894866	3895743	+
INRAGALG00000000072	DAVISGALG000003820	1	3870880	3933523	+	1	3908617	3910465	+
INRAGALG00000000072	INRAGALG00000100019	1	3870880	3933523	+	1	3899714	3901055	+
INRAGALG00000000072	INRAGALG00000100020	1	3870880	3933523	+	1	3901386	3902437	+
INRAGALG00000000072	INRAGALG00000000074	1	3870880	3933523	+	1	3932711	3933193	+
INRAGALG00000000072	INRAGALG00000100014	1	3870880	3933523	+	1	3882957	3883764	+
INRAGALG00000000072	INRAGALG00000100018	1	3870880	3933523	+	1	3897847	3899643	+
INRAGALG00000000072	ENSGALG00010007769	1	3870880	3933523	+	1	3856598	3968684	+
INRAGALG00000000073	DAVISGALG000003822	1	3928307	3977838	+	1	3933869	3936363	+
INRAGALG00000000073	INRAGALG00000000074	1	3928307	3977838	+	1	3932711	3933193	+
INRAGALG00000000073	INRAGALG00000100023	1	3928307	3977838	+	1	3940339	3941919	+
INRAGALG00000000073	NONGGAG000027	1	3928307	3977838	+	1	3946426	3947405	+
INRAGALG00000000073	ENSGALG00010007664	1	3928307	3977838	+	1	3950601	3953563	+
INRAGALG00000000073	NONGGAG000028	1	3928307	3977838	+	1	3971746	3974792	+
INRAGALG00000000073	ENSGALG00010007769	1	3928307	3977838	+	1	3856598	3968684	+
107054102	ENSGALG00010007659	1	3947292	3948603	-	1	3946584	3948670	-
ENSGALG00000018236	LOC777795	1	3978160	3978240	+	1	3978160	3978240	+
INRAGALG00000000076	LOC777794	1	3978247	3980825	+	1	3979177	3979265	+
INRAGALG00000000076	INRAGALG00000000076	1	3978247	3980825	+	1	3978247	3980825	+
ENSGALG00000018235	LOC777794	1	3979177	3979265	+	1	3979177	3979265	+
ENSGALG00000018235	INRAGALG00000000076	1	3979177	3979265	+	1	3978247	3980825	+
INRAGALG00000000077	DAVISGALG000003828	1	3983213	3986247	+	1	3984799	3986853	+
INRAGALG00000000078	INRAGALG00000000078	1	4004549	4005740	+	1	4004549	4005740	+
ENSGALG00000041978	LOC395873	1	4010316	4020438	+	1	4008646	4020411	+
ENSGALG00000042471	LOC395294	1	4026636	4042963	-	1	4023671	4042984	-
ENSGALG00000034696	ENSGALG00010007773	1	4055296	4055379	-	1	4043328	4060824	-
ENSGALG00000006332	LOC418247	1	4060984	4073639	+	1	4060981	4127133	+
ENSGALG00000006332	LOC418248	1	4060984	4073639	+	1	4060981	4073646	+
INRAGALG00000000080	INRAGALG00000000082	1	4077414	4085019	+	1	4080587	4081611	+
INRAGALG00000000080	INRAGALG00000000084	1	4077414	4085019	+	1	4082901	4083902	+
INRAGALG00000000080	LOC418247	1	4077414	4085019	+	1	4060981	4127133	+
INRAGALG00000000081	LOC418247	1	4077464	4078902	+	1	4060981	4127133	+
INRAGALG00000000082	INRAGALG00000000082	1	4080587	4081611	+	1	4080587	4081611	+
INRAGALG00000000082	LOC418247	1	4080587	4081611	+	1	4060981	4127133	+
INRAGALG00000000083	LOC418247	1	4081747	4082410	+	1	4060981	4127133	+
INRAGALG00000000084	INRAGALG00000000084	1	4082901	4083902	+	1	4082901	4083902	+
INRAGALG00000000084	LOC418247	1	4082901	4083902	+	1	4060981	4127133	+
ENSGALG00000040369	LOC418247	1	4087705	4124354	+	1	4060981	4127133	+
INRAGALG00000000085	INRAGALG00000000085	1	4125848	4126677	-	1	4125848	4126677	-
INRAGALG00000100028	INRAGALG00000100028	1	4128141	4129035	+	1	4128141	4129035	+
INRAGALG00000000089	INRAGALG00000000090	1	4129404	4143245	-	1	4137659	4138025	-
INRAGALG00000000089	INRAGALG00000000091	1	4129404	4143245	-	1	4138183	4140035	-
INRAGALG00000000089	LOC124417609	1	4129404	4143245	-	1	4129348	4150784	-
INRAGALG00000100029	ENSGALG00010007667	1	4130713	4133239	+	1	4130424	4132895	+
INRAGALG00000000091	INRAGALG00000000091	1	4138183	4140035	-	1	4138183	4140035	-
INRAGALG00000000091	LOC124417609	1	4138183	4140035	-	1	4129348	4150784	-
INRAGALG00000000092	ENSGALG00010007776	1	4145412	4150518	+	1	4145413	4153687	+
NONGGAG006124	NONGGAG006124	1	4209370	4210471	+	1	4209370	4210471	+
ENSGALG00000034970	LOC776459	1	4210351	4245895	-	1	4208579	4263385	-
ALDBGALG0000000016	NONGGAG000030	1	4429157	4434432	+	1	4429157	4434432	+
ENSGALG00000009279	LOC425485	1	4475087	4570880	-	1	4467485	4583186	-
INRAGALG00000100031	TAGAGALG000000041796	1	4686467	4687389	+	1	4686467	4696221	+
INRAGALG00000100032	TAGAGALG000000041796	1	4687440	4692205	+	1	4686467	4696221	+
ENSGALG00000029446	LOC419112	1	4737262	4767479	+	1	4737265	4767481	+
ENSGALG00000029446	NONGGAG007002	1	4737262	4767479	+	1	4747889	4777854	+
INRAGALG00000000096	INRAGALG00000000096	1	4746810	4761562	-	1	4746810	4761562	-
INRAGALG00000000097	INRAGALG00000000097	1	4766156	4768201	-	1	4766156	4768201	-
ENSGALG00000006891	DAVISGALG000003729	1	4771091	4816659	-	1	4786140	4787178	-
ENSGALG00000006891	DAVISGALG000003730	1	4771091	4816659	-	1	4804322	4805193	-
ENSGALG00000006891	LOC419111	1	4771091	4816659	-	1	4769260	4816728	-
NONGGAG007003	NONGGAG007003	1	4790375	4800386	+	1	4790375	4800386	+
ENSGALG00000006833	LOC419110	1	4823814	4848795	+	1	4823798	4848977	+
ENSGALG00000030702	LOC419109	1	4850479	4865311	-	1	4850472	4865306	-
ENSGALG00000006753	LOC419108	1	4865327	4872154	+	1	4865363	4872155	+
ENSGALG00000006731	DAVISGALG000003864	1	4874710	4987254	+	1	4912634	4915162	+
ENSGALG00000006731	DAVISGALG000003866	1	4874710	4987254	+	1	4955213	4955994	+
ENSGALG00000006731	LOC419107	1	4874710	4987254	+	1	4874712	4988615	+
107054553	INRAGALG00000000098	1	4987830	5015090	-	1	5011091	5011859	-
107054553	LOC107054553	1	4987830	5015090	-	1	4989989	5013149	-
INRAGALG00000000100	TAGAGALG000000025601	1	5015424	5018050	-	1	5015331	5016503	-
ENSGALG00000029270	DAVISGALG000003853	1	5019288	5194744	+	1	5030510	5031751	+
ENSGALG00000029270	LOC112532970	1	5019288	5194744	+	1	5096474	5110407	+
ENSGALG00000029270	TAGAGALG000000075103	1	5019288	5194744	+	1	5186989	5188344	+
ENSGALG00000029270	LOC419106	1	5019288	5194744	+	1	5010557	5039662	+
INRAGALG00000000101	LOC121107884	1	5198494	5209042	+	1	5196475	5204411	+
INRAGALG00000000102	INRAGALG00000000102	1	5209441	5210441	+	1	5209441	5210441	+
107054627	INRAGALG00000000106	1	5375880	5428139	+	1	5395910	5397014	+
107054627	INRAGALG00000000107	1	5375880	5428139	+	1	5398672	5399978	+
107054627	INRAGALG00000000108	1	5375880	5428139	+	1	5400375	5402663	+
107054627	LOC107054627	1	5375880	5428139	+	1	5375892	5428181	+
INRAGALG00000000106	INRAGALG00000000106	1	5395910	5397014	+	1	5395910	5397014	+
INRAGALG00000000106	LOC107054627	1	5395910	5397014	+	1	5375892	5428181	+
INRAGALG00000000108	INRAGALG00000000108	1	5400375	5402663	+	1	5400375	5402663	+
INRAGALG00000000108	LOC107054627	1	5400375	5402663	+	1	5375892	5428181	+
ALDBGALG0000000548	LOC121107886	1	5421554	5436419	-	1	5421551	5436332	-
107054620	LOC107054620	1	5496866	5527564	+	1	5496812	5530668	+
107054917	LOC107054917	1	5780479	5817282	-	1	5781153	5817298	-
ALDBGALG0000000019	DAVISGALG000004104	1	6010187	6052437	+	1	6015722	6017931	+
ALDBGALG0000000019	TAGAGALG000000050569	1	6010187	6052437	+	1	6010077	6051047	+
ENSGALG00000034590	DAVISGALG000004110	1	6116763	6562688	+	1	6198997	6200295	+
ENSGALG00000034590	NONGGAG007004	1	6116763	6562688	+	1	6247942	6249266	+
ENSGALG00000034590	DAVISGALG000004113	1	6116763	6562688	+	1	6272245	6273630	+
ENSGALG00000034590	LOC100316021	1	6116763	6562688	+	1	6281599	6281688	+
ENSGALG00000034590	DAVISGALG000004115	1	6116763	6562688	+	1	6284235	6286144	+
ENSGALG00000034590	INRAGALG00000022479	1	6116763	6562688	+	1	6287244	6288529	+
ENSGALG00000034590	DAVISGALG000004119	1	6116763	6562688	+	1	6293358	6298652	+
ENSGALG00000034590	DAVISGALG000004120	1	6116763	6562688	+	1	6300600	6302681	+
ENSGALG00000034590	DAVISGALG000004121	1	6116763	6562688	+	1	6311931	6313387	+
ENSGALG00000034590	DAVISGALG000004128	1	6116763	6562688	+	1	6347003	6349005	+
ENSGALG00000034590	DAVISGALG000004130	1	6116763	6562688	+	1	6350361	6352362	+
ENSGALG00000034590	DAVISGALG000004131	1	6116763	6562688	+	1	6352608	6354171	+
ENSGALG00000034590	DAVISGALG000004133	1	6116763	6562688	+	1	6362428	6363541	+
ENSGALG00000034590	DAVISGALG000004134	1	6116763	6562688	+	1	6377066	6378715	+
ENSGALG00000034590	DAVISGALG000004135	1	6116763	6562688	+	1	6379975	6382208	+
ENSGALG00000034590	DAVISGALG000004137	1	6116763	6562688	+	1	6386283	6389303	+
ENSGALG00000034590	LOC100316008	1	6116763	6562688	+	1	6399975	6400064	+
ENSGALG00000034590	DAVISGALG000004139	1	6116763	6562688	+	1	6395358	6399816	+
ENSGALG00000034590	DAVISGALG000004140	1	6116763	6562688	+	1	6411497	6412238	+
ENSGALG00000034590	DAVISGALG000004141	1	6116763	6562688	+	1	6415862	6418478	+
ENSGALG00000034590	DAVISGALG000004143	1	6116763	6562688	+	1	6426459	6428419	+
ENSGALG00000034590	DAVISGALG000004145	1	6116763	6562688	+	1	6440158	6443316	+
ENSGALG00000034590	DAVISGALG000004146	1	6116763	6562688	+	1	6450595	6452226	+
ENSGALG00000034590	DAVISGALG000004147	1	6116763	6562688	+	1	6458468	6460544	+
ENSGALG00000034590	DAVISGALG000004148	1	6116763	6562688	+	1	6462751	6464236	+
ENSGALG00000034590	DAVISGALG000004150	1	6116763	6562688	+	1	6478434	6480050	+
ENSGALG00000034590	DAVISGALG000004152	1	6116763	6562688	+	1	6493259	6494830	+
ENSGALG00000034590	DAVISGALG000004153	1	6116763	6562688	+	1	6508397	6511061	+
ENSGALG00000034590	DAVISGALG000004156	1	6116763	6562688	+	1	6539618	6543724	+
ENSGALG00000034590	DAVISGALG000004114	1	6116763	6562688	+	1	6275032	6280341	+
ENSGALG00000034590	LOC374111	1	6116763	6562688	+	1	6366812	6562688	+
NONGGAG007395	NONGGAG007395	1	6241880	6244350	-	1	6241880	6244350	-
ENSGALG00000025441	LOC100316021	1	6281599	6281688	+	1	6281599	6281688	+
ENSGALG00000025473	LOC100316008	1	6399975	6400064	+	1	6399975	6400064	+
ENSGALG00000025473	LOC374111	1	6399975	6400064	+	1	6366812	6562688	+
ENSGALG00000035563	DAVISGALG000003874	1	6621627	6732082	-	1	6670290	6671610	-
ENSGALG00000035563	DAVISGALG000003875	1	6621627	6732082	-	1	6693162	6694374	-
ENSGALG00000035563	DAVISGALG000003876	1	6621627	6732082	-	1	6695371	6697696	-
ENSGALG00000035563	LOC419104	1	6621627	6732082	-	1	6621627	6732265	-
INRAGALG00000000113	ENSGALG00010007697	1	6736698	6737991	-	1	6736526	6737937	-
INRAGALG00000000114	ENSGALG00010007701	1	6741243	6746005	-	1	6740590	6749949	-
INRAGALG00000000114	INRAGALG00000100533	1	6741243	6746005	-	1	6740867	6744951	-
INRAGALG00000000115	ENSGALG00010007701	1	6746136	6747221	-	1	6740590	6749949	-
INRAGALG00000000115	INRAGALG00000100534	1	6746136	6747221	-	1	6745597	6747271	-
INRAGALG00000000116	ENSGALG00010007701	1	6747716	6749964	-	1	6740590	6749949	-
ENSGALG00000006690	LOC419098	1	6752040	6757193	+	1	6752074	6756798	+
INRAGALG00000000117	LOC121107961	1	6755337	6766202	-	1	6759970	6766152	-
ENSGALG00000006700	LOC419101	1	6784258	6796646	+	1	6774546	6799359	+
INRAGALG00000000118	ENSGALG00010007704	1	6793768	6803130	-	1	6799588	6803528	-
INRAGALG00000000119	ENSGALG00010007704	1	6800552	6802979	-	1	6799588	6803528	-
ENSGALG00000033772	INRAGALG00000023312	1	6806446	6855425	-	1	6834448	6835123	-
ENSGALG00000033772	DAVISGALG000003894	1	6806446	6855425	-	1	6849562	6851362	-
ENSGALG00000033772	LOC419100	1	6806446	6855425	-	1	6805166	6855424	-
INRAGALG00000100033	INRAGALG00000100033	1	6860747	6862417	+	1	6860747	6862417	+
ENSGALG00000003674	LOC426076	1	6864874	6881334	+	1	6864852	6881758	+
ENSGALG00000036300	LOC426369	1	6888427	6904037	+	1	6888413	6904045	+
ENSGALG00000013967	LOC426368	1	6904751	6916355	-	1	6904751	6916347	-
ENSGALG00000014038	ENSGALG00010007708	1	6916406	7033752	+	1	6967925	6972068	+
ENSGALG00000014038	DAVISGALG000003926	1	6916406	7033752	+	1	7023137	7025182	+
ENSGALG00000014038	LOC426366	1	6916406	7033752	+	1	6916395	6954045	+
ALDBGALG0000000552	TAGAGALG000000038195	1	6970143	6977386	-	1	6967911	6977477	-
NONGGAG007396	NONGGAG007396	1	6998206	7003253	-	1	6998206	7003253	-
INRAGALG00000000121	INRAGALG00000000121	1	7054215	7056500	+	1	7054215	7056500	+
INRAGALG00000000121	LOC425522	1	7054215	7056500	+	1	6978363	7205166	+
INRAGALG00000000122	DAVISGALG000003929	1	7064051	7089423	+	1	7085428	7086911	+
INRAGALG00000000122	NONGGAG007005	1	7064051	7089423	+	1	7078300	7082638	+
INRAGALG00000000122	LOC425522	1	7064051	7089423	+	1	6978363	7205166	+
INRAGALG00000000125	INRAGALG00000000125	1	7100814	7102585	+	1	7100814	7102585	+
INRAGALG00000000125	LOC425522	1	7100814	7102585	+	1	6978363	7205166	+
ENSGALG00000033051	LOC425522	1	7110813	7191752	+	1	6978363	7205166	+
INRAGALG00000000126	INRAGALG00000100035	1	7208083	7211512	+	1	7209333	7211959	+
ENSGALG00000030140	DAVISGALG000003901	1	7215948	7254935	-	1	7246058	7246934	-
ENSGALG00000030140	LOC769832	1	7215948	7254935	-	1	7213796	7255281	-
INRAGALG00000000130	ENSGALG00010007797	1	7259940	7270970	+	1	7262558	7271335	+
ENSGALG00000013738	LOC374079	1	7280902	7300283	+	1	7280547	7300290	+
ENSGALG00000034198	LOC429525	1	7304161	7318893	+	1	7303803	7320191	+
ENSGALG00000035636	INRAGALG00000020304	1	7323430	7335215	-	1	7333127	7333477	-
ENSGALG00000035636	LOC426601	1	7323430	7335215	-	1	7323426	7335163	-
NONGGAG000037	NONGGAG000037	1	7335987	7336754	-	1	7335987	7336754	-
NONGGAG000038	ENSGALG00010007709	1	7340549	7341757	-	1	7339449	7341805	-
ENSGALG00000014575	DAVISGALG000003913	1	7342745	7366632	-	1	7346555	7348682	-
ENSGALG00000014575	LOC426612	1	7342745	7366632	-	1	7342745	7366627	-
ENSGALG00000006682	LOC419037	1	7379702	7427966	-	1	7379569	7427704	-
NONGGAG000039	NONGGAG000039	1	7430164	7432159	+	1	7430164	7432159	+
ENSGALG00000043593	LOC419036	1	7439506	7456224	+	1	7439503	7456716	+
INRAGALG00000000132	INRAGALG00000000132	1	7460863	7462998	+	1	7460863	7462998	+
ENSGALG00000034992	DAVISGALG000004009	1	7461803	7493975	-	1	7481999	7483412	-
ENSGALG00000034992	LOC419035	1	7461803	7493975	-	1	7458558	7816662	-
ENSGALG00000025161	LOC100315704	1	7543504	7543602	-	1	7543504	7543600	-
ENSGALG00000025161	LOC419035	1	7543504	7543602	-	1	7458558	7816662	-
INRAGALG00000000134	INRAGALG00000100538	1	7620320	7625663	-	1	7623101	7625427	-
INRAGALG00000000134	LOC419035	1	7620320	7625663	-	1	7458558	7816662	-
INRAGALG00000000135	INRAGALG00000100539	1	7626045	7633561	-	1	7626096	7629798	-
INRAGALG00000000135	LOC419035	1	7626045	7633561	-	1	7458558	7816662	-
INRAGALG00000000136	LOC419035	1	7642115	7665479	-	1	7458558	7816662	-
ALDBGALG0000000024	LOC121108054	1	7687591	7716199	+	1	7691331	7707943	+
NONGGAG000042	NONGGAG000042	1	7735863	7736698	-	1	7735863	7736698	-
NONGGAG000042	LOC419035	1	7735863	7736698	-	1	7458558	7816662	-
NONGGAG007397	NONGGAG007397	1	7781977	7784192	-	1	7781977	7784192	-
NONGGAG007397	LOC419035	1	7781977	7784192	-	1	7458558	7816662	-
NONGGAG007006	NONGGAG007006	1	7788323	7793992	+	1	7788323	7793992	+
INRAGALG00000000138	INRAGALG00000100540	1	7871370	7873208	-	1	7867655	7875047	-
INRAGALG00000000140	ENSGALG00010007799	1	7877005	7878567	-	1	7876677	7880585	-
INRAGALG00000100036	INRAGALG00000100036	1	7881724	7882593	+	1	7881724	7882593	+
ENSGALG00000033226	LOC426376	1	7882616	7941553	-	1	7880753	7943918	-
INRAGALG00000100037	INRAGALG00000100037	1	7943275	7944334	+	1	7943275	7944334	+
INRAGALG00000000141	ENSGALG00010007804	1	7981066	8001490	+	1	7981196	8009869	+
ALDBGALG0000000026	INRAGALG00000000143	1	8004721	8007230	+	1	8004901	8005785	+
ALDBGALG0000000026	ENSGALG00010007804	1	8004721	8007230	+	1	7981196	8009869	+
INRAGALG00000000144	ENSGALG00010007804	1	8008749	8009850	+	1	7981196	8009869	+
INRAGALG00000100038	INRAGALG00000100038	1	8017450	8018279	+	1	8017450	8018279	+
ENSGALG00000035201	LOC418802	1	8026715	8037628	+	1	8026709	8037636	+
ENSGALG00000013920	LOC426314	1	8039120	8048880	+	1	8039132	8048882	+
ENSGALG00000013926	LOC430764	1	8049150	8059726	-	1	8049148	8059758	-
ENSGALG00000000451	LOC769589	1	8059882	8065398	+	1	8059845	8071711	+
NONGGAG000043	INRAGALG00000000146	1	8067263	8075460	+	1	8068351	8069003	+
NONGGAG000043	LOC769589	1	8067263	8075460	+	1	8059845	8071711	+
ENSGALG00000006633	LOC418647	1	8076929	8083500	+	1	8076832	8083888	+
ENSGALG00000030844	LOC121108084	1	8083881	8112418	-	1	8110215	8112690	-
ENSGALG00000030844	LOC418646	1	8083881	8112418	-	1	8083881	8112305	-
ENSGALG00000033788	LOC418646	1	8096462	8096617	-	1	8083881	8112305	-
INRAGALG00000000148	INRAGALG00000000148	1	8128862	8130883	+	1	8128862	8130883	+
INRAGALG00000000149	INRAGALG00000000149	1	8133699	8137252	-	1	8133699	8137252	-
ENSGALG00000030324	DAVISGALG000003946	1	8145908	8237536	+	1	8152431	8153785	+
ENSGALG00000030324	DAVISGALG000003947	1	8145908	8237536	+	1	8167636	8170132	+
ENSGALG00000030324	INRAGALG00000018245	1	8145908	8237536	+	1	8199459	8199922	+
ENSGALG00000030324	INRAGALG00000018244	1	8145908	8237536	+	1	8201336	8203601	+
ENSGALG00000030324	LOC418645	1	8145908	8237536	+	1	8146271	8239574	+
ENSGALG00000006576	DAVISGALG000003963	1	8245440	8316136	-	1	8297227	8298201	-
ENSGALG00000006576	LOC418644	1	8245440	8316136	-	1	8244957	8353810	-
NONGGAG000044	LOC418644	1	8321530	8353715	-	1	8244957	8353810	-
ALDBGALG0000000554	LOC418644	1	8326554	8327468	-	1	8244957	8353810	-
NONGGAG007398	NONGGAG007398	1	8524067	8528556	-	1	8524067	8528556	-
ALDBGALG0000000028	ENSGALG00010007725	1	8682917	8683409	+	1	8556893	8712572	+
INRAGALG00000000157	INRAGALG00000000157	1	8893876	8895298	-	1	8893876	8895298	-
INRAGALG00000000158	TAGAGALG000000011766	1	8895514	8898730	-	1	8896293	8897087	-
ENSGALG00000006563	LOC396332	1	8899303	9041013	+	1	8899181	9041982	+
INRAGALG00000000160	INRAGALG00000000160	1	9050534	9053321	+	1	9050534	9053321	+
INRAGALG00000000161	INRAGALG00000000161	1	9061250	9062702	+	1	9061250	9062702	+
NONGGAG007008	NONGGAG007008	1	9342925	9353657	+	1	9342925	9353657	+
NONGGAG007008	LOC395825	1	9342925	9353657	+	1	9286630	9576166	+
NONGGAG007399	NONGGAG007399	1	9375532	9388018	-	1	9375532	9388018	-
NONGGAG007399	TAGAGALG000000013593	1	9375532	9388018	-	1	9360822	9384695	-
ENSGALG00000006560	DAVISGALG000003984	1	9401863	9573050	+	1	9470932	9471326	+
ENSGALG00000006560	NONGGAG007009	1	9401863	9573050	+	1	9399941	9407819	+
ENSGALG00000006560	LOC395825	1	9401863	9573050	+	1	9286630	9576166	+
INRAGALG00000000162	INRAGALG00000000162	1	9578163	9579357	+	1	9578163	9579357	+
NONGGAG007010	ENSGALG00010007810	1	9681235	9689661	+	1	9665565	9709863	+
ENSGALG00000038225	LOC374089	1	9710604	9841143	+	1	9710324	9843704	+
ENSGALG00000037435	LOC395319	1	9939307	9959282	+	1	9939054	10269735	+
ENSGALG00000039659	DAVISGALG000004081	1	10097878	10127864	+	1	10107144	10108025	+
ENSGALG00000039659	LOC395319	1	10097878	10127864	+	1	9939054	10269735	+
ENSGALG00000040151	LOC395319	1	10190200	10211458	+	1	9939054	10269735	+
107055502	DAVISGALG000004099	1	10215808	10223409	-	1	10220782	10221734	-
107055432	DAVISGALG000004101	1	10226733	10250469	-	1	10245372	10247560	-
107055432	INRAGALG00000000164	1	10226733	10250469	-	1	10223106	10249955	-
ENSGALG00000034492	LOC395319	1	10259653	10264847	+	1	9939054	10269735	+
ENSGALG00000039355	TAGAGALG000000045660	1	10412334	10426903	-	1	10412350	10428111	-
ENSGALG00000008486	DAVISGALG000004238	1	10428247	10787255	+	1	10432476	10434097	+
ENSGALG00000008486	DAVISGALG000004242	1	10428247	10787255	+	1	10445353	10448803	+
ENSGALG00000008486	DAVISGALG000004247	1	10428247	10787255	+	1	10506402	10508540	+
ENSGALG00000008486	DAVISGALG000004250	1	10428247	10787255	+	1	10523399	10527658	+
ENSGALG00000008486	DAVISGALG000004252	1	10428247	10787255	+	1	10536380	10538541	+
ENSGALG00000008486	DAVISGALG000004253	1	10428247	10787255	+	1	10541739	10547453	+
ENSGALG00000008486	DAVISGALG000004254	1	10428247	10787255	+	1	10547621	10550166	+
ENSGALG00000008486	DAVISGALG000004262	1	10428247	10787255	+	1	10594228	10596231	+
ENSGALG00000008486	DAVISGALG000004263	1	10428247	10787255	+	1	10612786	10614534	+
ENSGALG00000008486	DAVISGALG000004267	1	10428247	10787255	+	1	10668748	10670679	+
ENSGALG00000008486	DAVISGALG000004269	1	10428247	10787255	+	1	10678463	10679481	+
ENSGALG00000008486	DAVISGALG000004271	1	10428247	10787255	+	1	10717112	10718639	+
ENSGALG00000008486	DAVISGALG000004239	1	10428247	10787255	+	1	10436347	10437652	+
ENSGALG00000008486	DAVISGALG000004243	1	10428247	10787255	+	1	10450827	10453200	+
ENSGALG00000008486	DAVISGALG000004249	1	10428247	10787255	+	1	10516791	10519204	+
ENSGALG00000008486	DAVISGALG000004251	1	10428247	10787255	+	1	10531508	10535951	+
ENSGALG00000008486	DAVISGALG000004260	1	10428247	10787255	+	1	10581311	10585993	+
ENSGALG00000008486	LOC768444	1	10428247	10787255	+	1	10427697	10787262	+
107057029	LOC107057089	1	10848902	10852861	-	1	10847816	10860021	-
INRAGALG00000000166	LOC107057089	1	10853351	10859899	-	1	10847816	10860021	-
ENSGALG00000033974	LOC395941	1	10859667	10919278	+	1	10859559	10922316	+
INRAGALG00000000167	INRAGALG00000000167	1	10935657	10937938	-	1	10935657	10937938	-
INRAGALG00000000168	INRAGALG00000000168	1	10938070	10939649	-	1	10938070	10939649	-
ENSGALG00000042096	LOC112532771	1	11069959	11076878	-	1	11069959	11076878	-
INRAGALG00000000171	LOC121109473	1	11173757	11200312	-	1	11172327	11250235	-
INRAGALG00000000172	LOC121109473	1	11174396	11175567	-	1	11172327	11250235	-
INRAGALG00000000176	LOC121109473	1	11237026	11239654	-	1	11172327	11250235	-
INRAGALG00000000176	INRAGALG00000000176	1	11237026	11239654	-	1	11237026	11239654	-
INRAGALG00000000177	LOC121109473	1	11240620	11250250	-	1	11172327	11250235	-
ENSGALG00000040444	DAVISGALG000004042	1	11253755	11369091	+	1	11290068	11293787	+
ENSGALG00000040444	DAVISGALG000004045	1	11253755	11369091	+	1	11348147	11348517	+
ENSGALG00000040444	LOC374090	1	11253755	11369091	+	1	11250327	11372449	+
ENSGALG00000040444	DAVISGALG000004039	1	11253755	11369091	+	1	11266837	11274221	+
ENSGALG00000008439	INRAGALG00000018089	1	11391786	11427868	-	1	11412757	11414372	-
ENSGALG00000008439	DAVISGALG000004048	1	11391786	11427868	-	1	11421850	11422838	-
ENSGALG00000008439	LOC417730	1	11391786	11427868	-	1	11389956	11428714	-
INRAGALG00000000184	INRAGALG00000000184	1	11463055	11463850	+	1	11463055	11463850	+
ENSGALG00000008427	LOC427851	1	11470630	11500896	+	1	11470630	11502268	+
INRAGALG00000000186	ENSGALG00010010701	1	11514819	11524511	-	1	11513236	11517245	-
INRAGALG00000100543	ENSGALG00010010705	1	11566644	11576675	-	1	11570563	11574246	-
ENSGALG00000008382	DAVISGALG000003995	1	11578798	11611989	-	1	11598253	11599156	-
ENSGALG00000008382	LOC396368	1	11578798	11611989	-	1	11577337	11612045	-
INRAGALG00000100039	LOC121109477	1	11612257	11613355	+	1	11612090	11625841	+
INRAGALG00000000191	LOC121109477	1	11615660	11627913	+	1	11612090	11625841	+
INRAGALG00000000193	INRAGALG00000000194	1	11685129	11729493	+	1	11705821	11706891	+
INRAGALG00000000193	INRAGALG00000000195	1	11685129	11729493	+	1	11707138	11708451	+
INRAGALG00000000193	INRAGALG00000000196	1	11685129	11729493	+	1	11709879	11713151	+
ALDBGALG0000000556	LOC121109478	1	11836774	11838257	-	1	11836768	11838755	-
NONGGAG007400	ENSGALG00010010539	1	11844146	11857165	-	1	11839519	11889127	-
INRAGALG00000000198	ENSGALG00010010539	1	11879559	11884381	-	1	11839519	11889127	-
NONGGAG007401	NONGGAG007401	1	11888538	11893688	-	1	11888538	11893688	-
ENSGALG00000033870	LOC417729	1	11892102	11892488	+	1	11891816	12618645	+
NONGGAG007402	DAVISGALG000004699	1	11911581	11914311	-	1	11913165	11914815	-
INRAGALG00000100041	INRAGALG00000100041	1	11917576	11920238	+	1	11917576	11920238	+
INRAGALG00000100041	LOC417729	1	11917576	11920238	+	1	11891816	12618645	+
INRAGALG00000000199	LOC417729	1	11920931	11925995	+	1	11891816	12618645	+
NONGGAG007013	DAVISGALG000004704	1	11932104	11942508	+	1	11940107	11942320	+
NONGGAG007013	NONGGAG007013	1	11932104	11942508	+	1	11932104	11942508	+
NONGGAG007013	NONGGAG007014	1	11932104	11942508	+	1	11934352	11937965	+
NONGGAG007013	LOC417729	1	11932104	11942508	+	1	11891816	12618645	+
NONGGAG007014	NONGGAG007013	1	11934352	11937965	+	1	11932104	11942508	+
NONGGAG007014	NONGGAG007014	1	11934352	11937965	+	1	11934352	11937965	+
NONGGAG007014	LOC417729	1	11934352	11937965	+	1	11891816	12618645	+
INRAGALG00000000200	INRAGALG00000000200	1	12041076	12041592	-	1	12041076	12041592	-
ALDBGALG0000000033	LOC417729	1	12041701	12047157	+	1	11891816	12618645	+
INRAGALG00000000201	DAVISGALG000004722	1	12138662	12140780	+	1	12138593	12141630	+
INRAGALG00000000201	LOC417729	1	12138662	12140780	+	1	11891816	12618645	+
INRAGALG00000100043	INRAGALG00000100043	1	12151810	12153635	+	1	12151810	12153635	+
INRAGALG00000100043	LOC417729	1	12151810	12153635	+	1	11891816	12618645	+
INRAGALG00000000204	INRAGALG00000000204	1	12213450	12215985	+	1	12213450	12215985	+
INRAGALG00000000204	LOC417729	1	12213450	12215985	+	1	11891816	12618645	+
INRAGALG00000000206	DAVISGALG000004732	1	12218893	12220504	+	1	12217685	12221405	+
INRAGALG00000000206	LOC417729	1	12218893	12220504	+	1	11891816	12618645	+
ENSGALG00000038834	DAVISGALG000004744	1	12317478	12500567	+	1	12402886	12406119	+
ENSGALG00000038834	DAVISGALG000004747	1	12317478	12500567	+	1	12440260	12441801	+
ENSGALG00000038834	DAVISGALG000004752	1	12317478	12500567	+	1	12480054	12481633	+
ENSGALG00000038834	DAVISGALG000004746	1	12317478	12500567	+	1	12415797	12419844	+
ENSGALG00000038834	LOC417729	1	12317478	12500567	+	1	11891816	12618645	+
ENSGALG00000041737	DAVISGALG000004760	1	12538643	12551669	-	1	12542633	12543195	-
ENSGALG00000041737	NONGGAG007403	1	12538643	12551669	-	1	12545829	12548359	-
ENSGALG00000041737	TAGAGALG000000051503	1	12538643	12551669	-	1	12538643	12551669	-
ENSGALG00000008353	DAVISGALG000004762	1	12571162	12618637	+	1	12588646	12590779	+
ENSGALG00000008353	LOC417729	1	12571162	12618637	+	1	11891816	12618645	+
NONGGAG000047	DAVISGALG000004051	1	12635330	12656077	+	1	12654496	12655401	+
NONGGAG000047	LOC121109479	1	12635330	12656077	+	1	12635981	12656003	+
ENSGALG00000008335	DAVISGALG000004052	1	12639434	12702068	-	1	12670770	12671442	-
ENSGALG00000008335	LOC417728	1	12639434	12702068	-	1	12639433	12702107	-
ENSGALG00000008330	LOC417727	1	12702443	12706680	+	1	12702421	12706677	+
ENSGALG00000008328	LOC768780	1	12715022	12757732	-	1	12710323	12757769	-
ENSGALG00000038546	ENSGALG00010010551	1	12756751	12763583	+	1	12758089	12765784	+
INRAGALG00000000210	ENSGALG00010010708	1	12763282	12765431	-	1	12762676	12768934	-
ENSGALG00000008322	LOC417725	1	12769543	12777537	-	1	12769540	12839922	-
ENSGALG00000042569	LOC417725	1	12797287	12804445	-	1	12769540	12839922	-
INRAGALG00000000211	LOC417725	1	12811087	12812567	-	1	12769540	12839922	-
INRAGALG00000000211	INRAGALG00000000211	1	12811087	12812567	-	1	12811087	12812567	-
INRAGALG00000000212	DAVISGALG000004036	1	12835661	12839819	-	1	12837818	12838706	-
INRAGALG00000000212	LOC417725	1	12835661	12839819	-	1	12769540	12839922	-
INRAGALG00000000214	DAVISGALG000004037	1	12840010	12840847	+	1	12840180	12840991	+
ALDBGALG0000000559	INRAGALG00000000216	1	12841320	12846341	-	1	12844056	12844690	-
ALDBGALG0000000559	TAGAGALG000000047873	1	12841320	12846341	-	1	12843397	12845336	-
INRAGALG00000000218	INRAGALG00000000218	1	12846987	12851934	+	1	12846987	12851934	+
INRAGALG00000000220	INRAGALG00000000220	1	12854454	12856032	+	1	12854454	12856032	+
INRAGALG00000000221	LOC107051625	1	12871433	12874513	-	1	12871293	12875405	-
ENSGALG00000008312	LOC417724	1	12874590	12921094	+	1	12874522	12936163	+
ENSGALG00000008312	DAVISGALG000004161	1	12874590	12921094	+	1	12893611	12894776	+
ENSGALG00000046379	LOC417723	1	12922121	12933527	-	1	12922115	12994995	-
INRAGALG00000000222	LOC417724	1	12923763	12928563	+	1	12874522	12936163	+
INRAGALG00000000223	LOC417724	1	12928623	12933552	+	1	12874522	12936163	+
ENSGALG00000008309	NONGGAG007404	1	12937594	12989093	-	1	12974071	12975047	-
ENSGALG00000008309	LOC417723	1	12937594	12989093	-	1	12922115	12994995	-
INRAGALG00000000224	INRAGALG00000000224	1	12946031	12954936	+	1	12946031	12954936	+
ENSGALG00000008306	LOC768821	1	12974822	12980795	+	1	12974733	12981307	+
ENSGALG00000008301	LOC417722	1	12994752	13033428	+	1	12995199	13035010	+
ENSGALG00000045817	LOC417721	1	13036260	13114742	-	1	13036102	13114756	-
ENSGALG00000008298	LOC395440	1	13067807	13083142	+	1	13066767	13086659	+
ENSGALG00000008288	LOC417720	1	13115124	13122750	+	1	13114835	13123888	+
ENSGALG00000008285	NONGGAG007405	1	13125201	13144967	-	1	13132955	13133399	-
ENSGALG00000008285	LOC417719	1	13125201	13144967	-	1	13125062	13145553	-
ALDBGALG0000000035	ENSGALG00010010552	1	13150027	13163667	+	1	13147480	13164751	+
ENSGALG00000008280	LOC417718	1	13165918	13174864	+	1	13165920	13174862	+
ENSGALG00000008249	LOC417717	1	13174796	13192041	-	1	13174798	13194948	-
ENSGALG00000008249	NONGGAG007406	1	13174796	13192041	-	1	13171079	13183690	-
ENSGALG00000008236	LOC417716	1	13192159	13199294	+	1	13192276	13199296	+
ENSGALG00000008222	LOC417715	1	13203001	13236264	-	1	13201561	13236297	-
INRAGALG00000000226	LOC112533002	1	13235399	13245640	+	1	13234976	13248924	+
INRAGALG00000000226	INRAGALG00000000227	1	13235399	13245640	+	1	13237825	13239188	+
INRAGALG00000000227	LOC112533002	1	13237728	13239188	+	1	13234976	13248924	+
INRAGALG00000000227	INRAGALG00000000227	1	13237728	13239188	+	1	13237825	13239188	+
INRAGALG00000000228	LOC112533002	1	13242212	13243398	+	1	13234976	13248924	+
ENSGALG00000008193	DAVISGALG000004346	1	13244085	13516822	-	1	13332082	13333451	-
ENSGALG00000008193	DAVISGALG000004356	1	13244085	13516822	-	1	13513513	13514263	-
ENSGALG00000008193	INRAGALG00000001505	1	13244085	13516822	-	1	13505622	13505815	-
ENSGALG00000008193	LOC427850	1	13244085	13516822	-	1	13244082	13517140	-
NONGGAG007015	NONGGAG007015	1	13474462	13477594	+	1	13474462	13477594	+
INRAGALG00000000229	LOC124417187	1	13516959	13522776	+	1	13516946	13523059	+
INRAGALG00000100547	ENSGALG00010010557	1	13539222	13541560	-	1	13538640	13545573	-
INRAGALG00000100547	INRAGALG00000100547	1	13539222	13541560	-	1	13539222	13541560	-
ENSGALG00000008175	LOC112531672	1	13545645	13614009	-	1	13600650	13600720	-
ENSGALG00000008175	LOC417714	1	13545645	13614009	-	1	13545590	13614023	-
INRAGALG00000000233	LOC121109078	1	13668008	13671236	-	1	13667175	13670326	-
ENSGALG00000043367	LOC100858127	1	13670563	13830676	+	1	13670734	13906273	+
ALDBGALG0000000565	LOC121108720	1	13831706	13832413	-	1	13830554	13849003	-
INRAGALG00000000235	INRAGALG00000000235	1	13873183	13875556	-	1	13873183	13875556	-
INRAGALG00000000237	INRAGALG00000000237	1	13888544	13890021	-	1	13888544	13890021	-
INRAGALG00000000238	INRAGALG00000000238	1	13892645	13893967	-	1	13892645	13893970	-
INRAGALG00000000240	LOC100858127	1	13898169	13906379	+	1	13670734	13906273	+
INRAGALG00000100548	LOC107051628	1	13919536	13921547	-	1	13919601	13960851	-
ENSGALG00000034533	LOC107051628	1	13934100	13959754	-	1	13919601	13960851	-
ENSGALG00000034533	DAVISGALG000004539	1	13934100	13959754	-	1	13942660	13943197	-
ENSGALG00000008167	LOC417712	1	13961842	14006115	+	1	13961689	14014491	+
INRAGALG00000000241	DAVISGALG000004547	1	14009349	14027642	+	1	14017862	14021502	+
ENSGALG00000008154	DAVISGALG000004548	1	14017620	14060969	-	1	14028001	14030363	-
ENSGALG00000008154	LOC417711	1	14017620	14060969	-	1	14016180	14154059	-
NONGGAG007016	NONGGAG007016	1	14032102	14044853	+	1	14032102	14044853	+
NONGGAG007017	NONGGAG007017	1	14062035	14062859	+	1	14062035	14062859	+
INRAGALG00000100551	INRAGALG00000100551	1	14102177	14103595	-	1	14102177	14103595	-
INRAGALG00000100551	LOC417711	1	14102177	14103595	-	1	14016180	14154059	-
INRAGALG00000000243	LOC417711	1	14103659	14106380	-	1	14016180	14154059	-
INRAGALG00000000245	INRAGALG00000000245	1	14125326	14152733	-	1	14125326	14152733	-
INRAGALG00000000245	LOC417711	1	14125326	14152733	-	1	14016180	14154059	-
ALDBGALG0000000040	LOC107051629	1	14154568	14157843	+	1	14154069	14160537	+
INRAGALG00000000246	LOC101752215	1	14165744	14167684	-	1	14166150	14174908	-
ALDBGALG0000000041	NONGGAG000054	1	14166276	14172681	+	1	14164416	14172667	+
INRAGALG00000000247	LOC101752215	1	14168512	14174956	-	1	14166150	14174908	-
INRAGALG00000000248	LOC417709	1	14174962	14176749	+	1	14174936	14196868	+
ENSGALG00000008132	LOC417709	1	14177629	14196820	+	1	14174936	14196868	+
ENSGALG00000008123	LOC427848	1	14197215	14209033	+	1	14197215	14209033	+
ENSGALG00000028868	LOC427848	1	14203599	14203698	+	1	14197215	14209033	+
ENSGALG00000045949	LOC769240	1	14209471	14210673	-	1	14205368	14210684	-
NONGGAG007019	NONGGAG007019	1	14217312	14227405	+	1	14217312	14227405	+
ENSGALG00000008115	DAVISGALG000004213	1	14218239	14326036	-	1	14224774	14225320	-
ENSGALG00000008115	DAVISGALG000004227	1	14218239	14326036	-	1	14309736	14311311	-
ENSGALG00000008115	DAVISGALG000004231	1	14218239	14326036	-	1	14324012	14324688	-
ENSGALG00000008115	DAVISGALG000004217	1	14218239	14326036	-	1	14253033	14254546	-
ENSGALG00000008115	LOC427847	1	14218239	14326036	-	1	14215631	14325923	-
NONGGAG007020	DAVISGALG000004219	1	14271577	14275023	+	1	14271262	14273063	+
NONGGAG007020	DAVISGALG000004220	1	14271577	14275023	+	1	14273971	14275526	+
INRAGALG00000000249	LOC427846	1	14326141	14337098	+	1	14325733	14379642	+
INRAGALG00000000250	LOC427846	1	14341998	14346443	+	1	14325733	14379642	+
NONGGAG000059	NONGGAG000059	1	14346530	14347849	-	1	14346530	14347849	-
ENSGALG00000008109	LOC427846	1	14347759	14378800	+	1	14325733	14379642	+
NONGGAG000060	NONGGAG000060	1	14385072	14386998	+	1	14385072	14386998	+
ENSGALG00000029006	LOC417708	1	14389448	14395701	-	1	14387699	14395652	-
INRAGALG00000000251	LOC107051630	1	14395754	14420869	+	1	14395776	14405619	+
INRAGALG00000000251	ENSGALG00010010735	1	14395754	14420869	+	1	14407372	14418448	+
INRAGALG00000000252	LOC107051630	1	14397484	14398882	+	1	14395776	14405619	+
INRAGALG00000000253	LOC107051630	1	14400590	14401292	+	1	14395776	14405619	+
ENSGALG00000008098	LOC417707	1	14423927	14450309	-	1	14422059	14450332	-
ALDBGALG0000000042	TAGAGALG000000002017	1	14456020	14456505	+	1	14450686	14459970	+
ALDBGALG0000000568	LOC121108728	1	14492660	14496199	-	1	14492863	14495337	-
107051631	LOC107051631	1	14497119	14515991	-	1	14495428	14515111	-
ENSGALG00000031636	NONGGAG007407	1	14537746	14551924	-	1	14544200	14545797	-
ENSGALG00000031636	ENSGALG00010010580	1	14537746	14551924	-	1	14536862	14552128	-
INRAGALG00000000257	DAVISGALG000004196	1	14560802	14567460	-	1	14561326	14563047	-
INRAGALG00000000257	LOC101750427	1	14560802	14567460	-	1	14565437	14567302	-
INRAGALG00000000258	LOC124417288	1	14566742	14571022	+	1	14567571	14575841	+
NONGGAG000064	LOC124417288	1	14572417	14573867	+	1	14567571	14575841	+
INRAGALG00000000260	INRAGALG00000100555	1	14592414	14594432	-	1	14592811	14594456	-
ENSGALG00000008081	LOC417706	1	14594486	14628053	+	1	14594616	14629783	+
ALDBGALG0000000043	LOC417706	1	14628883	14629709	+	1	14594616	14629783	+
INRAGALG00000100053	INRAGALG00000100053	1	14631918	14634153	+	1	14631918	14634153	+
INRAGALG00000100054	INRAGALG00000100054	1	14634315	14637519	+	1	14634315	14637519	+
INRAGALG00000000263	ENSGALG00010010750	1	14641184	14642899	-	1	14631082	14651815	-
INRAGALG00000000264	ENSGALG00010010750	1	14643956	14651826	-	1	14631082	14651815	-
INRAGALG00000000265	ENSGALG00010010750	1	14645117	14649835	-	1	14631082	14651815	-
ENSGALG00000008060	NONGGAG007021	1	14652072	14733223	+	1	14675233	14677007	+
ENSGALG00000008060	DAVISGALG000004204	1	14652072	14733223	+	1	14717157	14718284	+
ENSGALG00000008060	LOC769420	1	14652072	14733223	+	1	14649558	14735367	+
INRAGALG00000000266	TAGAGALG000000026309	1	14735405	14740807	-	1	14735283	14740767	-
ENSGALG00000008050	LOC417705	1	14741160	14755505	+	1	14741159	14756466	+
ENSGALG00000042764	DAVISGALG000004367	1	14755673	14940145	-	1	14773758	14776350	-
ENSGALG00000042764	DAVISGALG000004368	1	14755673	14940145	-	1	14787226	14788412	-
ENSGALG00000042764	DAVISGALG000004369	1	14755673	14940145	-	1	14807301	14808809	-
ENSGALG00000042764	NONGGAG007408	1	14755673	14940145	-	1	14861577	14863727	-
ENSGALG00000042764	DAVISGALG000004380	1	14755673	14940145	-	1	14880474	14881560	-
ENSGALG00000042764	DAVISGALG000004381	1	14755673	14940145	-	1	14881985	14883397	-
ENSGALG00000042764	DAVISGALG000004385	1	14755673	14940145	-	1	14933041	14934316	-
ENSGALG00000042764	DAVISGALG000004378	1	14755673	14940145	-	1	14860159	14860927	-
ENSGALG00000042764	LOC417704	1	14755673	14940145	-	1	14755690	14939800	-
ENSGALG00000008032	LOC769379	1	14905681	14906982	+	1	14901242	14907261	+
ENSGALG00000023661	LOC769352	1	14939853	14951506	+	1	14939850	14951505	+
ENSGALG00000025647	LOC121108759	1	14954525	14954661	-	1	14950524	14956283	-
ENSGALG00000025647	LOC100316004	1	14954525	14954661	-	1	14954525	14954670	-
ENSGALG00000008009	LOC417702	1	14954571	14978015	+	1	14954527	14978015	+
INRAGALG00000000267	INRAGALG00000100055	1	14987112	14988354	+	1	14987553	14988492	+
INRAGALG00000000267	LOC427845	1	14987112	14988354	+	1	14983818	15005850	+
ENSGALG00000007998	LOC427845	1	14988596	15008543	+	1	14983818	15005850	+
ENSGALG00000038981	LOC417701	1	15008244	15014704	+	1	15008245	15014708	+
ENSGALG00000007959	LOC417700	1	15018915	15029518	-	1	15018424	15031959	-
INRAGALG00000000268	INRAGALG00000000268	1	15024700	15030501	+	1	15024700	15030501	+
ENSGALG00000007931	LOC417699	1	15052841	15066616	+	1	15052828	15066618	+
ENSGALG00000007905	LOC396478	1	15068214	15098751	-	1	15067914	15108889	-
INRAGALG00000000269	LOC121108798	1	15069771	15076857	+	1	15069510	15076377	+
INRAGALG00000000271	LOC112533030	1	15109735	15115323	+	1	15109256	15143629	+
ENSGALG00000007917	LOC396076	1	15112363	15164067	-	1	15111982	15165811	-
ENSGALG00000007183	LOC417697	1	15164066	15187175	+	1	15164093	15187175	+
INRAGALG00000000272	INRAGALG00000000272	1	15188369	15195547	+	1	15188369	15195547	+
ENSGALG00000007161	LOC427844	1	15194062	15258084	-	1	15193975	15257891	-
ENSGALG00000035940	LOC121108850	1	15303048	15433224	+	1	15307920	15318269	+
ENSGALG00000035940	DAVISGALG000004293	1	15303048	15433224	+	1	15341842	15342999	+
ENSGALG00000035940	DAVISGALG000004296	1	15303048	15433224	+	1	15368612	15369922	+
ENSGALG00000035940	DAVISGALG000004298	1	15303048	15433224	+	1	15384030	15385524	+
ENSGALG00000035940	LOC769652	1	15303048	15433224	+	1	15302886	15439150	+
ENSGALG00000037754	LOC769652	1	15436988	15439146	+	1	15302886	15439150	+
107051632	LOC107051632	1	15444254	15446790	+	1	15443419	15448390	+
ENSGALG00000044979	LOC101748677	1	15448368	15455939	-	1	15443869	15466132	-
INRAGALG00000000275	INRAGALG00000000276	1	15448424	15462099	+	1	15453173	15454214	+
INRAGALG00000000275	TAGAGALG000000091608	1	15448424	15462099	+	1	15449117	15453160	+
ENSGALG00000038806	LOC101748677	1	15460831	15466114	-	1	15443869	15466132	-
ENSGALG00000042554	LOC417694	1	15466612	15508513	+	1	15466496	15512932	+
ENSGALG00000036458	LOC417694	1	15509722	15512929	+	1	15466496	15512932	+
ENSGALG00000042244	LOC107051634	1	15519847	15537199	-	1	15513468	15539540	-
ENSGALG00000007098	DAVISGALG000004360	1	15536577	15619941	+	1	15581983	15584396	+
ENSGALG00000007098	DAVISGALG000004361	1	15536577	15619941	+	1	15592957	15594295	+
ENSGALG00000007098	LOC417692	1	15536577	15619941	+	1	15536756	15621134	+
ENSGALG00000043872	ENSGALG00010008060	1	15625066	15667790	+	1	15624838	15625419	+
ENSGALG00000043872	LOC417691	1	15625066	15667790	+	1	15626465	15673673	+
ENSGALG00000007025	INRAGALG00000022904	1	15692490	15787116	+	1	15777523	15778396	+
ENSGALG00000007025	LOC417690	1	15692490	15787116	+	1	15692602	15788625	+
ENSGALG00000040272	LOC426734	1	15877459	15884431	-	1	15877449	15884040	-
ENSGALG00000013018	LOC425906	1	15884096	15888076	+	1	15884068	15888076	+
ALDBGALG0000000573	LOC100859509	1	15889481	15894814	-	1	15890464	15893195	-
ENSGALG00000004897	LOC425204	1	15895752	15906740	+	1	15895725	15906742	+
ENSGALG00000031922	LOC425909	1	15907312	15918949	+	1	15907307	15918951	+
ENSGALG00000043355	DAVISGALG000004396	1	15926231	16084185	-	1	16014646	16015141	-
ENSGALG00000043355	DAVISGALG000004397	1	15926231	16084185	-	1	16049096	16050168	-
ENSGALG00000043355	DAVISGALG000004398	1	15926231	16084185	-	1	16079500	16080918	-
ENSGALG00000043355	LOC426068	1	15926231	16084185	-	1	15924227	16084454	-
ENSGALG00000038315	LOC429558	1	16107757	16108137	-	1	16104815	16122407	-
INRAGALG00000100061	INRAGALG00000100061	1	16131661	16133034	+	1	16131661	16133034	+
INRAGALG00000100061	LOC425953	1	16131661	16133034	+	1	16121734	16198685	+
INRAGALG00000100062	INRAGALG00000100062	1	16135547	16136538	+	1	16135547	16136538	+
INRAGALG00000100062	LOC425953	1	16135547	16136538	+	1	16121734	16198685	+
NONGGAG000071	NONGGAG000071	1	16137475	16140023	-	1	16137475	16140023	-
ENSGALG00000035169	LOC425953	1	16148259	16156589	+	1	16121734	16198685	+
INRAGALG00000100063	INRAGALG00000100063	1	16160101	16161726	+	1	16160101	16161726	+
INRAGALG00000100063	LOC425953	1	16160101	16161726	+	1	16121734	16198685	+
ENSGALG00000034274	LOC425953	1	16177532	16198092	+	1	16121734	16198685	+
ENSGALG00000044947	ENSGALG00010010758	1	16218078	16227802	+	1	16217479	16252280	+
ALDBGALG0000000574	LOC121108893	1	16261207	16263755	-	1	16260574	16263740	-
ALDBGALG0000000575	LOC121109179	1	16293184	16311587	-	1	16293212	16311805	-
ENSGALG00000019397	LOC425523	1	16312839	16356184	-	1	16312838	16356169	-
INRAGALG00000000283	ENSGALG00010010764	1	16368115	16380401	-	1	16362017	16378404	-
INRAGALG00000000286	ENSGALG00010010764	1	16375309	16376817	-	1	16362017	16378404	-
ENSGALG00000043058	DAVISGALG000004412	1	16380565	16535765	+	1	16396230	16397247	+
ENSGALG00000043058	DAVISGALG000004413	1	16380565	16535765	+	1	16444921	16447357	+
ENSGALG00000043058	DAVISGALG000004414	1	16380565	16535765	+	1	16463075	16464216	+
ENSGALG00000043058	DAVISGALG000004416	1	16380565	16535765	+	1	16527759	16529547	+
ENSGALG00000043058	LOC428128	1	16380565	16535765	+	1	16380552	16535767	+
107051637	ENSGALG00010010775	1	16636270	16654713	+	1	16610103	16655482	+
INRAGALG00000000289	INRAGALG00000000289	1	17016780	17020423	-	1	17016780	17020423	-
ENSGALG00000023584	LOC121107313	1	17271567	17690667	+	1	17286409	17293294	+
ENSGALG00000023584	DAVISGALG000004497	1	17271567	17690667	+	1	17311578	17313010	+
ENSGALG00000023584	LOC121107315	1	17271567	17690667	+	1	17342542	17350251	+
ENSGALG00000023584	DAVISGALG000004499	1	17271567	17690667	+	1	17367049	17367666	+
ENSGALG00000023584	DAVISGALG000004507	1	17271567	17690667	+	1	17414259	17415214	+
ENSGALG00000023584	DAVISGALG000004513	1	17271567	17690667	+	1	17459173	17461505	+
ENSGALG00000023584	DAVISGALG000004517	1	17271567	17690667	+	1	17519739	17521318	+
ENSGALG00000023584	DAVISGALG000004524	1	17271567	17690667	+	1	17622092	17623548	+
ENSGALG00000023584	DAVISGALG000004525	1	17271567	17690667	+	1	17634040	17634466	+
ENSGALG00000023584	LOC107051639	1	17271567	17690667	+	1	17669105	17674490	+
ENSGALG00000023584	DAVISGALG000004532	1	17271567	17690667	+	1	17687241	17688002	+
ENSGALG00000023584	LOC768638	1	17271567	17690667	+	1	17271103	17692943	+
ENSGALG00000044747	TAGAGALG000000009699	1	17329117	17335575	-	1	17322759	17345362	-
ENSGALG00000039093	LOC112533144	1	17559464	17570735	-	1	17559087	17570767	-
ENSGALG00000026681	LOC768638	1	17583258	17583352	+	1	17271103	17692943	+
INRAGALG00000000290	INRAGALG00000000290	1	17981586	17985568	+	1	17981586	17985251	+
INRAGALG00000000290	ENSGALG00010010639	1	17981586	17985568	+	1	17976620	18008274	+
ENSGALG00000036810	ENSGALG00010010652	1	18300826	18440576	+	1	18406789	18428345	+
ENSGALG00000036810	ENSGALG00010010649	1	18300826	18440576	+	1	18198868	18671520	+
ALDBGALG0000000048	LOC107049439	1	18841861	18843957	+	1	18841088	18846826	+
ENSGALG00000029379	DAVISGALG000004421	1	18953305	19012332	-	1	18979472	18980246	-
ENSGALG00000029379	DAVISGALG000004423	1	18953305	19012332	-	1	18994333	18998311	-
ENSGALG00000029379	LOC417731	1	18953305	19012332	-	1	18951688	19021602	-
INRAGALG00000000299	INRAGALG00000100558	1	19016177	19017409	-	1	19015988	19018919	-
INRAGALG00000000299	LOC417731	1	19016177	19017409	-	1	18951688	19021602	-
INRAGALG00000000300	LOC417731	1	19019490	19020328	-	1	18951688	19021602	-
INRAGALG00000100064	INRAGALG00000100064	1	19029448	19031042	+	1	19029448	19031042	+
INRAGALG00000100064	LOC417734	1	19029448	19031042	+	1	19011008	19046038	+
INRAGALG00000100065	INRAGALG00000100065	1	19033505	19034652	+	1	19033505	19034652	+
INRAGALG00000100065	LOC417734	1	19033505	19034652	+	1	19011008	19046038	+
INRAGALG00000100066	INRAGALG00000100066	1	19034880	19036797	+	1	19034880	19036797	+
INRAGALG00000100066	LOC417734	1	19034880	19036797	+	1	19011008	19046038	+
ENSGALG00000032659	LOC417734	1	19040776	19045220	+	1	19011008	19046038	+
ENSGALG00000027708	TAGAGALG000000022896	1	19052392	19052496	-	1	19052406	19052496	-
ENSGALG00000008539	LOC417733	1	19055368	19070851	-	1	19055339	19099213	-
ENSGALG00000008551	LOC417735	1	19071308	19082416	+	1	19071307	19082416	+
INRAGALG00000000301	INRAGALG00000100067	1	19087616	19089819	+	1	19087615	19088630	+
INRAGALG00000000304	LOC112533147	1	19128136	19172210	+	1	19153038	19170064	+
INRAGALG00000000305	INRAGALG00000000305	1	19133329	19152209	-	1	19133329	19152209	-
INRAGALG00000000306	LOC112533147	1	19160007	19161112	+	1	19153038	19170064	+
INRAGALG00000000307	INRAGALG00000000307	1	19173372	19176170	+	1	19173372	19176170	+
INRAGALG00000000308	TAGAGALG000000069381	1	19185656	19188494	-	1	19184391	19212022	-
ALDBGALG0000000578	LOC101748137	1	19274071	19290973	-	1	19274903	19290980	-
ALDBGALG0000000050	LOC121109481	1	19330310	19336805	+	1	19331875	19336536	+
INRAGALG00000100561	INRAGALG00000100561	1	19357407	19359167	-	1	19357407	19359167	-
ENSGALG00000023576	LOC768655	1	19363077	19366820	-	1	19361677	19366025	-
INRAGALG00000000312	TAGAGALG000000037755	1	19366970	19367882	+	1	19366843	19378302	+
107050165	LOC107050376	1	19551349	19554192	+	1	19549911	19593688	+
107050376	LOC107050376	1	19589102	19593688	+	1	19549911	19593688	+
ALDBGALG0000000053	LOC112533149	1	19624907	19636570	+	1	19627978	19637443	+
INRAGALG00000000318	ENSGALG00010010798	1	19754909	19756240	-	1	19685630	19781340	-
107050120	LOC107050120	1	19859873	19898341	+	1	19859850	19896646	+
107050120	DAVISGALG000004461	1	19859873	19898341	+	1	19873447	19875843	+
INRAGALG00000000321	INRAGALG00000000321	1	19930860	19933300	-	1	19930860	19933300	-
INRAGALG00000000326	INRAGALG00000000327	1	19945337	19989225	-	1	19946503	19947893	-
INRAGALG00000000326	INRAGALG00000000328	1	19945337	19989225	-	1	19967849	19969001	-
INRAGALG00000000326	INRAGALG00000000329	1	19945337	19989225	-	1	19969142	19969554	-
INRAGALG00000000326	INRAGALG00000000330	1	19945337	19989225	-	1	19970212	19971962	-
INRAGALG00000000326	LOC101748454	1	19945337	19989225	-	1	19965509	19989233	-
INRAGALG00000000328	INRAGALG00000000328	1	19967849	19969001	-	1	19967849	19969001	-
INRAGALG00000000328	LOC101748454	1	19967849	19969001	-	1	19965509	19989233	-
INRAGALG00000000330	INRAGALG00000000330	1	19970212	19971962	-	1	19970212	19971962	-
INRAGALG00000000330	LOC101748454	1	19970212	19971962	-	1	19965509	19989233	-
107050332	LOC112533151	1	20089371	20105515	-	1	20088662	20176743	-
ALDBGALG0000000580	LOC112533151	1	20144743	20202185	-	1	20088662	20176743	-
INRAGALG00000000331	INRAGALG00000000331	1	20161692	20161905	+	1	20161692	20161905	+
ENSGALG00000008554	LOC769256	1	20232859	20267445	-	1	20225163	20267445	-
ENSGALG00000040038	LOC417737	1	20284743	20301636	-	1	20284738	20301636	-
ENSGALG00000033664	LOC417738	1	20302727	20320869	+	1	20302708	20335906	+
NONGGAG006187	LOC417738	1	20328147	20330197	+	1	20302708	20335906	+
INRAGALG00000000333	LOC417738	1	20334732	20335897	+	1	20302708	20335906	+
ALDBGALG0000000055	ENSGALG00010001922	1	20336789	20339829	+	1	20336625	20339278	+
107049700	ENSGALG00010001926	1	20339371	20354761	-	1	20345750	20347106	-
107049700	INRAGALG00000000335	1	20339371	20354761	-	1	20344281	20345031	-
107049700	INRAGALG00000000337	1	20339371	20354761	-	1	20353441	20353998	-
107049700	LOC107049700	1	20339371	20354761	-	1	20329152	20354754	-
107049700	ENSGALG00010001930	1	20339371	20354761	-	1	20347164	20351255	-
INRAGALG00000000336	LOC107049700	1	20347189	20350252	-	1	20329152	20354754	-
INRAGALG00000000336	ENSGALG00010001930	1	20347189	20350252	-	1	20347164	20351255	-
INRAGALG00000000338	LOC426934	1	20354835	20364181	+	1	20354830	20376030	+
ENSGALG00000000003	LOC426934	1	20370933	20374534	+	1	20354830	20376030	+
INRAGALG00000000341	LOC429348	1	20396182	20399214	-	1	20396215	20407513	-
INRAGALG00000000342	LOC417746	1	20407532	20408397	+	1	20399144	20442355	+
ENSGALG00000030705	LOC417746	1	20410090	20442352	+	1	20399144	20442355	+
INRAGALG00000000343	LOC124417103	1	20444295	20451690	-	1	20444292	20449554	-
INRAGALG00000000347	INRAGALG00000100564	1	20459769	20472462	-	1	20460796	20464107	-
NONGGAG000085	NONGGAG000085	1	20465446	20466749	+	1	20465446	20466749	+
INRAGALG00000000348	INRAGALG00000000348	1	20474324	20475488	-	1	20474324	20475488	-
ENSGALG00000038467	LOC417745	1	20476526	20489470	+	1	20476438	20489484	+
NONGGAG006065	LOC121113482	1	20490654	20492902	+	1	20492041	20492771	+
ENSGALG00000032156	LOC769701	1	20491950	20515316	-	1	20491562	20514518	-
ENSGALG00000041251	LOC417742	1	20515979	20530068	-	1	20514736	20530639	-
ENSGALG00000008635	LOC417741	1	20532148	20535852	-	1	20532145	20535780	-
INRAGALG00000000352	INRAGALG00000000352	1	20536642	20544988	-	1	20536642	20544988	-
INRAGALG00000000352	INRAGALG00000000354	1	20536642	20544988	-	1	20540597	20540932	-
INRAGALG00000000352	INRAGALG00000000355	1	20536642	20544988	-	1	20541184	20541592	-
INRAGALG00000000352	INRAGALG00000000356	1	20536642	20544988	-	1	20543522	20543792	-
INRAGALG00000000357	TAGAGALG000000043126	1	20544945	20558215	+	1	20545109	20555013	+
INRAGALG00000000358	TAGAGALG000000043126	1	20550017	20550902	+	1	20545109	20555013	+
ENSGALG00000019384	LOC769763	1	20554121	20582819	-	1	20554118	20582805	-
ENSGALG00000040023	LOC417739	1	20591534	20621969	-	1	20591523	20621971	-
ALDBGALG0000000058	TAGAGALG000000073413	1	20625708	20627688	+	1	20622112	20627694	+
ENSGALG00000037120	TAGAGALG000000088066	1	20645456	20649586	-	1	20646518	20649627	-
INRAGALG00000000359	LOC121109514	1	20666376	20671558	+	1	20667050	20675495	+
ENSGALG00000039861	LOC100315787	1	20676443	20849461	-	1	20747226	20747327	-
ENSGALG00000039861	DAVISGALG000004601	1	20676443	20849461	-	1	20815365	20816125	-
ENSGALG00000039861	DAVISGALG000004602	1	20676443	20849461	-	1	20817042	20818997	-
ENSGALG00000039861	DAVISGALG000004609	1	20676443	20849461	-	1	20844108	20847108	-
ENSGALG00000039861	DAVISGALG000004598	1	20676443	20849461	-	1	20770969	20775847	-
ENSGALG00000039861	DAVISGALG000004600	1	20676443	20849461	-	1	20806971	20809110	-
ENSGALG00000039861	LOC425938	1	20676443	20849461	-	1	20674694	20925719	-
107051595	DAVISGALG000004594	1	20708912	20716722	+	1	20714034	20716740	+
ENSGALG00000043501	LOC100315787	1	20747226	20747327	-	1	20747226	20747327	-
ENSGALG00000043501	LOC425938	1	20747226	20747327	-	1	20674694	20925719	-
INRAGALG00000000361	DAVISGALG000004612	1	20917356	20925789	-	1	20918610	20921390	-
INRAGALG00000000361	LOC425938	1	20917356	20925789	-	1	20674694	20925719	-
INRAGALG00000000362	LOC121110877	1	20926039	20945781	+	1	20923942	20932167	+
ALDBGALG0000000059	LOC417747	1	21020961	21044818	+	1	20986312	21064068	+
INRAGALG00000000365	TAGAGALG000000041129	1	21045402	21049636	-	1	21043844	21049595	-
INRAGALG00000100075	INRAGALG00000100075	1	21048734	21049528	+	1	21048734	21049528	+
INRAGALG00000100075	LOC417747	1	21048734	21049528	+	1	20986312	21064068	+
ENSGALG00000033997	LOC417747	1	21049748	21063864	+	1	20986312	21064068	+
ENSGALG00000039403	DAVISGALG000004624	1	21105934	21423027	+	1	21280939	21282155	+
ENSGALG00000039403	DAVISGALG000004626	1	21105934	21423027	+	1	21287698	21288751	+
ENSGALG00000039403	DAVISGALG000004627	1	21105934	21423027	+	1	21291690	21293250	+
ENSGALG00000039403	DAVISGALG000004630	1	21105934	21423027	+	1	21324190	21327678	+
ENSGALG00000039403	DAVISGALG000004634	1	21105934	21423027	+	1	21403389	21405268	+
ENSGALG00000039403	LOC427853	1	21105934	21423027	+	1	21099878	21424088	+
NONGGAG007022	INRAGALG00000000367	1	21595367	21611531	+	1	21600144	21600402	+
ENSGALG00000025697	TAGAGALG000000051292	1	21634810	21634931	-	1	21634810	21634931	-
INRAGALG00000000368	TAGAGALG000000039438	1	21772061	21772498	+	1	21771773	21772827	+
ENSGALG00000008740	LOC404538	1	21910978	21973715	+	1	21910987	21978247	+
ENSGALG00000040954	LOC417748	1	22012182	22024494	+	1	22011608	22026231	+
ENSGALG00000038679	LOC417748	1	22025187	22026370	+	1	22011608	22026231	+
INRAGALG00000000370	LOC112533160	1	22032496	22038358	-	1	22032531	22040493	-
ALDBGALG0000000583	LOC121107027	1	22136783	22150466	-	1	22138797	22148289	-
ENSGALG00000031527	LOC769134	1	22229854	22257535	-	1	22229854	22257535	-
ENSGALG00000008761	LOC417749	1	22263911	22272825	-	1	22264035	22304144	-
ENSGALG00000008776	LOC105667218	1	22333724	22353326	-	1	22326171	22353622	-
INRAGALG00000000373	TAGAGALG000000008949	1	22367935	22376910	-	1	22363067	22376891	-
ENSGALG00000008797	DAVISGALG000004489	1	22376923	22426924	+	1	22395505	22395813	+
ENSGALG00000008797	LOC417750	1	22376923	22426924	+	1	22376967	22426924	+
ENSGALG00000008805	LOC417751	1	22445476	22451630	-	1	22445480	22451729	-
ENSGALG00000008814	LOC417752	1	22460767	22471215	-	1	22456748	22471693	-
ENSGALG00000008821	LOC417753	1	22475308	22480523	+	1	22475403	22480534	+
ENSGALG00000028064	LOC417753	1	22476699	22476793	+	1	22475403	22480534	+
ENSGALG00000008823	LOC417754	1	22483088	22502844	+	1	22482509	22504871	+
ENSGALG00000008836	DAVISGALG000004568	1	22511087	22565154	+	1	22541574	22542913	+
ENSGALG00000008836	LOC427854	1	22511087	22565154	+	1	22511364	22565151	+
INRAGALG00000100077	INRAGALG00000100077	1	22569103	22569770	+	1	22569103	22569770	+
INRAGALG00000100078	TAGAGALG000000045085	1	22569866	22571984	+	1	22569866	22573708	+
ENSGALG00000008874	LOC770198	1	22591899	22616034	+	1	22591866	22620836	+
ALDBGALG0000000062	LOC121107040	1	22641124	22643412	+	1	22637274	22643748	+
ALDBGALG0000000063	LOC121107043	1	22660317	22674172	+	1	22664517	22675106	+
ALDBGALG0000000585	ENSGALG00010001975	1	22685300	22696490	-	1	22693988	22695946	-
ENSGALG00000008926	DAVISGALG000004658	1	22696405	22997388	+	1	22749491	22751024	+
ENSGALG00000008926	DAVISGALG000004662	1	22696405	22997388	+	1	22862769	22864833	+
ENSGALG00000008926	DAVISGALG000004663	1	22696405	22997388	+	1	22876484	22878333	+
ENSGALG00000008926	DAVISGALG000004670	1	22696405	22997388	+	1	22959969	22960950	+
ENSGALG00000008926	DAVISGALG000004672	1	22696405	22997388	+	1	22982868	22985911	+
ENSGALG00000008926	DAVISGALG000004653	1	22696405	22997388	+	1	22706714	22708442	+
ENSGALG00000008926	DAVISGALG000004657	1	22696405	22997388	+	1	22739121	22741706	+
ENSGALG00000008926	LOC417756	1	22696405	22997388	+	1	22696309	22998187	+
NONGGAG000095	NONGGAG000095	1	22997613	23001668	-	1	22997613	23001668	-
ENSGALG00000008941	LOC100859279	1	23005616	23007821	+	1	23005593	23007901	+
NONGGAG000096	NONGGAG000096	1	23008989	23010147	+	1	23008989	23010147	+
NONGGAG000097	NONGGAG000097	1	23011062	23024648	+	1	23011062	23024648	+
INRAGALG00000000375	INRAGALG00000100566	1	23016933	23035368	-	1	23021586	23024024	-
INRAGALG00000000375	INRAGALG00000100567	1	23016933	23035368	-	1	23025964	23027194	-
INRAGALG00000000375	LOC112533174	1	23016933	23035368	-	1	23014169	23035385	-
ENSGALG00000008953	LOC417757	1	23036126	23063539	+	1	23035484	23065885	+
INRAGALG00000100568	INRAGALG00000100568	1	23065113	23065884	-	1	23065113	23065884	-
INRAGALG00000000378	INRAGALG00000000378	1	23067252	23069376	+	1	23067252	23069376	+
ENSGALG00000040114	DAVISGALG000004587	1	23069258	23199986	-	1	23096297	23097743	-
ENSGALG00000040114	DAVISGALG000004590	1	23069258	23199986	-	1	23111070	23112745	-
ENSGALG00000040114	DAVISGALG000004588	1	23069258	23199986	-	1	23101104	23102780	-
ENSGALG00000040114	LOC396403	1	23069258	23199986	-	1	23069261	23199789	-
NONGGAG007026	NONGGAG007026	1	23078974	23081745	+	1	23078974	23081745	+
107052638	TAGAGALG000000009267	1	23290402	23307585	-	1	23296523	23296756	-
ENSGALG00000025193	TAGAGALG000000009267	1	23296523	23296756	-	1	23296523	23296756	-
ENSGALG00000008975	DAVISGALG000004578	1	23373051	23401717	+	1	23392238	23393019	+
ENSGALG00000008975	LOC417758	1	23373051	23401717	+	1	23373028	23402606	+
INRAGALG00000000379	INRAGALG00000000379	1	23402793	23405129	-	1	23402793	23405129	-
NONGGAG007412	LOC427856	1	23408786	23420329	-	1	23406831	23419292	-
ENSGALG00000028069	LOC427856	1	23409182	23419396	-	1	23406831	23419292	-
ENSGALG00000032262	DAVISGALG000004638	1	23437394	23504109	-	1	23462702	23465263	-
ENSGALG00000032262	DAVISGALG000004640	1	23437394	23504109	-	1	23485329	23486928	-
ENSGALG00000032262	DAVISGALG000004641	1	23437394	23504109	-	1	23492824	23494172	-
ENSGALG00000032262	LOC417761	1	23437394	23504109	-	1	23434922	23576296	-
ENSGALG00000009002	LOC100316010	1	23505777	23575682	-	1	23540309	23540372	-
ENSGALG00000009002	DAVISGALG000004647	1	23505777	23575682	-	1	23551021	23552474	-
ENSGALG00000009002	NONGGAG007413	1	23505777	23575682	-	1	23540613	23556481	-
ENSGALG00000009002	LOC417761	1	23505777	23575682	-	1	23434922	23576296	-
ENSGALG00000025216	LOC100316010	1	23540309	23540372	-	1	23540309	23540372	-
ENSGALG00000025216	LOC417761	1	23540309	23540372	-	1	23434922	23576296	-
INRAGALG00000000380	ENSGALG00010001983	1	23585858	23586477	-	1	23578636	23586847	-
INRAGALG00000000380	INRAGALG00000000380	1	23585858	23586477	-	1	23585858	23586477	-
ENSGALG00000009023	LOC417762	1	23590250	23608601	-	1	23590246	23608586	-
INRAGALG00000000381	INRAGALG00000000381	1	23608809	23612784	+	1	23608809	23612784	+
ENSGALG00000009029	DAVISGALG000004581	1	23630831	23676050	+	1	23652630	23654306	+
ENSGALG00000009029	LOC417763	1	23630831	23676050	+	1	23630806	23676052	+
INRAGALG00000000382	INRAGALG00000000382	1	23678194	23680061	+	1	23678194	23680061	+
NONGGAG007027	NONGGAG007027	1	23683278	23717052	+	1	23683278	23717052	+
ENSGALG00000043515	ENSGALG00010001421	1	23684397	23700668	-	1	23695656	23697188	-
ENSGALG00000043515	LOC374143	1	23684397	23700668	-	1	23681323	23949315	-
NONGGAG007414	LOC374143	1	23929691	23933931	-	1	23681323	23949315	-
ENSGALG00000009066	LOC374143	1	23946024	23948456	-	1	23681323	23949315	-
ENSGALG00000036488	LOC100859665	1	23947730	23986233	+	1	23953596	23992363	+
ENSGALG00000032302	ENSGALG00010001989	1	24089413	24090079	+	1	24089609	24100551	+
ENSGALG00000032302	ENSGALG00010002195	1	24089413	24090079	+	1	24061430	24105084	+
ALDBGALG0000000586	ENSGALG00010002198	1	24277556	24286469	-	1	24277636	24412328	-
ENSGALG00000009104	LOC417764	1	24454953	24503310	+	1	24454999	24503310	+
ENSGALG00000009110	LOC417765	1	24509611	24515375	-	1	24508670	24515220	-
NONGGAG000101	LOC121109156	1	24520743	24527354	+	1	24515929	24527824	+
ENSGALG00000035009	TAGAGALG000000005169	1	24553285	24586406	+	1	24553285	24586382	+
ENSGALG00000009134	LOC417766	1	24635624	24710707	+	1	24635699	24711223	+
ENSGALG00000032986	DAVISGALG000004679	1	24715157	24799213	-	1	24733243	24734101	-
ENSGALG00000032986	LOC100049619	1	24715157	24799213	-	1	24715298	24799322	-
NONGGAG000102	LOC121107644	1	24758199	24759175	+	1	24758183	24759183	+
NONGGAG000104	LOC121107645	1	24817385	24818788	-	1	24809253	24818816	-
ENSGALG00000034574	LOC417768	1	24818895	24853878	+	1	24818846	24855571	+
ENSGALG00000030173	LOC417769	1	24859719	24873045	+	1	24859642	24874657	+
NONGGAG000105	NONGGAG000105	1	24865519	24868389	-	1	24865519	24868389	-
ENSGALG00000037206	DAVISGALG000004771	1	24877111	25014465	-	1	24945479	24946478	-
ENSGALG00000037206	DAVISGALG000004774	1	24877111	25014465	-	1	24979035	24981180	-
ENSGALG00000037206	DAVISGALG000004775	1	24877111	25014465	-	1	24993667	24995542	-
ENSGALG00000037206	LOC417770	1	24877111	25014465	-	1	24877108	25014697	-
ENSGALG00000028180	LOC417770	1	24896632	24896769	-	1	24877108	25014697	-
ALDBGALG0000000066	LOC101747342	1	25015241	25016623	+	1	25014783	25016487	+
NONGGAG000107	ENSGALG00010001994	1	25016104	25016683	-	1	25014797	25016976	-
ENSGALG00000043437	LOC417771	1	25026501	25056269	-	1	25026493	25056224	-
ENSGALG00000036883	DAVISGALG000004813	1	25079167	25166967	-	1	25144342	25145524	-
ENSGALG00000036883	LOC396134	1	25079167	25166967	-	1	25079168	25167189	-
INRAGALG00000000387	TAGAGALG000000091469	1	25165248	25176959	+	1	25167261	25178767	+
INRAGALG00000000388	TAGAGALG000000091469	1	25167164	25168334	+	1	25167261	25178767	+
INRAGALG00000000389	ENSGALG00010001999	1	25184703	25206868	-	1	25186971	25193026	-
INRAGALG00000000389	INRAGALG00000000394	1	25184703	25206868	-	1	25205070	25206777	-
INRAGALG00000000389	ENSGALG00010002001	1	25184703	25206868	-	1	25196218	25204233	-
INRAGALG00000000390	ENSGALG00010002002	1	25195031	25205069	+	1	25197963	25204091	+
INRAGALG00000000394	INRAGALG00000000394	1	25205070	25206777	-	1	25205070	25206777	-
INRAGALG00000000395	INRAGALG00000000395	1	25211602	25213207	+	1	25211602	25213207	+
ENSGALG00000043287	LOC373996	1	25214827	25229175	-	1	25212817	25229139	-
ENSGALG00000033295	LOC417772	1	25233307	25244397	-	1	25235364	25244345	-
INRAGALG00000000396	TAGAGALG000000013923	1	25245697	25308803	+	1	25300983	25303000	+
INRAGALG00000000396	LOC121107739	1	25245697	25308803	+	1	25244432	25269116	+
INRAGALG00000000397	TAGAGALG000000020042	1	25274308	25315457	-	1	25274610	25277873	-
INRAGALG00000000399	INRAGALG00000000399	1	25324685	25326718	+	1	25324685	25326719	+
ENSGALG00000031934	LOC395332	1	25329455	25355703	-	1	25329451	25355677	-
INRAGALG00000000401	INRAGALG00000000401	1	25383292	25389758	-	1	25383292	25389758	-
107052645	DAVISGALG000004831	1	25417592	25472619	-	1	25446870	25447836	-
107052645	DAVISGALG000004832	1	25417592	25472619	-	1	25471873	25472501	-
ENSGALG00000040557	LOC417773	1	25443376	25505442	+	1	25443391	25505442	+
ENSGALG00000038090	NONGGAG007415	1	25567323	25724032	-	1	25578405	25580794	-
ENSGALG00000038090	NONGGAG007416	1	25567323	25724032	-	1	25592876	25595422	-
ENSGALG00000038090	NONGGAG007417	1	25567323	25724032	-	1	25604183	25606258	-
ENSGALG00000038090	LOC107052646	1	25567323	25724032	-	1	25688578	25712709	-
INRAGALG00000000403	INRAGALG00000000403	1	25809825	25811594	+	1	25809825	25811594	+
INRAGALG00000000403	LOC112533188	1	25809825	25811594	+	1	25785179	25815190	+
INRAGALG00000000404	LOC112533188	1	25812561	25814712	+	1	25785179	25815190	+
INRAGALG00000000405	ENSGALG00010002213	1	25904855	25906673	-	1	25886534	25911596	-
ENSGALG00000026838	LOC417774	1	25921310	25966463	-	1	25918015	25967991	-
INRAGALG00000000406	LOC417774	1	25967153	25967953	-	1	25918015	25967991	-
INRAGALG00000000407	ENSGALG00010002216	1	25969849	25986008	-	1	25970483	25973014	-
INRAGALG00000000407	ENSGALG00010002214	1	25969849	25986008	-	1	25969662	25985942	-
ENSGALG00000009424	DAVISGALG000004839	1	26062251	26252361	-	1	26068328	26069104	-
ENSGALG00000009424	DAVISGALG000004844	1	26062251	26252361	-	1	26105518	26109320	-
ENSGALG00000009424	DAVISGALG000004885	1	26062251	26252361	-	1	26165668	26166983	-
ENSGALG00000009424	DAVISGALG000004887	1	26062251	26252361	-	1	26227010	26229308	-
ENSGALG00000009424	DAVISGALG000004888	1	26062251	26252361	-	1	26230176	26232778	-
ENSGALG00000009424	LOC769935	1	26062251	26252361	-	1	26060300	26472682	-
NONGGAG000108	LOC121109003	1	26146082	26150570	+	1	26146080	26147440	+
INRAGALG00000000409	INRAGALG00000000409	1	26294223	26297238	-	1	26294223	26297238	-
INRAGALG00000000409	LOC769935	1	26294223	26297238	-	1	26060300	26472682	-
ENSGALG00000029796	DAVISGALG000004895	1	26331884	26472641	-	1	26343790	26345959	-
ENSGALG00000029796	LOC769935	1	26331884	26472641	-	1	26060300	26472682	-
INRAGALG00000000410	ENSGALG00010002219	1	26492031	26494836	+	1	26491649	26495365	+
ENSGALG00000009435	LOC101747406	1	26515076	26541048	+	1	26515066	26549165	+
ALDBGALG0000000069	ENSGALG00010002015	1	26564911	26566655	+	1	26558881	26571131	+
ALDBGALG0000000588	LOC121107432	1	26775360	26786693	-	1	26775467	26808034	-
INRAGALG00000000413	LOC107052650	1	26786605	26811884	+	1	26808166	26811830	+
NONGGAG000112	LOC121107433	1	26819575	26820459	-	1	26809971	26828652	-
ENSGALG00000009439	LOC417775	1	26831156	26832268	+	1	26829257	26834977	+
ALDBGALG0000000072	DAVISGALG000004857	1	26838072	26854620	+	1	26849729	26851137	+
107052654	LOC107052654	1	26866603	26872596	+	1	26866548	26872596	+
ENSGALG00000025332	LOC100315920	1	26878133	26878211	+	1	26878133	26878211	+
ALDBGALG0000000589	TAGAGALG000000090472	1	26884917	26889494	-	1	26886281	26889499	-
107052656	LOC107052656	1	26908700	26915402	+	1	26898981	26915428	+
ENSGALG00000009440	LOC417776	1	26921012	26954912	+	1	26921049	26954916	+
ENSGALG00000009443	LOC417776	1	26933222	26980042	+	1	26921049	26954916	+
ENSGALG00000009443	LOC417777	1	26933222	26980042	+	1	26957227	26983917	+
107052664	ENSGALG00010002031	1	26954614	26957217	-	1	26955145	26957124	-
ALDBGALG0000000590	NONGGAG000114	1	27006541	27016238	-	1	27006605	27016212	-
ENSGALG00000033415	LOC107052883	1	27029666	27056247	-	1	27029658	27032271	-
ENSGALG00000033415	TAGAGALG000000080067	1	27029666	27056247	-	1	27054703	27056366	-
ENSGALG00000009446	LOC417778	1	27061154	27065273	-	1	27060715	27067793	-
ENSGALG00000009448	LOC395226	1	27069522	27080104	-	1	27069520	27080126	-
ENSGALG00000009448	NONGGAG000116	1	27069522	27080104	-	1	27072959	27073848	-
INRAGALG00000000416	LOC121107452	1	27080300	27091411	+	1	27080122	27082083	+
INRAGALG00000000416	TAGAGALG000000043916	1	27080300	27091411	+	1	27084392	27090937	+
INRAGALG00000000417	INRAGALG00000000417	1	27080559	27104227	-	1	27080559	27104227	-
INRAGALG00000000418	LOC112533197	1	27111625	27120300	+	1	27111616	27120749	+
ENSGALG00000009454	LOC427859	1	27120887	27174633	-	1	27120891	27174623	-
NONGGAG007033	NONGGAG007033	1	27142561	27143513	+	1	27142561	27143513	+
NONGGAG007418	NONGGAG007418	1	27231801	27234309	-	1	27231801	27234309	-
INRAGALG00000000421	LOC417779	1	27262116	27263418	+	1	27174722	27421629	+
INRAGALG00000000421	INRAGALG00000000421	1	27262116	27263418	+	1	27262116	27263418	+
INRAGALG00000000422	INRAGALG00000000422	1	27274992	27276180	+	1	27274992	27276180	+
INRAGALG00000000422	LOC417779	1	27274992	27276180	+	1	27174722	27421629	+
ENSGALG00000009480	LOC417779	1	27337105	27415610	+	1	27174722	27421629	+
ENSGALG00000009485	LOC417780	1	27452621	27460035	+	1	27439975	27889781	+
INRAGALG00000100083	INRAGALG00000100083	1	27497051	27498082	+	1	27497051	27498082	+
INRAGALG00000100083	LOC417780	1	27497051	27498082	+	1	27439975	27889781	+
INRAGALG00000100084	INRAGALG00000100084	1	27534728	27536584	+	1	27534728	27536584	+
INRAGALG00000100084	LOC417780	1	27534728	27536584	+	1	27439975	27889781	+
INRAGALG00000100085	INRAGALG00000100085	1	27537116	27538043	+	1	27537116	27538043	+
INRAGALG00000100085	LOC417780	1	27537116	27538043	+	1	27439975	27889781	+
INRAGALG00000000426	INRAGALG00000100086	1	27539007	27541346	+	1	27538294	27541306	+
INRAGALG00000000426	LOC417780	1	27539007	27541346	+	1	27439975	27889781	+
NONGGAG007419	DAVISGALG000005137	1	27553850	27556077	-	1	27552205	27555127	-
NONGGAG007420	NONGGAG007420	1	27562812	27563786	-	1	27562812	27563786	-
NONGGAG007421	NONGGAG007421	1	27574706	27576986	-	1	27574706	27576986	-
INRAGALG00000100087	INRAGALG00000100087	1	27612858	27613904	+	1	27612858	27613904	+
INRAGALG00000100087	LOC417780	1	27612858	27613904	+	1	27439975	27889781	+
INRAGALG00000100088	INRAGALG00000100088	1	27620123	27621838	+	1	27620123	27621838	+
INRAGALG00000100088	LOC417780	1	27620123	27621838	+	1	27439975	27889781	+
INRAGALG00000100089	LOC417780	1	27621979	27624094	+	1	27439975	27889781	+
ENSGALG00000009488	LOC770169	1	27628525	27630651	-	1	27628047	27665238	-
NONGGAG007422	LOC770169	1	27652178	27665403	-	1	27628047	27665238	-
NONGGAG007422	NONGGAG007422	1	27652178	27665403	-	1	27652178	27665403	-
INRAGALG00000000429	LOC417780	1	27655331	27657195	+	1	27439975	27889781	+
INRAGALG00000000429	INRAGALG00000000429	1	27655331	27657195	+	1	27655331	27657195	+
ENSGALG00000027876	LOC417780	1	27740335	27889780	+	1	27439975	27889781	+
NONGGAG007423	NONGGAG007423	1	27769279	27794199	-	1	27769279	27794199	-
ALDBGALG0000000593	ENSGALG00010002053	1	28274736	28279906	-	1	28266973	28279887	-
ENSGALG00000028019	TAGAGALG000000012858	1	28285731	28285842	-	1	28285734	28285812	-
INRAGALG00000000430	INRAGALG00000000430	1	28307329	28308749	-	1	28307329	28308778	-
NONGGAG000119	TAGAGALG000000084378	1	28352897	28358310	+	1	28313787	28359200	+
ALDBGALG0000000074	LOC121107714	1	28464358	28482743	+	1	28464329	28482796	+
ENSGALG00000009492	LOC417783	1	28581126	28588855	-	1	28580369	28588869	-
ENSGALG00000009494	LOC417784	1	28589021	28597540	+	1	28589046	28595487	+
INRAGALG00000000433	INRAGALG00000000433	1	28601084	28603197	+	1	28601084	28603197	+
INRAGALG00000000434	INRAGALG00000000434	1	28604713	28610283	-	1	28604713	28610283	-
ENSGALG00000009497	LOC427860	1	28648545	28650738	-	1	28644376	28650911	-
ENSGALG00000009505	DAVISGALG000004898	1	28669892	28703939	+	1	28684900	28685946	+
ENSGALG00000009505	LOC417785	1	28669892	28703939	+	1	28668660	28704970	+
ENSGALG00000009514	DAVISGALG000004902	1	28721926	28861231	+	1	28734634	28736445	+
ENSGALG00000009514	DAVISGALG000004909	1	28721926	28861231	+	1	28815794	28816669	+
ENSGALG00000009514	LOC114482957	1	28721926	28861231	+	1	28840646	28840703	+
ENSGALG00000009514	NONGGAG007034	1	28721926	28861231	+	1	28836116	28842691	+
ENSGALG00000009514	LOC396202	1	28721926	28861231	+	1	28722001	28863270	+
NONGGAG000120	NONGGAG000120	1	28766420	28770457	-	1	28766420	28770457	-
ENSGALG00000009523	DAVISGALG000004980	1	28900245	29138416	+	1	28919676	28921391	+
ENSGALG00000009523	DAVISGALG000004982	1	28900245	29138416	+	1	28954450	28956193	+
ENSGALG00000009523	DAVISGALG000004989	1	28900245	29138416	+	1	29008775	29011084	+
ENSGALG00000009523	DAVISGALG000004991	1	28900245	29138416	+	1	29055435	29056330	+
ENSGALG00000009523	NONGGAG007036	1	28900245	29138416	+	1	29089146	29089838	+
ENSGALG00000009523	DAVISGALG000004993	1	28900245	29138416	+	1	29113821	29115193	+
ENSGALG00000009523	LOC417786	1	28900245	29138416	+	1	29053347	29138417	+
NONGGAG007426	NONGGAG007426	1	28924573	28927300	-	1	28924573	28927300	-
ENSGALG00000009530	DAVISGALG000004913	1	29184357	29430046	+	1	29199221	29200091	+
ENSGALG00000009530	DAVISGALG000004914	1	29184357	29430046	+	1	29249805	29251210	+
ENSGALG00000009530	LOC417787	1	29184357	29430046	+	1	29183676	29430290	+
ENSGALG00000030765	TAGAGALG000000082338	1	29228608	29233546	-	1	29228608	29233546	-
ENSGALG00000033978	ENSGALG00010002091	1	29578097	29587184	-	1	29575063	29598467	-
ENSGALG00000009532	DAVISGALG000004967	1	29606235	29637260	-	1	29634263	29635187	-
ENSGALG00000009532	LOC417789	1	29606235	29637260	-	1	29606233	29637308	-
ENSGALG00000040936	LOC417790	1	29644043	29647133	-	1	29644034	29677431	-
ENSGALG00000009540	LOC417790	1	29650479	29677422	-	1	29644034	29677431	-
INRAGALG00000000438	INRAGALG00000000438	1	29677815	29684396	+	1	29677815	29684396	+
INRAGALG00000100571	TAGAGALG000000051974	1	29693379	29697397	-	1	29696051	29697384	-
ENSGALG00000009544	LOC417791	1	29708115	29719945	-	1	29708124	29719952	-
ENSGALG00000009547	DAVISGALG000004975	1	29719991	29858486	+	1	29738716	29740154	+
ENSGALG00000009547	DAVISGALG000004976	1	29719991	29858486	+	1	29744177	29745982	+
ENSGALG00000009547	LOC102466231	1	29719991	29858486	+	1	29758058	29758119	+
ENSGALG00000009547	TAGAGALG000000062512	1	29719991	29858486	+	1	29808293	29817874	+
ENSGALG00000009547	DAVISGALG000004928	1	29719991	29858486	+	1	29825764	29826300	+
ENSGALG00000009547	LOC121106849	1	29719991	29858486	+	1	29799645	29805260	+
ENSGALG00000009547	LOC417792	1	29719991	29858486	+	1	29720001	29789937	+
ENSGALG00000009556	LOC417793	1	29793752	29852480	-	1	29792340	29852439	-
ENSGALG00000009556	DAVISGALG000004929	1	29793752	29852480	-	1	29834970	29836146	-
ENSGALG00000032573	ENSGALG00010002252	1	29935196	29972401	-	1	29940998	29979089	-
ENSGALG00000009572	LOC417794	1	30065488	30148120	-	1	30063860	30148435	-
ENSGALG00000009577	LOC417795	1	30200067	30209856	-	1	30197216	30210135	-
ENSGALG00000009586	LOC417796	1	30210212	30221544	+	1	30210222	30221544	+
ENSGALG00000009595	LOC417797	1	30222782	30241243	-	1	30222781	30241225	-
INRAGALG00000000442	LOC121106856	1	30243808	30253664	-	1	30243784	30253786	-
INRAGALG00000000443	LOC121106856	1	30245298	30248179	-	1	30243784	30253786	-
NONGGAG007429	NONGGAG007429	1	30263599	30266252	-	1	30263599	30266252	-
ENSGALG00000009596	NONGGAG007037	1	30282958	30448683	+	1	30324323	30325280	+
ENSGALG00000009596	LOC124417301	1	30282958	30448683	+	1	30290525	30311862	+
ENSGALG00000009596	LOC417798	1	30282958	30448683	+	1	30253967	30449936	+
NONGGAG000122	LOC121106858	1	30412241	30413400	-	1	30411166	30414075	-
107052694	LOC121106857	1	30451672	30454868	-	1	30452792	30454871	-
NONGGAG000123	LOC101752017	1	30461155	30465231	-	1	30456518	30465232	-
ENSGALG00000009601	DAVISGALG000005085	1	30482287	30625860	-	1	30547461	30550148	-
ENSGALG00000009601	DAVISGALG000005087	1	30482287	30625860	-	1	30560449	30561618	-
ENSGALG00000009601	LOC417799	1	30482287	30625860	-	1	30482012	30625498	-
ENSGALG00000009603	LOC417800	1	30670357	30674227	+	1	30670357	30674227	+
ENSGALG00000009604	LOC417801	1	30680570	30700771	-	1	30681179	30700851	-
ENSGALG00000009638	DAVISGALG000004957	1	30700617	30809328	+	1	30747431	30749070	+
ENSGALG00000009638	DAVISGALG000004958	1	30700617	30809328	+	1	30749588	30750260	+
ENSGALG00000009638	DAVISGALG000004959	1	30700617	30809328	+	1	30760918	30762669	+
ENSGALG00000009638	TAGAGALG000000022731	1	30700617	30809328	+	1	30711112	30721612	+
ENSGALG00000009638	TAGAGALG000000056961	1	30700617	30809328	+	1	30731953	30736930	+
ENSGALG00000009638	LOC417802	1	30700617	30809328	+	1	30739835	30810213	+
INRAGALG00000000446	LOC107052695	1	30729533	30740303	-	1	30729659	30740307	-
INRAGALG00000000447	LOC121109001	1	30813022	30857343	+	1	30813182	30813710	+
INRAGALG00000000447	INRAGALG00000000448	1	30813022	30857343	+	1	30813729	30817652	+
INRAGALG00000000447	INRAGALG00000000450	1	30813022	30857343	+	1	30819588	30822440	+
INRAGALG00000000447	INRAGALG00000100093	1	30813022	30857343	+	1	30835366	30837112	+
INRAGALG00000000447	INRAGALG00000000449	1	30813022	30857343	+	1	30817839	30818490	+
INRAGALG00000000448	INRAGALG00000000448	1	30813729	30817663	+	1	30813729	30817652	+
INRAGALG00000000449	INRAGALG00000000449	1	30817839	30818490	+	1	30817839	30818490	+
INRAGALG00000000450	INRAGALG00000000450	1	30819588	30822440	+	1	30819588	30822440	+
INRAGALG00000000451	LOC124417320	1	30820869	30823614	-	1	30817662	30857968	-
INRAGALG00000000452	INRAGALG00000100093	1	30831950	30837239	+	1	30835366	30837112	+
INRAGALG00000000453	LOC124417320	1	30852095	30854651	-	1	30817662	30857968	-
INRAGALG00000000454	INRAGALG00000100575	1	30855480	30880157	-	1	30863191	30866845	-
INRAGALG00000000454	TAGAGALG000000023017	1	30855480	30880157	-	1	30871971	30873077	-
INRAGALG00000000454	INRAGALG00000000456	1	30855480	30880157	-	1	30868117	30869364	-
INRAGALG00000000454	INRAGALG00000000457	1	30855480	30880157	-	1	30869665	30870463	-
INRAGALG00000000454	INRAGALG00000000458	1	30855480	30880157	-	1	30877476	30877963	-
INRAGALG00000000454	INRAGALG00000000459	1	30855480	30880157	-	1	30878155	30878598	-
INRAGALG00000000454	TAGAGALG000000009299	1	30855480	30880157	-	1	30859882	30891217	-
INRAGALG00000000455	INRAGALG00000100575	1	30864114	30866807	-	1	30863191	30866845	-
INRAGALG00000000455	TAGAGALG000000009299	1	30864114	30866807	-	1	30859882	30891217	-
INRAGALG00000000456	INRAGALG00000000456	1	30868117	30869364	-	1	30868117	30869364	-
INRAGALG00000000456	TAGAGALG000000009299	1	30868117	30869364	-	1	30859882	30891217	-
INRAGALG00000000457	INRAGALG00000000457	1	30869665	30870463	-	1	30869665	30870463	-
INRAGALG00000000457	TAGAGALG000000009299	1	30869665	30870463	-	1	30859882	30891217	-
INRAGALG00000000458	INRAGALG00000000458	1	30877476	30877963	-	1	30877476	30877963	-
INRAGALG00000000458	TAGAGALG000000009299	1	30877476	30877963	-	1	30859882	30891217	-
INRAGALG00000000459	INRAGALG00000000459	1	30878155	30878598	-	1	30878155	30878598	-
INRAGALG00000000459	TAGAGALG000000009299	1	30878155	30878598	-	1	30859882	30891217	-
INRAGALG00000000460	INRAGALG00000000460	1	30880496	30880929	-	1	30880496	30880929	-
INRAGALG00000000460	TAGAGALG000000009299	1	30880496	30880929	-	1	30859882	30891217	-
ENSGALG00000039562	TAGAGALG000000009299	1	30885741	30891220	-	1	30859882	30891217	-
ENSGALG00000033074	DAVISGALG000005021	1	30893282	30997674	+	1	30927457	30929508	+
ENSGALG00000033074	DAVISGALG000005022	1	30893282	30997674	+	1	30935992	30937753	+
ENSGALG00000033074	DAVISGALG000005028	1	30893282	30997674	+	1	30978066	30978543	+
ENSGALG00000033074	NONGGAG007038	1	30893282	30997674	+	1	30975746	30977553	+
ENSGALG00000033074	DAVISGALG000005030	1	30893282	30997674	+	1	30982725	30984306	+
ENSGALG00000033074	LOC417804	1	30893282	30997674	+	1	30890702	30999137	+
NONGGAG000128	LOC121113294	1	30936588	30944286	-	1	30935816	30944324	-
NONGGAG000128	DAVISGALG000005023	1	30936588	30944286	-	1	30937646	30938666	-
NONGGAG007431	NONGGAG007431	1	30976877	30978894	-	1	30976877	30978894	-
NONGGAG007432	NONGGAG007432	1	30995051	30995995	-	1	30995051	30995990	-
ENSGALG00000028849	LOC417805	1	31005652	31036656	-	1	31005652	31047192	-
NONGGAG007039	NONGGAG007039	1	31018923	31028899	+	1	31018923	31028899	+
INRAGALG00000000461	LOC417805	1	31038970	31040916	-	1	31005652	31047192	-
INRAGALG00000000462	ENSGALG00010014252	1	31049317	31051559	+	1	31050660	31052012	+
INRAGALG00000000462	INRAGALG00000100094	1	31049317	31051559	+	1	31047395	31050589	+
ENSGALG00000009698	LOC417806	1	31078333	31102856	-	1	31072192	31110971	-
107052706	DAVISGALG000005004	1	31091296	31101767	+	1	31098163	31098804	+
107052706	TAGAGALG000000006474	1	31091296	31101767	+	1	31092383	31099444	+
101749506	LOC101749506	1	31111070	31128456	+	1	31110557	31128874	+
ENSGALG00000008497	DAVISGALG000005010	1	31126914	31141963	-	1	31130272	31130978	-
ENSGALG00000008497	LOC417807	1	31126914	31141963	-	1	31126912	31141960	-
ALDBGALG0000000078	INRAGALG00000100096	1	31142840	31149884	+	1	31146923	31149167	+
INRAGALG00000000466	INRAGALG00000000466	1	31145355	31148051	-	1	31145355	31148051	-
INRAGALG00000000466	INRAGALG00000000467	1	31145355	31148051	-	1	31145736	31146634	-
INRAGALG00000000467	INRAGALG00000000466	1	31145736	31146634	-	1	31145355	31148051	-
INRAGALG00000000467	INRAGALG00000000467	1	31145736	31146634	-	1	31145736	31146634	-
INRAGALG00000000468	TAGAGALG000000087637	1	31152298	31156315	-	1	31150212	31156289	-
ENSGALG00000025619	LOC112531641	1	31163975	31164134	+	1	31163975	31164134	+
ENSGALG00000025619	LOC124417321	1	31163975	31164134	+	1	31151758	31167882	+
INRAGALG00000000471	INRAGALG00000100578	1	31167455	31178574	-	1	31168288	31170554	-
INRAGALG00000000471	INRAGALG00000100579	1	31167455	31178574	-	1	31172640	31177903	-
ENSGALG00000043800	LOC112533248	1	31189835	31204744	-	1	31198162	31204778	-
INRAGALG00000000472	INRAGALG00000000472	1	31200375	31243025	+	1	31200375	31243025	+
INRAGALG00000000475	INRAGALG00000000475	1	31235867	31237652	-	1	31235867	31237652	-
ENSGALG00000009730	DAVISGALG000005039	1	31243549	31264114	-	1	31245562	31246309	-
ENSGALG00000009730	LOC417809	1	31243549	31264114	-	1	31242296	31274563	-
INRAGALG00000000476	INRAGALG00000100581	1	31270009	31271731	-	1	31269701	31274039	-
INRAGALG00000000476	LOC417809	1	31270009	31271731	-	1	31242296	31274563	-
INRAGALG00000000477	INRAGALG00000100581	1	31272053	31273860	-	1	31269701	31274039	-
INRAGALG00000000477	LOC417809	1	31272053	31273860	-	1	31242296	31274563	-
INRAGALG00000000478	INRAGALG00000000479	1	31274104	31332247	+	1	31274722	31275811	+
INRAGALG00000000478	INRAGALG00000000480	1	31274104	31332247	+	1	31276183	31276553	+
INRAGALG00000000478	INRAGALG00000000482	1	31274104	31332247	+	1	31277803	31279225	+
INRAGALG00000000478	DAVISGALG000005013	1	31274104	31332247	+	1	31299932	31301015	+
INRAGALG00000000478	INRAGALG00000000483	1	31274104	31332247	+	1	31318928	31320350	+
INRAGALG00000000478	INRAGALG00000000484	1	31274104	31332247	+	1	31324889	31325625	+
INRAGALG00000000478	INRAGALG00000000485	1	31274104	31332247	+	1	31327162	31328269	+
INRAGALG00000000478	INRAGALG00000000486	1	31274104	31332247	+	1	31328466	31330752	+
INRAGALG00000000478	LOC101749586	1	31274104	31332247	+	1	31274361	31292840	+
INRAGALG00000000478	ENSGALG00010014615	1	31274104	31332247	+	1	31304267	31326119	+
INRAGALG00000000478	INRAGALG00000000481	1	31274104	31332247	+	1	31276610	31277107	+
INRAGALG00000000479	INRAGALG00000000479	1	31274722	31275811	+	1	31274722	31275811	+
INRAGALG00000000479	LOC101749586	1	31274722	31275811	+	1	31274361	31292840	+
INRAGALG00000000480	INRAGALG00000000480	1	31276183	31276553	+	1	31276183	31276553	+
INRAGALG00000000480	LOC101749586	1	31276183	31276553	+	1	31274361	31292840	+
INRAGALG00000000481	LOC101749586	1	31276610	31277107	+	1	31274361	31292840	+
INRAGALG00000000481	INRAGALG00000000481	1	31276610	31277107	+	1	31276610	31277107	+
INRAGALG00000000482	INRAGALG00000000482	1	31277803	31279225	+	1	31277803	31279225	+
INRAGALG00000000482	LOC101749586	1	31277803	31279225	+	1	31274361	31292840	+
INRAGALG00000000486	INRAGALG00000000486	1	31328466	31330752	+	1	31328466	31330752	+
ALDBGALG0000000080	LOC121107321	1	31355457	31360575	+	1	31355327	31360484	+
NONGGAG000134	NONGGAG000134	1	31390391	31392206	+	1	31390391	31392206	+
ENSGALG00000009739	LOC417810	1	31391155	31400691	-	1	31391148	31400683	-
INRAGALG00000000488	LOC112533249	1	31464902	31481825	+	1	31461222	31477517	+
INRAGALG00000000488	LOC124417500	1	31464902	31481825	+	1	31442104	31480536	+
ENSGALG00000009743	LOC417811	1	31568897	31583814	-	1	31568896	31583839	-
ENSGALG00000009747	LOC417812	1	31583963	31591165	+	1	31583963	31591160	+
INRAGALG00000000493	INRAGALG00000000493	1	31598774	31607824	+	1	31598774	31607824	+
ENSGALG00000009755	DAVISGALG000005047	1	31863166	31906898	-	1	31889565	31890362	-
ENSGALG00000009755	DAVISGALG000005048	1	31863166	31906898	-	1	31896863	31897516	-
ENSGALG00000009755	LOC417813	1	31863166	31906898	-	1	31863165	31906871	-
ENSGALG00000017893	LOC112531642	1	31965478	31965605	-	1	31965478	31965605	-
NONGGAG007040	NONGGAG007040	1	32006741	32020362	+	1	32006741	32020362	+
INRAGALG00000000495	INRAGALG00000000495	1	32071520	32071720	-	1	32071520	32071720	-
ALDBGALG0000000601	NONGGAG007434	1	32100746	32144528	-	1	32129972	32137186	-
ALDBGALG0000000601	LOC101749839	1	32100746	32144528	-	1	32121562	32144478	-
NONGGAG007041	ENSGALG00010014647	1	32109511	32113782	+	1	32094002	32111662	+
INRAGALG00000000498	ENSGALG00010014279	1	32168417	32177040	-	1	32169399	32172517	-
INRAGALG00000000498	ENSGALG00010014280	1	32168417	32177040	-	1	32174163	32176245	-
ENSGALG00000037243	ENSGALG00010014280	1	32175205	32176495	-	1	32174163	32176245	-
INRAGALG00000000499	LOC417815	1	32176423	32185515	+	1	32176090	32263603	+
ENSGALG00000009759	LOC417815	1	32221387	32255572	+	1	32176090	32263603	+
ALDBGALG0000000084	LOC417815	1	32261496	32262312	+	1	32176090	32263603	+
ENSGALG00000038179	TAGAGALG000000005042	1	32403298	32587557	-	1	32407021	32407530	-
ENSGALG00000038179	NONGGAG007435	1	32403298	32587557	-	1	32511506	32513814	-
ENSGALG00000038179	NONGGAG007436	1	32403298	32587557	-	1	32515665	32516670	-
ENSGALG00000038179	LOC121109399	1	32403298	32587557	-	1	32447743	32489241	-
ALDBGALG0000000606	LOC771745	1	32831913	32842142	-	1	32829986	33012026	-
INRAGALG00000000503	INRAGALG00000000503	1	32843025	32849613	-	1	32843025	32849613	-
INRAGALG00000000503	LOC771745	1	32843025	32849613	-	1	32829986	33012026	-
INRAGALG00000000504	INRAGALG00000000504	1	32850748	32854260	-	1	32850748	32854260	-
INRAGALG00000000504	LOC771745	1	32850748	32854260	-	1	32829986	33012026	-
ENSGALG00000019361	LOC771745	1	32856518	32885973	-	1	32829986	33012026	-
NONGGAG000136	LOC121109401	1	32990947	32992026	+	1	32989141	32991794	+
ENSGALG00000030024	DAVISGALG000005101	1	33032587	33096452	+	1	33063400	33066253	+
ENSGALG00000030024	DAVISGALG000005102	1	33032587	33096452	+	1	33067444	33069812	+
ENSGALG00000030024	LOC395644	1	33032587	33096452	+	1	33032615	33096457	+
INRAGALG00000000505	INRAGALG00000000505	1	33102447	33103860	-	1	33102447	33103860	-
INRAGALG00000000506	LOC101750768	1	33110184	33110762	-	1	33110258	33110729	-
ENSGALG00000009795	DAVISGALG000005114	1	33110853	33185411	+	1	33114664	33116102	+
ENSGALG00000009795	DAVISGALG000005115	1	33110853	33185411	+	1	33119397	33121378	+
ENSGALG00000009795	DAVISGALG000005121	1	33110853	33185411	+	1	33172841	33174318	+
ENSGALG00000009795	LOC417818	1	33110853	33185411	+	1	33110849	33188864	+
INRAGALG00000000507	TAGAGALG000000076555	1	33183677	33191658	-	1	33183650	33186773	-
ENSGALG00000018237	LOC124417589	1	33188029	33188112	+	1	33187083	33188864	+
ENSGALG00000018237	LOC777922	1	33188029	33188112	+	1	33188029	33188112	+
ENSGALG00000018237	LOC417818	1	33188029	33188112	+	1	33110849	33188864	+
INRAGALG00000000509	INRAGALG00000000509	1	33192732	33193982	+	1	33192732	33193982	+
NONGGAG000137	INRAGALG00000000510	1	33193991	33201622	+	1	33194135	33197926	+
NONGGAG000137	INRAGALG00000000511	1	33193991	33201622	+	1	33198082	33199192	+
NONGGAG000137	INRAGALG00000000512	1	33193991	33201622	+	1	33199682	33201003	+
INRAGALG00000000510	INRAGALG00000000510	1	33194135	33197926	+	1	33194135	33197926	+
INRAGALG00000000511	INRAGALG00000000511	1	33198082	33199192	+	1	33198082	33199192	+
INRAGALG00000000512	INRAGALG00000000512	1	33199682	33201003	+	1	33199682	33201003	+
INRAGALG00000000513	ENSGALG00010014293	1	33201653	33204972	+	1	33201428	33205887	+
INRAGALG00000000513	INRAGALG00000000513	1	33201653	33204972	+	1	33201653	33204972	+
ENSGALG00000009805	DAVISGALG000005157	1	33217205	33345177	-	1	33247239	33248878	-
ENSGALG00000009805	DAVISGALG000005160	1	33217205	33345177	-	1	33297048	33299313	-
ENSGALG00000009805	DAVISGALG000005162	1	33217205	33345177	-	1	33318612	33322488	-
ENSGALG00000009805	DAVISGALG000005163	1	33217205	33345177	-	1	33334350	33336419	-
ENSGALG00000009805	LOC771760	1	33217205	33345177	-	1	33209294	33345376	-
NONGGAG007043	TAGAGALG000000039348	1	33233060	33233730	+	1	33229087	33236087	+
INRAGALG00000100100	ENSGALG00010014685	1	33345770	33347096	+	1	33345572	33373279	+
INRAGALG00000100101	ENSGALG00010014685	1	33352966	33355624	+	1	33345572	33373279	+
INRAGALG00000100102	ENSGALG00010014685	1	33361511	33362793	+	1	33345572	33373279	+
ENSGALG00000040567	LOC771773	1	33425229	33427809	-	1	33422638	33427864	-
ENSGALG00000009815	LOC417820	1	33522642	33534278	+	1	33522642	33534278	+
ALDBGALG0000000609	LOC121109403	1	33558186	33567256	-	1	33557684	33567551	-
ENSGALG00000009825	DAVISGALG000005243	1	33567704	33708166	+	1	33631167	33631705	+
ENSGALG00000009825	DAVISGALG000005244	1	33567704	33708166	+	1	33643931	33644364	+
ENSGALG00000009825	LOC417821	1	33567704	33708166	+	1	33567890	33708166	+
INRAGALG00000000517	INRAGALG00000000517	1	33709617	33718332	-	1	33709617	33718332	-
ENSGALG00000027682	LOC417822	1	33722386	33733805	-	1	33722374	33730206	-
ENSGALG00000027682	LOC417823	1	33722386	33733805	-	1	33731030	33733802	-
ENSGALG00000027682	LOC112531625	1	33722386	33733805	-	1	33731876	33732007	-
ENSGALG00000025464	LOC417823	1	33731876	33732007	-	1	33731030	33733802	-
ENSGALG00000025464	LOC112531625	1	33731876	33732007	-	1	33731876	33732007	-
ENSGALG00000009835	LOC417824	1	33734583	33759651	+	1	33733920	33759699	+
INRAGALG00000000518	LOC124417168	1	33755472	33765596	-	1	33754760	33765575	-
INRAGALG00000000519	LOC124417168	1	33759769	33762652	-	1	33754760	33765575	-
INRAGALG00000000520	INRAGALG00000000520	1	33760162	33761625	+	1	33760162	33761625	+
INRAGALG00000000521	LOC124417168	1	33762858	33764169	-	1	33754760	33765575	-
INRAGALG00000100103	LOC417825	1	33767063	33768493	+	1	33765438	33792243	+
ENSGALG00000009840	LOC417825	1	33769283	33792243	+	1	33765438	33792243	+
NONGGAG000138	NONGGAG000138	1	33785816	33787168	-	1	33785816	33787168	-
ALDBGALG0000000088	INRAGALG00000000522	1	33793056	33820640	+	1	33796039	33796795	+
ALDBGALG0000000088	LOC417828	1	33793056	33820640	+	1	33792850	33893948	+
ALDBGALG0000000089	LOC417828	1	33796424	33797708	+	1	33792850	33893948	+
ALDBGALG0000000090	LOC121109404	1	33822281	33832799	+	1	33822362	33832689	+
ALDBGALG0000000090	LOC417828	1	33822281	33832799	+	1	33792850	33893948	+
INRAGALG00000100588	TAGAGALG000000055098	1	33841558	33843109	-	1	33833361	33843092	-
ENSGALG00000009842	LOC417828	1	33843193	33893947	+	1	33792850	33893948	+
INRAGALG00000000524	INRAGALG00000000524	1	33888618	33892508	-	1	33888618	33892508	-
ENSGALG00000009856	LOC417829	1	33900112	33920666	-	1	33900117	33920680	-
ENSGALG00000009859	DAVISGALG000005167	1	33921544	33969422	+	1	33924533	33925778	+
ENSGALG00000009859	DAVISGALG000005169	1	33921544	33969422	+	1	33955825	33956255	+
ENSGALG00000009859	LOC417830	1	33921544	33969422	+	1	33921520	33971317	+
ALDBGALG0000000091	ENSGALG00010014322	1	33997361	34004213	+	1	33978821	34004627	+
ENSGALG00000039209	LOC417831	1	34009355	34051137	-	1	34009355	34051131	-
ENSGALG00000009873	DAVISGALG000005173	1	34065104	34104796	+	1	34069478	34072483	+
ENSGALG00000009873	DAVISGALG000005175	1	34065104	34104796	+	1	34075323	34077550	+
ENSGALG00000009873	LOC417832	1	34065104	34104796	+	1	34065043	34114122	+
INRAGALG00000100104	LOC417832	1	34108575	34114120	+	1	34065043	34114122	+
ENSGALG00000026661	DAVISGALG000005179	1	34114387	34198163	+	1	34166456	34168460	+
ENSGALG00000026661	LOC417833	1	34114387	34198163	+	1	34114271	34198163	+
INRAGALG00000000530	INRAGALG00000000530	1	34200526	34202277	-	1	34200526	34202277	-
INRAGALG00000000534	INRAGALG00000000534	1	34286795	34293575	-	1	34286795	34293575	-
INRAGALG00000000535	INRAGALG00000000535	1	34289678	34290138	+	1	34289678	34290138	+
INRAGALG00000000536	INRAGALG00000000536	1	34294264	34295221	-	1	34294264	34295221	-
INRAGALG00000000537	INRAGALG00000000537	1	34295049	34296584	+	1	34295049	34296584	+
INRAGALG00000000538	ENSGALG00010014331	1	34312258	34330391	-	1	34324623	34328011	-
INRAGALG00000000539	INRAGALG00000000539	1	34324703	34326390	+	1	34324703	34326390	+
ENSGALG00000009875	DAVISGALG000005186	1	34331486	34436250	+	1	34358724	34360395	+
ENSGALG00000009875	LOC395851	1	34331486	34436250	+	1	34330768	34439314	+
INRAGALG00000000540	INRAGALG00000000540	1	34465027	34465911	-	1	34465027	34465911	-
INRAGALG00000000541	INRAGALG00000000542	1	34465848	34482864	+	1	34467831	34468714	+
INRAGALG00000000541	INRAGALG00000000543	1	34465848	34482864	+	1	34469774	34470416	+
INRAGALG00000000541	INRAGALG00000000544	1	34465848	34482864	+	1	34470783	34471856	+
INRAGALG00000000541	INRAGALG00000000541	1	34465848	34482864	+	1	34465848	34482864	+
INRAGALG00000000545	INRAGALG00000000545	1	34482931	34484251	-	1	34482931	34484251	-
INRAGALG00000000546	INRAGALG00000000546	1	34488536	34489470	-	1	34488536	34489470	-
INRAGALG00000000547	INRAGALG00000000547	1	34489882	34493322	-	1	34489882	34493322	-
ENSGALG00000019358	LOC771027	1	34494437	34497108	-	1	34494432	34497109	-
ENSGALG00000009879	LOC771874	1	34497198	34505336	-	1	34497195	34505110	-
INRAGALG00000000548	TAGAGALG000000069735	1	34523607	34524561	+	1	34522163	34524216	+
INRAGALG00000000549	INRAGALG00000000549	1	34525549	34526519	+	1	34525549	34526519	+
INRAGALG00000000550	INRAGALG00000000550	1	34527942	34528992	+	1	34527942	34528992	+
INRAGALG00000000551	LOC121109157	1	34538790	34541139	-	1	34539171	34543259	-
ENSGALG00000035292	LOC121109157	1	34541942	34542840	-	1	34539171	34543259	-
ENSGALG00000009885	LOC417836	1	34543292	34556235	+	1	34543269	34557236	+
ENSGALG00000009895	LOC427863	1	34558618	34705789	-	1	34557041	34864149	-
INRAGALG00000000552	INRAGALG00000100105	1	34559063	34562497	+	1	34560753	34562228	+
INRAGALG00000000553	INRAGALG00000000553	1	34563864	34568684	+	1	34563864	34568684	+
ENSGALG00000033879	LOC417837	1	34926960	34928682	+	1	34907657	34936574	+
ENSGALG00000009899	LOC417837	1	34932158	34936561	+	1	34907657	34936574	+
NONGGAG000141	LOC121110228	1	34944361	34949477	+	1	34944444	34949637	+
ALDBGALG0000000095	NONGGAG000142	1	34974246	34976930	+	1	34974051	34978247	+
ALDBGALG0000000614	LOC112531553	1	35011999	35025789	-	1	35020730	35026591	-
ENSGALG00000009901	LOC427864	1	35026814	35036926	+	1	35025845	35040503	+
NONGGAG000144	LOC121109193	1	35064954	35068030	+	1	35061886	35068076	+
INRAGALG00000000556	INRAGALG00000000556	1	35092827	35093069	+	1	35092827	35093069	+
ALDBGALG0000000615	LOC107052884	1	35118486	35125710	-	1	35119579	35130341	-
ENSGALG00000009903	LOC396054	1	35180847	35184994	-	1	35180845	35185013	-
INRAGALG00000000557	TAGAGALG000000074375	1	35190401	35192887	-	1	35187793	35193142	-
ENSGALG00000037779	LOC101751928	1	35208724	35215340	-	1	35207551	35215479	-
ENSGALG00000009904	LOC417838	1	35228884	35231341	-	1	35228884	35231336	-
ENSGALG00000009905	LOC417839	1	35240495	35264678	-	1	35240452	35264663	-
INRAGALG00000000559	INRAGALG00000000559	1	35281799	35296962	-	1	35281799	35296962	-
INRAGALG00000000559	INRAGALG00000000560	1	35281799	35296962	-	1	35290626	35291824	-
INRAGALG00000000560	INRAGALG00000000559	1	35290626	35291824	-	1	35281799	35296962	-
INRAGALG00000000560	INRAGALG00000000560	1	35290626	35291824	-	1	35290626	35291824	-
INRAGALG00000000562	LOC107052749	1	35298197	35320255	+	1	35298280	35303327	+
ALDBGALG0000000617	NONGGAG000145	1	35313604	35315830	-	1	35313571	35315838	-
INRAGALG00000000563	INRAGALG00000000563	1	35321480	35323872	-	1	35321480	35323872	-
INRAGALG00000000566	INRAGALG00000000566	1	35333826	35335287	-	1	35333826	35335287	-
ENSGALG00000009927	LOC417840	1	35339896	35373258	+	1	35339372	35373267	+
ENSGALG00000009934	LOC101751988	1	35374977	35400318	+	1	35375012	35400313	+
ENSGALG00000009940	LOC417842	1	35401008	35406553	+	1	35401045	35406567	+
INRAGALG00000000568	TAGAGALG000000027698	1	35411443	35419911	+	1	35417810	35419911	+
INRAGALG00000000569	LOC101752108	1	35414081	35418029	-	1	35415884	35421952	-
ENSGALG00000045785	LOC101752108	1	35418192	35422324	-	1	35415884	35421952	-
ENSGALG00000009942	LOC395609	1	35422510	35433710	+	1	35421927	35438703	+
ENSGALG00000040284	LOC395609	1	35437892	35438700	+	1	35421927	35438703	+
ENSGALG00000009945	DAVISGALG000005223	1	35439875	35471436	-	1	35469399	35471073	-
ENSGALG00000009945	LOC417843	1	35439875	35471436	-	1	35439879	35471438	-
ENSGALG00000019355	LOC417844	1	35510293	35535369	+	1	35510319	35540241	+
INRAGALG00000100110	ENSGALG00010014725	1	35540309	35543080	+	1	35541066	35543284	+
ENSGALG00000034310	LOC107052751	1	35543414	35545519	-	1	35539100	35553782	-
INRAGALG00000100593	LOC107052751	1	35546210	35548836	-	1	35539100	35553782	-
ENSGALG00000009963	LOC396218	1	35550013	35553725	+	1	35550009	35553725	+
ENSGALG00000029135	LOC771226	1	35551428	35556307	+	1	35553889	35556725	+
ENSGALG00000029135	LOC396218	1	35551428	35556307	+	1	35550009	35553725	+
INRAGALG00000000570	ENSGALG00010014727	1	35564625	35573571	-	1	35561484	35573474	-
ENSGALG00000009966	DAVISGALG000005232	1	35573630	35619197	+	1	35576117	35577284	+
ENSGALG00000009966	TAGAGALG000000020510	1	35573630	35619197	+	1	35608606	35608953	+
ENSGALG00000009966	LOC417845	1	35573630	35619197	+	1	35573215	35625084	+
ALDBGALG0000000096	LOC417845	1	35623236	35625084	+	1	35573215	35625084	+
ENSGALG00000009975	LOC417846	1	35628057	35640040	+	1	35628053	35640037	+
ENSGALG00000009976	LOC427865	1	35641226	35642908	-	1	35641181	35642965	-
INRAGALG00000000571	ENSGALG00010014370	1	35644088	35645116	+	1	35644059	35646199	+
INRAGALG00000000572	ENSGALG00010014370	1	35645374	35646132	+	1	35644059	35646199	+
ENSGALG00000010018	LOC417848	1	35646215	35653933	+	1	35646215	35653933	+
ENSGALG00000010029	LOC417849	1	35658288	35674788	-	1	35655599	35689607	-
ENSGALG00000009959	LOC417850	1	35688974	35718332	+	1	35688975	35718336	+
ENSGALG00000019352	LOC100858458	1	35720998	35763760	+	1	35720742	35763942	+
ALDBGALG0000000097	ENSGALG00010014733	1	35776850	35778540	+	1	35764367	35789979	+
ALDBGALG0000000618	LOC100858495	1	35796541	35801718	-	1	35799299	35801549	-
INRAGALG00000000574	TAGAGALG000000056163	1	35846723	35848678	-	1	35846859	35848631	-
ENSGALG00000010042	DAVISGALG000005290	1	35848886	35938532	+	1	35902954	35904485	+
ENSGALG00000010042	DAVISGALG000005291	1	35848886	35938532	+	1	35918688	35920753	+
ENSGALG00000010042	LOC417851	1	35848886	35938532	+	1	35848900	35938533	+
ENSGALG00000010044	LOC417852	1	35944956	35955911	+	1	35944915	35955888	+
INRAGALG00000100596	INRAGALG00000100596	1	35959644	35961774	-	1	35959644	35961774	-
ENSGALG00000010049	LOC417853	1	35970129	36015817	-	1	35965448	36031456	-
INRAGALG00000100597	DAVISGALG000005284	1	36016460	36018503	-	1	36016581	36018643	-
INRAGALG00000100597	LOC417853	1	36016460	36018503	-	1	35965448	36031456	-
INRAGALG00000000575	LOC417853	1	36018812	36020642	-	1	35965448	36031456	-
ENSGALG00000040855	LOC771985	1	36032142	36055175	-	1	36032134	36175793	-
ENSGALG00000010148	DAVISGALG000005295	1	36052928	36175799	-	1	36056440	36059363	-
ENSGALG00000010148	DAVISGALG000005299	1	36052928	36175799	-	1	36078356	36080161	-
ENSGALG00000010148	DAVISGALG000005302	1	36052928	36175799	-	1	36130404	36131950	-
ENSGALG00000010148	TAGAGALG000000050345	1	36052928	36175799	-	1	36072810	36078185	-
ENSGALG00000010148	DAVISGALG000005303	1	36052928	36175799	-	1	36158471	36159935	-
ENSGALG00000010148	LOC771985	1	36052928	36175799	-	1	36032134	36175793	-
ENSGALG00000038699	LOC121109496	1	36223442	36224975	+	1	36193782	36227752	+
ENSGALG00000010152	LOC417854	1	36257370	36274531	-	1	36257370	36274541	-
107052768	ENSGALG00010014394	1	36274662	36292913	+	1	36274658	36318475	+
INRAGALG00000000576	ENSGALG00010014415	1	36346081	36358084	-	1	36346245	36348888	-
INRAGALG00000000576	LOC101747919	1	36346081	36358084	-	1	36351886	36359566	-
INRAGALG00000000577	LOC101747919	1	36351177	36353557	-	1	36351886	36359566	-
ENSGALG00000010163	DAVISGALG000005349	1	36359827	36444537	+	1	36368095	36369339	+
ENSGALG00000010163	DAVISGALG000005350	1	36359827	36444537	+	1	36381397	36383279	+
ENSGALG00000010163	LOC427867	1	36359827	36444537	+	1	36359750	36445717	+
INRAGALG00000000579	DAVISGALG000005351	1	36360458	36398871	-	1	36387215	36390007	-
INRAGALG00000000579	INRAGALG00000000579	1	36360458	36398871	-	1	36360458	36398871	-
ENSGALG00000010177	LOC417855	1	36463266	36500408	-	1	36462791	36500553	-
ENSGALG00000038456	ENSGALG00010014428	1	36500755	36502406	+	1	36500657	36503491	+
INRAGALG00000000581	TAGAGALG000000004937	1	36516220	36520782	-	1	36515630	36520716	-
ENSGALG00000041783	LOC417856	1	36520348	36533150	+	1	36520768	36533819	+
ENSGALG00000010183	LOC771383	1	36559973	36572109	+	1	36559764	36572114	+
ENSGALG00000010190	LOC417857	1	36583197	36610277	+	1	36583185	36610280	+
INRAGALG00000000583	INRAGALG00000000583	1	36614859	36618018	+	1	36614859	36618018	+
ENSGALG00000010198	LOC408026	1	36621601	36675819	+	1	36621602	36696119	+
INRAGALG00000000585	INRAGALG00000000585	1	36732298	36734157	-	1	36732298	36734157	-
INRAGALG00000000586	INRAGALG00000100602	1	36736730	36744406	-	1	36736755	36744405	-
ENSGALG00000010200	DAVISGALG000005339	1	36745639	36958831	+	1	36876928	36877591	+
ENSGALG00000010200	LOC427868	1	36745639	36958831	+	1	36745008	36965275	+
NONGGAG000153	LOC121107360	1	36930649	36941990	-	1	36930612	36942136	-
INRAGALG00000100603	INRAGALG00000100603	1	36959292	36959985	-	1	36959292	36959985	-
ALDBGALG0000000100	ENSGALG00010014765	1	37186378	37234971	+	1	37197326	37216211	+
ALDBGALG0000000100	ENSGALG00010014763	1	37186378	37234971	+	1	37158360	37241994	+
INRAGALG00000000587	LOC101748307	1	37329433	37334095	-	1	37329342	37348178	-
INRAGALG00000000592	INRAGALG00000000592	1	37655884	37658413	-	1	37655884	37658410	-
INRAGALG00000000595	ENSGALG00010014781	1	37665780	37681989	-	1	37667458	37684629	-
ENSGALG00000010204	DAVISGALG000005327	1	37721371	37816991	-	1	37793358	37793836	-
ENSGALG00000010204	LOC772061	1	37721371	37816991	-	1	37720345	37817661	-
NONGGAG000156	NONGGAG000156	1	37822726	37823140	+	1	37822726	37823140	+
ENSGALG00000010208	LOC417859	1	37828554	37862409	-	1	37828463	37863978	-
ENSGALG00000021897	LOC417860	1	37863630	37870756	-	1	37863621	37870981	-
ENSGALG00000010222	LOC417861	1	37871025	37879292	+	1	37870984	37880181	+
ENSGALG00000010223	LOC427869	1	37882532	37888008	+	1	37882431	37890889	+
ENSGALG00000010224	LOC417862	1	37893017	37900943	+	1	37893010	37900946	+
ENSGALG00000010227	LOC417863	1	37904607	37910032	-	1	37904593	37910033	-
ENSGALG00000039582	NONGGAG007046	1	37944198	37980698	+	1	37975520	37977824	+
ENSGALG00000039582	LOC112533299	1	37944198	37980698	+	1	37944189	37980698	+
ALDBGALG0000000101	ENSGALG00010014481	1	37986884	37989555	+	1	37986696	37988939	+
ALDBGALG0000000624	ENSGALG00010014483	1	38010873	38012515	-	1	38010338	38012476	-
ENSGALG00000034788	LOC107052797	1	38031118	38031597	-	1	38027876	38031782	-
INRAGALG00000000603	INRAGALG00000000603	1	38034231	38036921	-	1	38034231	38036921	-
ENSGALG00000010238	LOC417864	1	38038681	38067171	-	1	38038675	38067791	-
ALDBGALG0000000102	LOC107052799	1	38088138	38105913	+	1	38085671	38114922	+
ALDBGALG0000000103	LOC107052799	1	38098700	38099630	+	1	38085671	38114922	+
INRAGALG00000000605	INRAGALG00000000605	1	38104745	38109292	-	1	38104745	38109292	-
INRAGALG00000000609	LOC107052799	1	38112822	38114549	+	1	38085671	38114922	+
INRAGALG00000000610	INRAGALG00000000610	1	38120190	38121405	-	1	38120190	38121405	-
INRAGALG00000000611	INRAGALG00000000611	1	38121972	38124220	-	1	38121972	38124220	-
ENSGALG00000033769	LOC417865	1	38126382	38128316	-	1	38126163	38128767	-
ENSGALG00000010246	LOC417866	1	38128141	38182273	-	1	38128448	38210885	-
NONGGAG000157	INRAGALG00000000612	1	38192060	38194216	-	1	38192422	38194120	-
NONGGAG000157	LOC417866	1	38192060	38194216	-	1	38128448	38210885	-
INRAGALG00000000612	INRAGALG00000000612	1	38192422	38194120	-	1	38192422	38194120	-
INRAGALG00000000612	LOC417866	1	38192422	38194120	-	1	38128448	38210885	-
INRAGALG00000000613	INRAGALG00000000613	1	38200847	38207490	-	1	38200847	38207490	-
INRAGALG00000000613	LOC417866	1	38200847	38207490	-	1	38128448	38210885	-
INRAGALG00000000614	INRAGALG00000000614	1	38207553	38209172	-	1	38207553	38209172	-
INRAGALG00000000614	LOC417866	1	38207553	38209172	-	1	38128448	38210885	-
INRAGALG00000000615	INRAGALG00000000615	1	38211055	38212270	+	1	38211055	38212271	+
ENSGALG00000010253	LOC417867	1	38261196	38327454	+	1	38261251	38327455	+
ENSGALG00000029921	LOC396128	1	38330942	38338976	-	1	38330943	38338776	-
ALDBGALG0000000104	ENSGALG00010014501	1	38344776	38351575	+	1	38348993	38352315	+
ENSGALG00000031340	LOC417868	1	38386665	38402401	-	1	38383735	38402631	-
ENSGALG00000034552	LOC101749281	1	38401579	38405495	+	1	38402803	38412728	+
107052828	DAVISGALG000005446	1	38760568	38761330	-	1	38760576	38761662	-
ENSGALG00000010311	DAVISGALG000005447	1	38760789	39016857	+	1	38773311	38774568	+
ENSGALG00000010311	DAVISGALG000005455	1	38760789	39016857	+	1	38903828	38905157	+
ENSGALG00000010311	DAVISGALG000005457	1	38760789	39016857	+	1	38950562	38952047	+
ENSGALG00000010311	LOC124417294	1	38760789	39016857	+	1	38909113	38912664	+
ENSGALG00000010311	LOC417869	1	38760789	39016857	+	1	38488926	39016857	+
NONGGAG007438	DAVISGALG000005458	1	38973403	38985089	-	1	38983936	38984412	-
NONGGAG007438	NONGGAG007438	1	38973403	38985089	-	1	38973403	38985089	-
NONGGAG007439	NONGGAG007439	1	39061947	39067412	-	1	39061947	39067412	-
NONGGAG007439	NONGGAG007440	1	39061947	39067412	-	1	39062457	39067667	-
NONGGAG007439	ENSGALG00010014815	1	39061947	39067412	-	1	39063000	39120750	-
NONGGAG007440	NONGGAG007439	1	39062457	39067667	-	1	39061947	39067412	-
NONGGAG007440	NONGGAG007440	1	39062457	39067667	-	1	39062457	39067667	-
NONGGAG007440	ENSGALG00010014815	1	39062457	39067667	-	1	39063000	39120750	-
NONGGAG007047	INRAGALG00000000618	1	39083582	39098222	+	1	39095050	39095234	+
NONGGAG007047	ENSGALG00010014833	1	39083582	39098222	+	1	39020698	39174392	+
ENSGALG00000035278	LOC101749434	1	39129347	39148971	-	1	39129346	39200719	-
NONGGAG007048	ENSGALG00010014833	1	39158588	39159310	+	1	39020698	39174392	+
INRAGALG00000000619	LOC101749434	1	39161493	39164817	-	1	39129346	39200719	-
NONGGAG007049	ENSGALG00010014833	1	39167878	39175190	+	1	39020698	39174392	+
ENSGALG00000041094	DAVISGALG000005413	1	39323086	39545623	+	1	39328663	39330961	+
ENSGALG00000041094	DAVISGALG000005414	1	39323086	39545623	+	1	39344841	39347634	+
ENSGALG00000041094	DAVISGALG000005415	1	39323086	39545623	+	1	39366419	39369145	+
ENSGALG00000041094	DAVISGALG000005416	1	39323086	39545623	+	1	39370818	39374063	+
ENSGALG00000041094	DAVISGALG000005419	1	39323086	39545623	+	1	39384802	39386093	+
ENSGALG00000041094	DAVISGALG000005427	1	39323086	39545623	+	1	39459005	39460250	+
ENSGALG00000041094	DAVISGALG000005432	1	39323086	39545623	+	1	39519700	39520634	+
ENSGALG00000041094	DAVISGALG000005428	1	39323086	39545623	+	1	39468242	39469574	+
ENSGALG00000041094	LOC396083	1	39323086	39545623	+	1	39200929	39547338	+
NONGGAG000160	LOC121109500	1	39424576	39428613	-	1	39424361	39428618	-
NONGGAG000160	DAVISGALG000005424	1	39424576	39428613	-	1	39425959	39426327	-
NONGGAG000160	DAVISGALG000005425	1	39424576	39428613	-	1	39426721	39427371	-
NONGGAG000161	ENSGALG00010014534	1	39566295	39571110	-	1	39565761	39567617	-
ENSGALG00000010320	DAVISGALG000005394	1	39574081	39642421	-	1	39618238	39619172	-
ENSGALG00000010320	LOC417870	1	39574081	39642421	-	1	39569524	39642582	-
ALDBGALG0000000108	ENSGALG00010014536	1	39645317	39647139	+	1	39642996	39647203	+
ALDBGALG0000000631	ENSGALG00010014542	1	39648488	39651605	-	1	39646382	39651643	-
ENSGALG00000010325	DAVISGALG000005528	1	39655149	39778944	-	1	39671798	39675728	-
ENSGALG00000010325	DAVISGALG000005530	1	39655149	39778944	-	1	39736495	39737258	-
ENSGALG00000010325	DAVISGALG000005531	1	39655149	39778944	-	1	39740682	39742585	-
ENSGALG00000010325	LOC396020	1	39655149	39778944	-	1	39654566	39778848	-
NONGGAG007050	NONGGAG007050	1	39686493	39697256	+	1	39686493	39697256	+
NONGGAG000162	NONGGAG000162	1	39748595	39753111	+	1	39748595	39753111	+
INRAGALG00000000626	INRAGALG00000100605	1	39829356	39846000	-	1	39830649	39831649	-
INRAGALG00000000626	LOC101749704	1	39829356	39846000	-	1	39830360	39846282	-
INRAGALG00000000627	INRAGALG00000100605	1	39830835	39832539	-	1	39830649	39831649	-
INRAGALG00000000627	LOC101749704	1	39830835	39832539	-	1	39830360	39846282	-
ENSGALG00000026490	LOC417871	1	39846047	39849303	+	1	39846388	39849301	+
INRAGALG00000000628	LOC772154	1	39849712	39852097	+	1	39849218	39950361	+
ENSGALG00000010342	LOC772154	1	39856861	39948195	+	1	39849218	39950361	+
NONGGAG000164	LOC772163	1	39959410	39962591	+	1	39954962	40078678	+
NONGGAG000165	LOC772163	1	39962804	39964820	+	1	39954962	40078678	+
ENSGALG00000010935	LOC772163	1	39966547	40076660	+	1	39954962	40078678	+
NONGGAG007441	INRAGALG00000000629	1	40064693	40262344	-	1	40116382	40116962	-
NONGGAG007441	DAVISGALG000005470	1	40064693	40262344	-	1	40147102	40149000	-
NONGGAG007441	DAVISGALG000005471	1	40064693	40262344	-	1	40154912	40157148	-
NONGGAG007441	LOC107052846	1	40064693	40262344	-	1	40257463	40260875	-
NONGGAG007441	LOC121109290	1	40064693	40262344	-	1	40087700	40094381	-
NONGGAG007441	LOC417874	1	40064693	40262344	-	1	40121815	40169798	-
NONGGAG007441	DAVISGALG000005469	1	40064693	40262344	-	1	40139735	40142417	-
NONGGAG007441	LOC121109043	1	40064693	40262344	-	1	40229971	40241312	-
ALDBGALG0000000633	LOC121109290	1	40090477	40091926	-	1	40087700	40094381	-
ENSGALG00000010936	LOC417873	1	40093809	40095305	+	1	40093806	40095308	+
ENSGALG00000028091	LOC395633	1	40098500	40099691	+	1	40098411	40099891	+
ENSGALG00000010939	DAVISGALG000005470	1	40125280	40151655	-	1	40147102	40149000	-
ENSGALG00000010939	LOC417874	1	40125280	40151655	-	1	40121815	40169798	-
ENSGALG00000010939	DAVISGALG000005469	1	40125280	40151655	-	1	40139735	40142417	-
INRAGALG00000000630	TAGAGALG000000022538	1	40170322	40172663	+	1	40170258	40176311	+
ENSGALG00000010940	LOC417875	1	40212756	40289897	+	1	40212559	40290619	+
107052846	LOC107052846	1	40256981	40260866	-	1	40257463	40260875	-
ENSGALG00000010958	DAVISGALG000005546	1	40292264	40582349	-	1	40469532	40471372	-
ENSGALG00000010958	DAVISGALG000005552	1	40292264	40582349	-	1	40525838	40528142	-
ENSGALG00000010958	DAVISGALG000005553	1	40292264	40582349	-	1	40544542	40546352	-
ENSGALG00000010958	DAVISGALG000005555	1	40292264	40582349	-	1	40557066	40558737	-
ENSGALG00000010958	DAVISGALG000005556	1	40292264	40582349	-	1	40567284	40569701	-
ENSGALG00000010958	DAVISGALG000005554	1	40292264	40582349	-	1	40548732	40550902	-
ENSGALG00000010958	LOC417877	1	40292264	40582349	-	1	40292254	40593877	-
INRAGALG00000000631	INRAGALG00000000631	1	40293080	40300265	+	1	40293080	40300265	+
NONGGAG000169	NONGGAG000169	1	40303144	40307349	+	1	40303144	40307349	+
NONGGAG007051	NONGGAG007051	1	40385185	40385483	+	1	40385185	40385483	+
ENSGALG00000044160	LOC417877	1	40483688	40492084	-	1	40292254	40593877	-
NONGGAG007442	NONGGAG007442	1	40673989	40689594	-	1	40673989	40689594	-
ENSGALG00000028648	LOC417878	1	40785542	40791816	-	1	40785536	40791794	-
ENSGALG00000042269	DAVISGALG000005482	1	40791908	40827231	+	1	40812626	40813988	+
ENSGALG00000042269	LOC417879	1	40791908	40827231	+	1	40791864	40850771	+
NONGGAG000171	DAVISGALG000005483	1	40805673	40816468	-	1	40813908	40814959	-
NONGGAG000171	NONGGAG000171	1	40805673	40816468	-	1	40805673	40816468	-
INRAGALG00000000632	LOC417879	1	40848007	40850779	+	1	40791864	40850771	+
INRAGALG00000000633	LOC121113460	1	40851066	40852628	+	1	40850821	40859381	+
INRAGALG00000000634	LOC121113460	1	40853479	40858871	+	1	40850821	40859381	+
NONGGAG000172	NONGGAG000172	1	40863827	40864962	-	1	40863827	40864962	-
NONGGAG007443	NONGGAG007443	1	40888924	40893252	-	1	40888924	40893252	-
ENSGALG00000010975	DAVISGALG000005561	1	40912094	41150778	+	1	40933425	40940518	+
ENSGALG00000010975	DAVISGALG000005564	1	40912094	41150778	+	1	40949681	40953573	+
ENSGALG00000010975	DAVISGALG000005568	1	40912094	41150778	+	1	40986125	40988131	+
ENSGALG00000010975	DAVISGALG000005578	1	40912094	41150778	+	1	41123706	41126021	+
ENSGALG00000010975	LOC417880	1	40912094	41150778	+	1	40911732	41153443	+
ENSGALG00000010975	DAVISGALG000005571	1	40912094	41150778	+	1	41024426	41026506	+
NONGGAG007445	NONGGAG007445	1	40978934	40981594	-	1	40978934	40981594	-
107052885	ENSGALG00010013606	1	41348574	41358443	+	1	41348522	41358442	+
ALDBGALG0000000110	ENSGALG00010014003	1	41380039	41418231	+	1	41375424	41418373	+
NONGGAG007447	ENSGALG00010013610	1	41569940	41576254	-	1	41384923	41611405	-
NONGGAG007053	NONGGAG007053	1	41692733	41696776	+	1	41692733	41696776	+
ENSGALG00000010992	LOC417881	1	41693574	41717711	-	1	41691256	41727479	-
ALDBGALG0000000636	LOC417881	1	41724762	41726972	-	1	41691256	41727479	-
ENSGALG00000027103	LOC100859115	1	41792259	41801902	-	1	41785153	41803745	-
ENSGALG00000044478	LOC112533329	1	41804331	41902744	+	1	41863210	41874418	+
ENSGALG00000044478	NONGGAG007054	1	41804331	41902744	+	1	41884675	41886914	+
ENSGALG00000044478	LOC417882	1	41804331	41902744	+	1	41803760	41903181	+
ENSGALG00000031868	TAGAGALG000000048876	1	41815514	41816181	-	1	41815895	41816339	-
NONGGAG007448	NONGGAG007448	1	41914677	41921611	-	1	41914677	41921611	-
ENSGALG00000027213	TAGAGALG000000024002	1	41917052	41936479	+	1	41924843	41924899	+
ENSGALG00000027213	LOC427871	1	41917052	41936479	+	1	41914801	41940816	+
NONGGAG007449	NONGGAG007449	1	41932813	41937622	-	1	41932813	41937622	-
INRAGALG00000000643	INRAGALG00000100607	1	41970403	41971620	-	1	41970494	41971616	-
ENSGALG00000027633	DAVISGALG000005506	1	42183442	42210065	-	1	42201776	42203569	-
ENSGALG00000027633	DAVISGALG000005507	1	42183442	42210065	-	1	42208142	42209060	-
ENSGALG00000027633	LOC427872	1	42183442	42210065	-	1	42181126	42210267	-
ENSGALG00000027192	LOC417883	1	42227832	42240385	+	1	42227832	42240400	+
ENSGALG00000028360	LOC427873	1	42271269	42378358	-	1	42264956	42384763	-
ENSGALG00000032083	ENSGALG00010013671	1	42692626	42711316	-	1	42666090	42825974	-
107052879	INRAGALG00000000650	1	42725542	42834647	+	1	42757569	42758495	+
107052879	TAGAGALG000000084368	1	42725542	42834647	+	1	42797943	42830532	+
107052879	INRAGALG00000000651	1	42725542	42834647	+	1	42759855	42763430	+
107052879	LOC107052879	1	42725542	42834647	+	1	42725527	42781378	+
INRAGALG00000000651	INRAGALG00000000651	1	42759855	42763430	+	1	42759855	42763430	+
INRAGALG00000000651	LOC107052879	1	42759855	42763430	+	1	42725527	42781378	+
INRAGALG00000000652	LOC107052879	1	42764594	42766513	+	1	42725527	42781378	+
INRAGALG00000000655	INRAGALG00000000655	1	42772507	42774503	-	1	42772507	42774500	-
INRAGALG00000000655	ENSGALG00010013671	1	42772507	42774503	-	1	42666090	42825974	-
INRAGALG00000000656	INRAGALG00000000656	1	42776082	42779207	-	1	42776082	42779207	-
INRAGALG00000000656	ENSGALG00010013671	1	42776082	42779207	-	1	42666090	42825974	-
INRAGALG00000000657	ENSGALG00010013682	1	42779279	42783517	-	1	42779333	42783258	-
INRAGALG00000000657	ENSGALG00010013671	1	42779279	42783517	-	1	42666090	42825974	-
NONGGAG007451	ENSGALG00010013671	1	42797596	42802571	-	1	42666090	42825974	-
ENSGALG00000045093	LOC417885	1	42836954	42848150	-	1	42833014	42848408	-
ENSGALG00000011168	LOC417886	1	42849503	42856289	+	1	42849503	42861294	+
ENSGALG00000011168	NONGGAG007058	1	42849503	42856289	+	1	42817539	42879564	+
ENSGALG00000011177	LOC417887	1	42856903	42905952	-	1	42856289	42906945	-
ENSGALG00000011177	NONGGAG007453	1	42856903	42905952	-	1	42846944	42882046	-
NONGGAG000175	LOC417886	1	42859230	42861425	+	1	42849503	42861294	+
NONGGAG000175	NONGGAG007058	1	42859230	42861425	+	1	42817539	42879564	+
NONGGAG007059	NONGGAG007059	1	42872039	42872443	+	1	42872039	42872443	+
NONGGAG007059	NONGGAG007058	1	42872039	42872443	+	1	42817539	42879564	+
ENSGALG00000033106	DAVISGALG000005593	1	42918356	42932526	+	1	42928696	42931430	+
ENSGALG00000033106	LOC417888	1	42918356	42932526	+	1	42907097	42965991	+
ENSGALG00000011198	LOC417888	1	42937117	42942859	+	1	42907097	42965991	+
INRAGALG00000000660	INRAGALG00000100115	1	42948368	42955277	+	1	42948207	42950623	+
INRAGALG00000000660	INRAGALG00000100116	1	42948368	42955277	+	1	42951253	42954877	+
INRAGALG00000000660	LOC417888	1	42948368	42955277	+	1	42907097	42965991	+
NONGGAG007454	NONGGAG007454	1	42952849	42953671	-	1	42952849	42953671	-
INRAGALG00000000661	INRAGALG00000000661	1	42976074	42979763	+	1	42976074	42979763	+
INRAGALG00000000663	INRAGALG00000000663	1	43002493	43002641	+	1	43002493	43002630	+
INRAGALG00000000664	INRAGALG00000000664	1	43002493	43002641	-	1	43002493	43002630	-
INRAGALG00000000664	ENSGALG00010013688	1	43002493	43002641	-	1	42998389	43018085	-
INRAGALG00000000665	INRAGALG00000000665	1	43023577	43025640	-	1	43023577	43025640	-
ENSGALG00000011206	LOC396028	1	43035069	43086564	-	1	43031098	43086555	-
NONGGAG007061	NONGGAG007061	1	43057563	43059525	+	1	43057563	43059525	+
107052880	DAVISGALG000005601	1	43064819	43073196	+	1	43067386	43068455	+
INRAGALG00000000672	INRAGALG00000000672	1	43207892	43211077	-	1	43207892	43211077	-
INRAGALG00000100608	INRAGALG00000100608	1	43333392	43338699	-	1	43333392	43338699	-
ENSGALG00000011207	LOC374272	1	43341544	43345893	-	1	43341540	43346237	-
NONGGAG000176	NONGGAG000176	1	43342256	43343451	+	1	43342256	43343451	+
INRAGALG00000000674	LOC101751742	1	43346229	43368899	+	1	43346398	43368911	+
ENSGALG00000035493	LOC112533346	1	43379788	43423602	-	1	43418251	43423114	-
ENSGALG00000035493	LOC417889	1	43379788	43423602	-	1	43379786	43423602	-
INRAGALG00000100609	INRAGALG00000100609	1	43431476	43435608	-	1	43431476	43435608	-
ENSGALG00000030550	DAVISGALG000005525	1	43443105	43502314	-	1	43483950	43486151	-
ENSGALG00000030550	DAVISGALG000005526	1	43443105	43502314	-	1	43486376	43488169	-
ENSGALG00000030550	LOC374244	1	43443105	43502314	-	1	43444923	43503324	-
INRAGALG00000100118	INRAGALG00000100118	1	43503860	43505180	+	1	43503860	43505180	+
107052881	LOC121107108	1	43512435	43526810	-	1	43512521	43526791	-
ALDBGALG0000000113	ENSGALG00010013703	1	43516467	43521926	+	1	43517403	43520358	+
INRAGALG00000000676	ENSGALG00010014072	1	43591042	43607471	+	1	43590906	43611146	+
INRAGALG00000000685	TAGAGALG000000082422	1	43654057	43656900	-	1	43654211	43656736	-
NONGGAG000178	LOC100858183	1	43697137	43698539	-	1	43697082	43701425	-
107053006	LOC124417664	1	43806712	43860319	-	1	43812155	43860727	-
ENSGALG00000011269	LOC417890	1	43979375	44001953	-	1	43979377	44001958	-
ENSGALG00000011270	LOC373995	1	44023855	44034123	-	1	44022612	44032362	-
ENSGALG00000011271	LOC417891	1	44041583	44053786	-	1	44041583	44053528	-
INRAGALG00000100610	TAGAGALG000000042453	1	44068155	44069934	-	1	44062089	44069942	-
INRAGALG00000000689	INRAGALG00000100120	1	44071505	44072036	+	1	44071436	44072035	+
ENSGALG00000011274	DAVISGALG000005614	1	44073196	44112481	-	1	44096123	44098144	-
ENSGALG00000011274	LOC417892	1	44073196	44112481	-	1	44073171	44112514	-
INRAGALG00000000691	INRAGALG00000000691	1	44145272	44146320	-	1	44145272	44146320	-
INRAGALG00000000692	INRAGALG00000000692	1	44146393	44147794	-	1	44146393	44147794	-
ALDBGALG0000000639	INRAGALG00000000693	1	44157141	44169469	-	1	44157876	44159944	-
NONGGAG000180	DAVISGALG000005617	1	44205906	44206894	-	1	44206309	44206795	-
INRAGALG00000000696	LOC124417665	1	44211525	44224295	-	1	44209524	44224261	-
INRAGALG00000000696	INRAGALG00000000697	1	44211525	44224295	-	1	44219928	44220496	-
ALDBGALG0000000117	DAVISGALG000005618	1	44215224	44225584	+	1	44218214	44219640	+
ALDBGALG0000000117	TAGAGALG000000081840	1	44215224	44225584	+	1	44224049	44224835	+
INRAGALG00000000698	INRAGALG00000000699	1	44260110	44286393	-	1	44261586	44264611	-
INRAGALG00000000698	INRAGALG00000000700	1	44260110	44286393	-	1	44265229	44266201	-
INRAGALG00000000698	INRAGALG00000000702	1	44260110	44286393	-	1	44270842	44273542	-
INRAGALG00000000698	LOC112533359	1	44260110	44286393	-	1	44278085	44286413	-
INRAGALG00000000698	INRAGALG00000000701	1	44260110	44286393	-	1	44266759	44270624	-
INRAGALG00000000701	INRAGALG00000000701	1	44266759	44270624	-	1	44266759	44270624	-
ALDBGALG0000000118	ENSGALG00010014110	1	44302397	44323167	+	1	44296741	44331440	+
107053003	LOC107053003	1	44313803	44327960	-	1	44299529	44325909	-
INRAGALG00000100611	INRAGALG00000100611	1	44378098	44378803	-	1	44378098	44378803	-
INRAGALG00000000704	LOC121109066	1	44394588	44407202	-	1	44381576	44427262	-
ENSGALG00000038077	DAVISGALG000005674	1	44410580	44418059	+	1	44412594	44414792	+
INRAGALG00000100614	INRAGALG00000100614	1	44432537	44433367	-	1	44432537	44433367	-
INRAGALG00000000706	INRAGALG00000000706	1	44434017	44435766	-	1	44434017	44435766	-
INRAGALG00000100615	INRAGALG00000100615	1	44437552	44438912	-	1	44437552	44438912	-
ENSGALG00000011276	LOC396295	1	44451144	44453807	-	1	44451140	44453810	-
INRAGALG00000000707	ENSGALG00010013733	1	44453995	44457967	+	1	44454203	44462389	+
INRAGALG00000000707	TAGAGALG000000018505	1	44453995	44457967	+	1	44447146	44571990	+
INRAGALG00000000708	ENSGALG00010014144	1	44455144	44456627	-	1	44454239	44487771	-
INRAGALG00000000710	ENSGALG00010014144	1	44462328	44470493	-	1	44454239	44487771	-
INRAGALG00000100121	INRAGALG00000100121	1	44543573	44544214	+	1	44543573	44544214	+
INRAGALG00000100121	TAGAGALG000000018505	1	44543573	44544214	+	1	44447146	44571990	+
ALDBGALG0000000642	LOC121109067	1	44562539	44564128	-	1	44563243	44632086	-
INRAGALG00000100122	LOC112533369	1	44584456	44585582	+	1	44581921	44590041	+
INRAGALG00000100123	LOC112533369	1	44585664	44587790	+	1	44581921	44590041	+
NONGGAG007455	LOC121109067	1	44593749	44596538	-	1	44563243	44632086	-
ENSGALG00000011277	LOC417895	1	44654227	44667123	+	1	44636250	44670548	+
INRAGALG00000100616	INRAGALG00000100616	1	44655216	44657577	-	1	44655216	44657577	-
ENSGALG00000011280	DAVISGALG000005686	1	44675384	44740874	-	1	44726447	44727427	-
ENSGALG00000011280	LOC417896	1	44675384	44740874	-	1	44669570	44740967	-
ALDBGALG0000000645	LOC101750670	1	44759991	44797726	-	1	44754558	44857043	-
ALDBGALG0000000646	LOC101750670	1	44817020	44825835	-	1	44754558	44857043	-
ALDBGALG0000000647	LOC101750670	1	44827712	44840103	-	1	44754558	44857043	-
ENSGALG00000011285	LOC417897	1	44868474	44888528	+	1	44867861	44888465	+
ENSGALG00000033904	INRAGALG00000100124	1	44890145	44891577	+	1	44890145	44891577	+
ENSGALG00000030515	LOC417898	1	44892723	44911769	-	1	44892722	44911773	-
INRAGALG00000100617	INRAGALG00000100617	1	44920176	44921646	-	1	44920176	44921646	-
ENSGALG00000011293	LOC417899	1	44921679	44928853	+	1	44921671	44928855	+
INRAGALG00000000718	LOC107052984	1	44921772	44942446	-	1	44924523	44942437	-
ALDBGALG0000000120	NONGGAG000184	1	44939703	44941586	+	1	44940624	44941566	+
ENSGALG00000011295	LOC395219	1	44943570	44945673	+	1	44944089	44945770	+
NONGGAG000185	INRAGALG00000000719	1	44945743	44946657	-	1	44946204	44946602	-
INRAGALG00000000720	INRAGALG00000100125	1	44947961	44948853	+	1	44948129	44949651	+
INRAGALG00000000721	LOC107052933	1	44951311	44954947	-	1	44951205	44955341	-
ENSGALG00000011297	LOC417900	1	44955155	45031031	+	1	44954169	45032103	+
NONGGAG007457	DAVISGALG000005642	1	44975665	44977794	-	1	44976747	44977552	-
NONGGAG007457	NONGGAG007457	1	44975665	44977794	-	1	44975665	44977794	-
NONGGAG007457	LOC112533381	1	44975665	44977794	-	1	44961156	44983011	-
INRAGALG00000000722	INRAGALG00000100126	1	45033223	45034242	+	1	45033640	45035801	+
ENSGALG00000042799	ENSGALG00010013769	1	45053458	45054516	+	1	45053421	45055453	+
INRAGALG00000000724	TAGAGALG000000064174	1	45078394	45093846	+	1	45083808	45092315	+
INRAGALG00000000726	INRAGALG00000000726	1	45091131	45094652	-	1	45091131	45094652	-
INRAGALG00000000728	INRAGALG00000000728	1	45097958	45100023	+	1	45097958	45100023	+
INRAGALG00000000729	INRAGALG00000000729	1	45100219	45102221	+	1	45100219	45102221	+
INRAGALG00000000730	LOC112531647	1	45108299	45108930	+	1	45108289	45108360	+
INRAGALG00000000731	LOC121109170	1	45111964	45113311	-	1	45111856	45115340	-
ENSGALG00000011309	LOC417901	1	45115300	45181840	+	1	45115102	45184717	+
ENSGALG00000019336	LOC417904	1	45185757	45204178	-	1	45184719	45208867	-
INRAGALG00000100622	LOC417904	1	45207879	45208721	-	1	45184719	45208867	-
ALDBGALG0000000122	NONGGAG000187	1	45211968	45215576	+	1	45212426	45216691	+
ALDBGALG0000000650	LOC417905	1	45212275	45213007	-	1	45211911	45338435	-
ENSGALG00000011320	LOC417905	1	45216842	45221312	-	1	45211911	45338435	-
NONGGAG000188	LOC121109172	1	45220576	45222491	+	1	45217143	45222641	+
INRAGALG00000000736	TAGAGALG000000010106	1	45257757	45259553	+	1	45255766	45262697	+
INRAGALG00000100128	TAGAGALG000000010106	1	45261115	45262250	+	1	45255766	45262697	+
INRAGALG00000000738	LOC417905	1	45262530	45264604	-	1	45211911	45338435	-
ALDBGALG0000000123	NONGGAG000189	1	45264255	45267216	+	1	45265625	45266226	+
INRAGALG00000000739	INRAGALG00000000739	1	45280631	45282561	-	1	45280631	45282561	-
INRAGALG00000000739	LOC417905	1	45280631	45282561	-	1	45211911	45338435	-
INRAGALG00000000741	INRAGALG00000100623	1	45283647	45286217	-	1	45284453	45293355	-
INRAGALG00000000741	LOC417905	1	45283647	45286217	-	1	45211911	45338435	-
INRAGALG00000000742	INRAGALG00000100623	1	45286455	45288579	-	1	45284453	45293355	-
INRAGALG00000000742	LOC417905	1	45286455	45288579	-	1	45211911	45338435	-
INRAGALG00000000743	INRAGALG00000100623	1	45289129	45291229	-	1	45284453	45293355	-
INRAGALG00000000743	LOC417905	1	45289129	45291229	-	1	45211911	45338435	-
ENSGALG00000011323	LOC768769	1	45293487	45294890	+	1	45293487	45294896	+
INRAGALG00000000744	TAGAGALG000000073024	1	45304379	45307156	+	1	45304363	45306154	+
INRAGALG00000000745	INRAGALG00000000745	1	45307591	45308800	+	1	45307591	45308800	+
ENSGALG00000011325	LOC417907	1	45360191	45367678	-	1	45360189	45367645	-
ENSGALG00000011327	DAVISGALG000005657	1	45376090	45420159	-	1	45402417	45405733	-
ENSGALG00000011327	LOC373913	1	45376090	45420159	-	1	45369345	45420158	-
INRAGALG00000000746	INRAGALG00000000746	1	45420970	45422537	+	1	45420970	45422537	+
ENSGALG00000011342	DAVISGALG000005665	1	45425917	45490475	-	1	45441470	45442013	-
ENSGALG00000011342	DAVISGALG000005666	1	45425917	45490475	-	1	45454084	45455631	-
ENSGALG00000011342	LOC417908	1	45425917	45490475	-	1	45422799	45490682	-
INRAGALG00000000747	INRAGALG00000000747	1	45440841	45450229	+	1	45440841	45450229	+
ENSGALG00000011357	LOC417911	1	45490759	45537008	+	1	45490861	45564447	+
NONGGAG007458	LOC112533391	1	45553884	45565247	-	1	45561534	45566330	-
INRAGALG00000100130	INRAGALG00000100130	1	45562577	45563764	+	1	45562577	45563764	+
INRAGALG00000100130	LOC417911	1	45562577	45563764	+	1	45490861	45564447	+
INRAGALG00000000748	NONGGAG000192	1	45571503	45585801	-	1	45584485	45586227	-
INRAGALG00000000748	LOC101751743	1	45571503	45585801	-	1	45566739	45583179	-
ENSGALG00000011377	LOC417912	1	45587098	45601814	+	1	45587084	45601904	+
ENSGALG00000011377	NONGGAG007062	1	45587098	45601814	+	1	45586320	45603092	+
ENSGALG00000028788	TAGAGALG000000058660	1	45595474	45595579	-	1	45595474	45595579	-
ENSGALG00000011400	LOC417913	1	45606411	45617781	-	1	45604444	45621762	-
INRAGALG00000000749	TAGAGALG000000052509	1	45627631	45628044	-	1	45627631	45628024	-
ENSGALG00000011406	LOC417914	1	45650993	45685839	-	1	45649593	45685920	-
INRAGALG00000000750	INRAGALG00000000750	1	45686269	45688015	+	1	45686269	45688015	+
ENSGALG00000011409	LOC417916	1	45717052	45718584	+	1	45717031	45718592	+
ENSGALG00000011414	LOC417917	1	45721199	45729243	+	1	45721300	45729255	+
ENSGALG00000011421	LOC378924	1	45730996	45743305	-	1	45730979	45743356	-
INRAGALG00000000751	LOC121109484	1	45736696	45739259	+	1	45732949	45739307	+
ENSGALG00000033709	LOC417918	1	45745080	45761240	-	1	45746374	45761052	-
INRAGALG00000000752	LOC107052954	1	45785764	45790845	-	1	45783988	45790909	-
ENSGALG00000033617	ENSGALG00010013785	1	45796461	45801672	-	1	45796475	45801404	-
ENSGALG00000043701	LOC417919	1	45801908	45836089	+	1	45801720	45836090	+
ENSGALG00000011456	LOC417920	1	45842806	45880423	-	1	45839182	45929809	-
107052950	LOC107052950	1	45853441	45855364	+	1	45853951	45855279	+
NONGGAG007063	DAVISGALG000005724	1	45867167	45877217	+	1	45871855	45872366	+
NONGGAG007063	DAVISGALG000005725	1	45867167	45877217	+	1	45875310	45876965	+
NONGGAG007063	NONGGAG007063	1	45867167	45877217	+	1	45867167	45877217	+
INRAGALG00000000753	INRAGALG00000000755	1	45916105	45930064	-	1	45923318	45924087	-
INRAGALG00000000753	INRAGALG00000000756	1	45916105	45930064	-	1	45924211	45926780	-
INRAGALG00000000753	LOC417920	1	45916105	45930064	-	1	45839182	45929809	-
INRAGALG00000000754	LOC417920	1	45917028	45917490	-	1	45839182	45929809	-
INRAGALG00000000755	INRAGALG00000000755	1	45923318	45924087	-	1	45923318	45924087	-
INRAGALG00000000755	LOC417920	1	45923318	45924087	-	1	45839182	45929809	-
INRAGALG00000000756	INRAGALG00000000756	1	45924211	45926780	-	1	45924211	45926780	-
INRAGALG00000000756	LOC417920	1	45924211	45926780	-	1	45839182	45929809	-
101747627	ENSGALG00010013790	1	45937053	45939698	-	1	45930617	45939787	-
NONGGAG000195	NONGGAG000195	1	45946180	45948839	-	1	45946180	45948839	-
ENSGALG00000011459	NONGGAG007064	1	45953419	45984961	+	1	45959453	45966492	+
ENSGALG00000011459	LOC417921	1	45953419	45984961	+	1	45953414	46057529	+
ENSGALG00000030853	LOC417921	1	46010544	46043240	+	1	45953414	46057529	+
ENSGALG00000038442	LOC417921	1	46046059	46057531	+	1	45953414	46057529	+
ENSGALG00000031699	LOC417922	1	46062939	46086541	+	1	46063096	46086545	+
NONGGAG000196	NONGGAG000196	1	46086057	46088816	-	1	46086057	46088816	-
NONGGAG007459	LOC112533392	1	46094250	46096462	-	1	46092978	46099982	-
NONGGAG007459	NONGGAG007459	1	46094250	46096462	-	1	46094250	46096462	-
ENSGALG00000025410	LOC100315885	1	46313704	46313794	+	1	46313704	46313794	+
ENSGALG00000025410	LOC121110859	1	46313704	46313794	+	1	46308000	46328699	+
ENSGALG00000025889	TAGAGALG000000025799	1	46355197	46355398	+	1	46355197	46355398	+
ENSGALG00000026407	TAGAGALG000000089130	1	46357364	46357627	+	1	46357364	46357627	+
ENSGALG00000026407	LOC124416958	1	46357364	46357627	+	1	46356245	46380755	+
ENSGALG00000029125	LOC124416958	1	46376923	46377084	+	1	46356245	46380755	+
ENSGALG00000026453	LOC124416958	1	46377229	46377421	+	1	46356245	46380755	+
ENSGALG00000018238	LOC777923	1	46379936	46380035	+	1	46379936	46380035	+
ENSGALG00000018238	LOC124416958	1	46379936	46380035	+	1	46356245	46380755	+
ENSGALG00000042203	LOC112533393	1	46492463	46507779	-	1	46493133	46507808	-
ENSGALG00000019331	LOC112533395	1	46617870	46623809	-	1	46617969	46661106	-
NONGGAG000197	NONGGAG000197	1	46618649	46627049	+	1	46618649	46627049	+
NONGGAG007067	NONGGAG007067	1	46686030	46687181	+	1	46686030	46687181	+
NONGGAG007068	NONGGAG007067	1	46686418	46687375	+	1	46686030	46687181	+
ALDBGALG0000000125	LOC112531669	1	46688111	46710017	+	1	46705272	46705343	+
ALDBGALG0000000125	LOC112531680	1	46688111	46710017	+	1	46705976	46706047	+
NONGGAG000198	LOC121109502	1	46698488	46708823	-	1	46698313	46709860	-
NONGGAG000198	LOC112531673	1	46698488	46708823	-	1	46705521	46705592	-
ENSGALG00000011504	LOC417923	1	46714742	46736905	+	1	46714722	46736918	+
INRAGALG00000000758	INRAGALG00000000758	1	46738102	46740362	+	1	46738102	46740362	+
ENSGALG00000011514	LOC112531638	1	46740889	46749340	+	1	46746974	46747214	+
ENSGALG00000011514	LOC417924	1	46740889	46749340	+	1	46740825	46751565	+
ENSGALG00000024964	LOC112531638	1	46746974	46747214	+	1	46746974	46747214	+
ENSGALG00000024964	LOC417924	1	46746974	46747214	+	1	46740825	46751565	+
ENSGALG00000030047	LOC417924	1	46750713	46751561	+	1	46740825	46751565	+
INRAGALG00000100131	INRAGALG00000100131	1	46753153	46759020	+	1	46753153	46759020	+
ENSGALG00000026284	LOC417925	1	46757436	46762890	-	1	46754182	46763264	-
ENSGALG00000011531	LOC417926	1	46764225	46789371	+	1	46763389	46790854	+
NONGGAG007460	NONGGAG007460	1	46790633	46795702	-	1	46790633	46795702	-
INRAGALG00000000760	TAGAGALG000000017095	1	46794779	46795906	+	1	46793460	46797334	+
INRAGALG00000000760	INRAGALG00000000760	1	46794779	46795906	+	1	46794779	46795906	+
INRAGALG00000000762	INRAGALG00000000762	1	46799008	46802286	+	1	46799008	46802286	+
INRAGALG00000000762	TAGAGALG000000025929	1	46799008	46802286	+	1	46798441	46810298	+
ENSGALG00000011549	DAVISGALG000005795	1	46801563	47214054	-	1	46843383	46845442	-
ENSGALG00000011549	DAVISGALG000005798	1	46801563	47214054	-	1	46863160	46865835	-
ENSGALG00000011549	DAVISGALG000005799	1	46801563	47214054	-	1	46866837	46867620	-
ENSGALG00000011549	DAVISGALG000005800	1	46801563	47214054	-	1	46894499	46897357	-
ENSGALG00000011549	DAVISGALG000005802	1	46801563	47214054	-	1	46907978	46910519	-
ENSGALG00000011549	DAVISGALG000005803	1	46801563	47214054	-	1	46926665	46938647	-
ENSGALG00000011549	LOC417927	1	46801563	47214054	-	1	46801559	47214141	-
INRAGALG00000000763	INRAGALG00000100627	1	47226596	47228140	-	1	47226814	47227693	-
ENSGALG00000040976	DAVISGALG000005740	1	47228740	47297503	+	1	47239458	47240970	+
ENSGALG00000040976	DAVISGALG000005743	1	47228740	47297503	+	1	47273023	47277254	+
ENSGALG00000040976	LOC395348	1	47228740	47297503	+	1	47288362	47297366	+
ENSGALG00000011557	LOC417929	1	47231575	47284187	-	1	47230089	47284354	-
ENSGALG00000011569	LOC417930	1	47298570	47329511	+	1	47298552	47333498	+
ENSGALG00000041122	LOC427877	1	47339077	47364808	+	1	47339077	47364808	+
ENSGALG00000011594	LOC373902	1	47388782	47421573	+	1	47369939	47421635	+
INRAGALG00000000764	INRAGALG00000000764	1	47406269	47416446	-	1	47406269	47416447	-
NONGGAG007461	NONGGAG007461	1	47418958	47419747	-	1	47418958	47419747	-
ENSGALG00000028373	LOC417931	1	47423707	47438086	+	1	47422004	47440560	+
NONGGAG007462	NONGGAG007462	1	47426900	47428300	-	1	47426900	47428300	-
ENSGALG00000011614	LOC427878	1	47535425	47648807	+	1	47479367	47652510	+
ENSGALG00000011633	LOC417932	1	47655497	47677951	-	1	47651681	47678359	-
ENSGALG00000011643	LOC417933	1	47690065	47749662	+	1	47689981	47749830	+
NONGGAG000203	NONGGAG000203	1	47731028	47745149	-	1	47731028	47745149	-
ENSGALG00000011651	LOC417934	1	47749748	47755350	-	1	47749907	47755347	-
ENSGALG00000011662	LOC417935	1	47755250	47802110	-	1	47756778	47817547	-
INRAGALG00000000765	LOC417935	1	47803364	47815123	-	1	47756778	47817547	-
INRAGALG00000000765	DAVISGALG000005753	1	47803364	47815123	-	1	47808392	47810486	-
INRAGALG00000000766	LOC417935	1	47805741	47807059	-	1	47756778	47817547	-
INRAGALG00000000767	INRAGALG00000000767	1	47815337	47815590	-	1	47815337	47815590	-
INRAGALG00000000767	LOC417935	1	47815337	47815590	-	1	47756778	47817547	-
INRAGALG00000000768	LOC417935	1	47815999	47817541	-	1	47756778	47817547	-
ENSGALG00000011682	TAGAGALG000000018566	1	47817636	47887244	+	1	47847762	47852973	+
ENSGALG00000011682	DAVISGALG000005775	1	47817636	47887244	+	1	47843329	47845515	+
ENSGALG00000011682	DAVISGALG000005780	1	47817636	47887244	+	1	47877734	47878981	+
ENSGALG00000011682	LOC417936	1	47817636	47887244	+	1	47817607	47888319	+
INRAGALG00000100132	INRAGALG00000100132	1	47891805	47892857	+	1	47891805	47892857	+
ENSGALG00000032089	LOC107053813	1	47892774	47893936	-	1	47888162	47895243	-
ENSGALG00000011717	LOC417937	1	47902145	47926475	+	1	47895374	47927511	+
ENSGALG00000011722	LOC417938	1	47931566	47942429	-	1	47930610	47946526	-
ENSGALG00000011724	LOC417939	1	47946431	47961453	+	1	47946464	47961455	+
INRAGALG00000000770	LOC100857684	1	47962577	47963889	+	1	47962473	47963721	+
ENSGALG00000044155	LOC417940	1	47964189	47968871	-	1	47964184	47968828	-
INRAGALG00000000772	LOC769745	1	47970127	47977834	-	1	47971438	47993709	-
ENSGALG00000011727	LOC769745	1	47982362	47986030	-	1	47971438	47993709	-
ENSGALG00000025735	LOC378929	1	48011534	48017360	-	1	48011534	48017360	-
ENSGALG00000011738	LOC417941	1	48028367	48036684	+	1	48028435	48036679	+
ENSGALG00000011738	NONGGAG007072	1	48028367	48036684	+	1	48033323	48033827	+
ENSGALG00000011739	LOC107048995	1	48037179	48055774	+	1	48037136	48055117	+
ENSGALG00000011740	LOC395912	1	48070037	48075358	+	1	48070036	48075358	+
ENSGALG00000028560	LOC417943	1	48078956	48084886	+	1	48078936	48084887	+
ENSGALG00000011742	LOC427879	1	48087190	48091759	+	1	48087190	48091759	+
ENSGALG00000011743	LOC769813	1	48093986	48094663	+	1	48091952	48095512	+
ENSGALG00000011745	LOC427880	1	48098635	48108625	+	1	48097567	48107118	+
ENSGALG00000039794	LOC124417861	1	48108565	48109377	-	1	48107788	48111858	-
ENSGALG00000039794	TAGAGALG000000050106	1	48108565	48109377	-	1	48108819	48108945	-
ENSGALG00000011747	LOC427882	1	48110862	48111617	+	1	48110856	48111617	+
ENSGALG00000011747	TAGAGALG000000018236	1	48110862	48111617	+	1	48110863	48128339	+
ENSGALG00000039722	LOC121106462	1	48112666	48113046	-	1	48112154	48113082	-
INRAGALG00000100632	INRAGALG00000100632	1	48114083	48115693	-	1	48114083	48115693	-
ENSGALG00000032272	LOC427884	1	48116361	48116818	+	1	48116358	48116920	+
ENSGALG00000032272	TAGAGALG000000018236	1	48116361	48116818	+	1	48110863	48128339	+
INRAGALG00000100133	TAGAGALG000000018236	1	48117563	48118451	+	1	48110863	48128339	+
ENSGALG00000043062	LOC100858681	1	48117690	48118100	-	1	48117642	48118108	-
ENSGALG00000040303	LOC121110383	1	48118926	48119336	+	1	48118899	48119386	+
ENSGALG00000040303	TAGAGALG000000018236	1	48118926	48119336	+	1	48110863	48128339	+
ENSGALG00000035445	LOC100858049	1	48120004	48120438	-	1	48119998	48120459	-
ENSGALG00000036483	TAGAGALG000000018236	1	48120118	48120513	+	1	48110863	48128339	+
ENSGALG00000030658	TAGAGALG000000018236	1	48127697	48128355	+	1	48110863	48128339	+
ENSGALG00000031571	LOC101749238	1	48127728	48128171	-	1	48127728	48128171	-
ENSGALG00000030567	LOC427886	1	48128472	48128965	+	1	48128472	48129293	+
ENSGALG00000038969	LOC769852	1	48130060	48130558	+	1	48130060	48130558	+
INRAGALG00000000773	INRAGALG00000000773	1	48130630	48136227	+	1	48130630	48136227	+
ENSGALG00000032198	LOC417946	1	48136425	48136736	+	1	48136393	48137061	+
ENSGALG00000036908	ENSGALG00010014403	1	48137290	48137670	+	1	48137176	48137674	+
ENSGALG00000037322	LOC417950	1	48137824	48138253	-	1	48137718	48138256	-
INRAGALG00000100135	TAGAGALG000000069401	1	48138747	48140313	+	1	48138697	48140319	+
ENSGALG00000038343	LOC417947	1	48142218	48143081	-	1	48142211	48143081	-
ENSGALG00000037934	LOC417956	1	48143352	48143732	+	1	48143312	48144115	+
ENSGALG00000031159	LOC417948	1	48144812	48145722	-	1	48144812	48145722	-
ENSGALG00000041398	LOC770005	1	48157235	48157546	+	1	48157205	48157605	+
ENSGALG00000035244	LOC770022	1	48158789	48159986	+	1	48158789	48160690	+
INRAGALG00000000775	INRAGALG00000000775	1	48160204	48162322	-	1	48160204	48162322	-
ENSGALG00000037930	LOC768333	1	48162415	48162825	-	1	48162335	48162865	-
ENSGALG00000032933	LOC100858319	1	48163464	48164908	-	1	48164255	48164908	-
INRAGALG00000000776	LOC121106538	1	48163519	48184363	+	1	48177053	48177461	+
INRAGALG00000000776	LOC100858459	1	48163519	48184363	+	1	48181259	48181648	+
INRAGALG00000000776	TAGAGALG000000013780	1	48163519	48184363	+	1	48170331	48176802	+
INRAGALG00000000776	TAGAGALG000000076408	1	48163519	48184363	+	1	48178450	48178576	+
INRAGALG00000000776	INRAGALG00000000776	1	48163519	48184363	+	1	48163519	48184363	+
ENSGALG00000042650	INRAGALG00000000776	1	48164567	48164956	+	1	48163519	48184363	+
ENSGALG00000034631	TAGAGALG000000013780	1	48170379	48176481	+	1	48170331	48176802	+
ENSGALG00000034631	INRAGALG00000000776	1	48170379	48176481	+	1	48163519	48184363	+
ENSGALG00000037167	LOC100858354	1	48170667	48171379	-	1	48170665	48171371	-
ENSGALG00000042491	LOC121106538	1	48177053	48177489	+	1	48177053	48177461	+
ENSGALG00000042491	INRAGALG00000000776	1	48177053	48177489	+	1	48163519	48184363	+
ENSGALG00000039351	TAGAGALG000000076408	1	48178336	48179106	+	1	48178450	48178576	+
ENSGALG00000039351	INRAGALG00000000776	1	48178336	48179106	+	1	48163519	48184363	+
ENSGALG00000029941	LOC404299	1	48178432	48178821	-	1	48178339	48178887	-
INRAGALG00000000777	INRAGALG00000000776	1	48179157	48180933	+	1	48163519	48184363	+
ENSGALG00000030424	LOC417953	1	48179505	48180104	-	1	48179157	48180110	-
ENSGALG00000046198	TAGAGALG000000026190	1	48180177	48180870	-	1	48180177	48180870	-
ENSGALG00000035715	LOC100858459	1	48181259	48181648	+	1	48181259	48181648	+
ENSGALG00000035715	INRAGALG00000000776	1	48181259	48181648	+	1	48163519	48184363	+
ENSGALG00000025786	LOC770142	1	48182688	48182999	-	1	48182590	48183028	-
INRAGALG00000000779	LOC124417604	1	48184576	48194005	-	1	48185587	48192534	-
[truncated: 53,136 more rows]

## Sheet: galgal5_GRCg7b_geneCollapsing
gnId_GRCg7bEnriched	gnId_galgal5Enriched
DAVISGALG000000012	ENSGALG00000046450
DAVISGALG000000013	ENSGALG00000046450
DAVISGALG000000016	ENSGALG00000044910;ENSGALG00000045984
DAVISGALG000000018	ENSGALG00000044910;ENSGALG00000045984
DAVISGALG000000020	ENSGALG00000044910;ENSGALG00000045984;ENSGALG00000046157
DAVISGALG000000021	ENSGALG00000044910;ENSGALG00000045984;ENSGALG00000046157
DAVISGALG000000023	ENSGALG00000044910;ENSGALG00000045984;ENSGALG00000046157
DAVISGALG000000025	ENSGALG00000045439;ENSGALG00000045131
DAVISGALG000000026	ENSGALG00000044910;ENSGALG00000045984
DAVISGALG000000027	ENSGALG00000045439
DAVISGALG000000029	ENSGALG00000044910;ENSGALG00000045984
DAVISGALG000000030	ENSGALG00000045439
DAVISGALG000000032	ENSGALG00000045439
DAVISGALG000000033	ENSGALG00000044910;ENSGALG00000045984;ENSGALG00000044470
DAVISGALG000000034	ENSGALG00000044910;ENSGALG00000045984;ENSGALG00000046045
DAVISGALG000000035	ENSGALG00000045439;ENSGALG00000045657
DAVISGALG000000077	ENSGALG00000046245
DAVISGALG000000080	ENSGALG00000044937
DAVISGALG000000092	ENSGALG00000030382
DAVISGALG000000093	ENSGALG00000030382
DAVISGALG000000094	ENSGALG00000030382
DAVISGALG000000096	ENSGALG00000030382
DAVISGALG000000102	ENSGALG00000038064
DAVISGALG000000113	ENSGALG00000033770
DAVISGALG000000115	ENSGALG00000033770
DAVISGALG000000125	ENSGALG00000032901
DAVISGALG000000155	ENSGALG00000046132
DAVISGALG000000183	ENSGALG00000034821
DAVISGALG000000200	ENSGALG00000044027;ENSGALG00000031327
DAVISGALG000000202	ENSGALG00000044367
DAVISGALG000000207	NONGGAG007309
DAVISGALG000000208	ENSGALG00000034488
DAVISGALG000000212	ENSGALG00000046601
DAVISGALG000000215	ENSGALG00000046601
DAVISGALG000000216	ENSGALG00000046601
DAVISGALG000000218	ENSGALG00000040704
DAVISGALG000000219	ENSGALG00000040704;ENSGALG00000032901
DAVISGALG000000220	ENSGALG00000040704;ENSGALG00000032901
DAVISGALG000000221	ENSGALG00000046601;ENSGALG00000032708
DAVISGALG000000222	ENSGALG00000046601;ENSGALG00000032708
DAVISGALG000000225	ENSGALG00000046601;ENSGALG00000045988
DAVISGALG000000227	ENSGALG00000045157;ENSGALG00000036472;ENSGALG00000046121
DAVISGALG000000232	ENSGALG00000031355
DAVISGALG000000233	ENSGALG00000046092
DAVISGALG000000236	ENSGALG00000031355;ENSGALG00000044671
DAVISGALG000000253	ENSGALG00000045719;ENSGALG00000032216
DAVISGALG000000255	ENSGALG00000044910;ENSGALG00000045984;ENSGALG00000030707
DAVISGALG000000269	ENSGALG00000046238
DAVISGALG000000270	ENSGALG00000046238
DAVISGALG000000283	ENSGALG00000046245
DAVISGALG000000286	ENSGALG00000037160
DAVISGALG000000290	ENSGALG00000035912
DAVISGALG000000293	ENSGALG00000035912
DAVISGALG000000295	ENSGALG00000035912
DAVISGALG000000316	ALDBGALG0000005753
DAVISGALG000000329	107051908
DAVISGALG000000331	107051908
DAVISGALG000000404	INRAGALG00000024118
DAVISGALG000000424	ALDBGALG0000005981
DAVISGALG000000454	ALDBGALG0000005982
DAVISGALG000000455	ALDBGALG0000005982
DAVISGALG000000463	ENSGALG00000002413
DAVISGALG000000477	ENSGALG00000033353
DAVISGALG000000507	ENSGALG00000002419
DAVISGALG000000514	ENSGALG00000001668
DAVISGALG000000517	ENSGALG00000013809
DAVISGALG000000519	ENSGALG00000013809
DAVISGALG000000524	ENSGALG00000013809
DAVISGALG000000525	ENSGALG00000013809
DAVISGALG000000529	INRAGALG00000024133
DAVISGALG000000532	ENSGALG00000035773
DAVISGALG000000534	ENSGALG00000035773
DAVISGALG000000536	ALDBGALG0000005759
DAVISGALG000000541	ALDBGALG0000005759
DAVISGALG000000543	ALDBGALG0000005759
DAVISGALG000000565	ENSGALG00000036775
DAVISGALG000000566	ENSGALG00000036775
DAVISGALG000000568	ENSGALG00000036775
DAVISGALG000000570	ENSGALG00000036775
DAVISGALG000000571	ENSGALG00000036775
DAVISGALG000000572	ENSGALG00000036775
DAVISGALG000000584	ENSGALG00000036775
DAVISGALG000000594	ENSGALG00000036775
DAVISGALG000000597	ENSGALG00000036775
DAVISGALG000000600	ENSGALG00000036775
DAVISGALG000000610	ENSGALG00000005821
DAVISGALG000000611	ENSGALG00000005821
DAVISGALG000000612	ENSGALG00000005821
DAVISGALG000000613	ENSGALG00000005821
DAVISGALG000000614	ENSGALG00000005821
DAVISGALG000000620	NONGGAG006685
DAVISGALG000000622	ENSGALG00000028140
DAVISGALG000000626	INRAGALG00000024149
DAVISGALG000000655	ENSGALG00000002371
DAVISGALG000000657	ENSGALG00000002371
DAVISGALG000000661	ENSGALG00000002326
DAVISGALG000000668	ENSGALG00000002165
DAVISGALG000000711	ENSGALG00000028267
DAVISGALG000000712	ENSGALG00000028267
DAVISGALG000000720	INRAGALG00000024184
DAVISGALG000000730	ENSGALG00000041089
DAVISGALG000000744	ENSGALG00000017405
DAVISGALG000000751	INRAGALG00000024204
DAVISGALG000000762	ENSGALG00000003353
DAVISGALG000000763	ENSGALG00000003353
DAVISGALG000000796	ENSGALG00000003446
DAVISGALG000000798	ENSGALG00000003446
DAVISGALG000000837	ENSGALG00000003792
DAVISGALG000000838	ENSGALG00000003792
DAVISGALG000000841	ENSGALG00000003605
DAVISGALG000000842	ENSGALG00000003605
DAVISGALG000000843	ENSGALG00000003605
DAVISGALG000000845	ENSGALG00000003605
DAVISGALG000000848	ENSGALG00000003605
DAVISGALG000000850	ENSGALG00000003605
DAVISGALG000000851	ENSGALG00000003605
DAVISGALG000000854	ENSGALG00000003605
DAVISGALG000000875	ENSGALG00000003708
DAVISGALG000000904	ENSGALG00000014855
DAVISGALG000000911	ENSGALG00000014855
DAVISGALG000000913	ENSGALG00000014855
DAVISGALG000000941	ENSGALG00000032991
DAVISGALG000000947	ENSGALG00000014875
DAVISGALG000000950	NONGGAG006721
DAVISGALG000000956	ENSGALG00000014875
DAVISGALG000000972	ENSGALG00000014869
DAVISGALG000000982	ENSGALG00000014891
DAVISGALG000000984	ENSGALG00000014891
DAVISGALG000000986	ENSGALG00000014891
DAVISGALG000000992	ENSGALG00000014903
DAVISGALG000000993	ENSGALG00000014903
DAVISGALG000000997	INRAGALG00000024310
DAVISGALG000000999	INRAGALG00000024309
DAVISGALG000001020	ENSGALG00000014712
DAVISGALG000001027	ENSGALG00000014716
DAVISGALG000001028	ENSGALG00000014716
DAVISGALG000001043	ENSGALG00000045396
DAVISGALG000001044	ENSGALG00000014724
DAVISGALG000001048	ENSGALG00000014718
DAVISGALG000001050	ENSGALG00000014718
DAVISGALG000001051	ENSGALG00000014718
DAVISGALG000001053	ENSGALG00000014718
DAVISGALG000001067	ENSGALG00000014711
DAVISGALG000001087	ENSGALG00000014730
DAVISGALG000001093	ENSGALG00000014911
DAVISGALG000001096	ENSGALG00000014911
DAVISGALG000001100	ENSGALG00000014911
DAVISGALG000001101	ENSGALG00000014911
DAVISGALG000001107	ENSGALG00000014911
DAVISGALG000001126	ENSGALG00000014734
DAVISGALG000001127	ENSGALG00000014734
DAVISGALG000001129	ENSGALG00000014734
DAVISGALG000001136	ENSGALG00000014734
DAVISGALG000001138	ENSGALG00000014734
DAVISGALG000001156	INRAGALG00000024365
DAVISGALG000001157	INRAGALG00000024366
DAVISGALG000001164	107051948
DAVISGALG000001175	ENSGALG00000014773
DAVISGALG000001191	ENSGALG00000014768
DAVISGALG000001198	INRAGALG00000024381
DAVISGALG000001231	ENSGALG00000014751
DAVISGALG000001242	ENSGALG00000014813
DAVISGALG000001244	ENSGALG00000014813
DAVISGALG000001273	ENSGALG00000004438
DAVISGALG000001274	ENSGALG00000004438
DAVISGALG000001280	ENSGALG00000004390
DAVISGALG000001286	ENSGALG00000004390
DAVISGALG000001300	ENSGALG00000004350
DAVISGALG000001306	ENSGALG00000004339
DAVISGALG000001307	ENSGALG00000004339
DAVISGALG000001326	ENSGALG00000014978
DAVISGALG000001327	ENSGALG00000014978
DAVISGALG000001328	ENSGALG00000014978
DAVISGALG000001342	ENSGALG00000014952
DAVISGALG000001354	ENSGALG00000014727
DAVISGALG000001364	ENSGALG00000014727
DAVISGALG000001369	ENSGALG00000014727
DAVISGALG000001370	ENSGALG00000014727
DAVISGALG000001372	ENSGALG00000014727
DAVISGALG000001374	ENSGALG00000014727
DAVISGALG000001375	ENSGALG00000014727
DAVISGALG000001376	ENSGALG00000014727
DAVISGALG000001378	ENSGALG00000014727
DAVISGALG000001384	INRAGALG00000024341
DAVISGALG000001431	ENSGALG00000015019
DAVISGALG000001443	107051957
DAVISGALG000001445	ENSGALG00000015014
DAVISGALG000001449	INRAGALG00000024463
DAVISGALG000001458	INRAGALG00000024462
DAVISGALG000001461	ENSGALG00000014999
DAVISGALG000001463	ENSGALG00000014999
DAVISGALG000001483	ENSGALG00000010158
DAVISGALG000001484	ENSGALG00000010158
DAVISGALG000001507	ENSGALG00000010164
DAVISGALG000001509	ENSGALG00000010164
DAVISGALG000001531	NONGGAG006776
DAVISGALG000001546	INRAGALG00000024508
DAVISGALG000001547	INRAGALG00000024516
DAVISGALG000001564	ENSGALG00000015050
DAVISGALG000001566	ENSGALG00000015050
DAVISGALG000001569	ENSGALG00000015053
DAVISGALG000001572	ENSGALG00000015052
DAVISGALG000001624	ENSGALG00000005416
DAVISGALG000001625	ENSGALG00000005416
DAVISGALG000001626	ENSGALG00000005416
DAVISGALG000001629	ENSGALG00000015105
DAVISGALG000001638	ENSGALG00000015096
DAVISGALG000001640	ENSGALG00000015096
DAVISGALG000001642	ENSGALG00000015096
DAVISGALG000001644	ENSGALG00000015096
DAVISGALG000001645	ENSGALG00000015096
DAVISGALG000001652	ENSGALG00000020557
DAVISGALG000001656	ENSGALG00000020557
DAVISGALG000001663	ENSGALG00000020557
DAVISGALG000001665	ENSGALG00000020557
DAVISGALG000001666	ENSGALG00000020557
DAVISGALG000001683	ENSGALG00000015103
DAVISGALG000001684	ENSGALG00000015103
DAVISGALG000001702	ENSGALG00000005441
DAVISGALG000001704	ENSGALG00000005441
DAVISGALG000001708	ENSGALG00000005441
DAVISGALG000001709	ENSGALG00000005441
DAVISGALG000001720	ENSGALG00000044304
DAVISGALG000001723	ENSGALG00000015101
DAVISGALG000001727	ENSGALG00000015101
DAVISGALG000001728	ENSGALG00000015101
DAVISGALG000001743	ENSGALG00000015101
DAVISGALG000001745	ENSGALG00000015101
DAVISGALG000001746	ENSGALG00000015101
DAVISGALG000001767	ENSGALG00000015071
DAVISGALG000001785	ENSGALG00000015111
DAVISGALG000001787	ENSGALG00000015111
DAVISGALG000001788	ENSGALG00000015111
DAVISGALG000001799	ENSGALG00000015138
DAVISGALG000001807	ALDBGALG0000005838
DAVISGALG000001822	ENSGALG00000015107
DAVISGALG000001824	ENSGALG00000015107
DAVISGALG000001830	ENSGALG00000015109
DAVISGALG000001874	ENSGALG00000015150
DAVISGALG000001890	ENSGALG00000015176
DAVISGALG000001901	ENSGALG00000015170
DAVISGALG000001920	ENSGALG00000015177
DAVISGALG000001922	ENSGALG00000015177
DAVISGALG000001924	ENSGALG00000015177
DAVISGALG000001925	ENSGALG00000015177
DAVISGALG000001936	ENSGALG00000012575
DAVISGALG000001937	ENSGALG00000012575
DAVISGALG000001948	ENSGALG00000015184
DAVISGALG000001951	ENSGALG00000015184
DAVISGALG000001952	ENSGALG00000015184
DAVISGALG000001964	ENSGALG00000015126
DAVISGALG000001966	ENSGALG00000015126
DAVISGALG000001972	ENSGALG00000015126
DAVISGALG000001975	ENSGALG00000015126
DAVISGALG000001979	ENSGALG00000015126
DAVISGALG000001980	ENSGALG00000015126
DAVISGALG000001982	ENSGALG00000015126
DAVISGALG000001993	ALDBGALG0000005836
DAVISGALG000001994	ALDBGALG0000005836
DAVISGALG000002006	ENSGALG00000015167
DAVISGALG000002007	ENSGALG00000015167
DAVISGALG000002008	ENSGALG00000015167
DAVISGALG000002019	ENSGALG00000033256
[truncated: 42,435 more rows]

## Sheet: GRCg7w_GRCg7b_geneByGene
gnId_GRCg7w	gnId_GRCg7bEnriched	chr_GRCg7w	start_GRCg7w	end_GRCg7w	strand_GRCg7w	chr_GRCg7bEnriched	start_GRCg7bEnriched	end_GRCg7bEnriched	strand_GRCg7bEnriched
[truncated: 46,651 more rows]

[truncated: 1 more sheets: GRCg7w_GRCg7b_geneCollapsing]
