# Supplementary material for: Enriched atlas of lncRNA and protein-coding genes for the GRCg7b chicken assembly and its functional annotation across 47 tissues
Source: Sci Rep. 2024 Mar 19;14:6588. doi: 10.1038/s41598-024-56705-y (PMC10951430; doi:10.1038/s41598-024-56705-y)
Supplement: Supplementary file 20 — Supplementary Table 17. [file 41598_2024_56705_MOESM20_ESM.xlsx]

## Sheet: Feuil1
Primer id	Forward 5’3’	Reverse 5’3’	Ta (°C)	Extension time (s)
ADBR2 (I)	CTGCCTCTTGTGGTCATGGT	CCCGCGGTGAGAACAGTATT	62	270
ADBR2 (II)	AACTCGTTCTTGAGCTCGCA	ATGAAGGTACAAGCACGCCA	61.5	270
PRPSAP2 (I)	CTGCTCCAGTCACGCATAACA	TATCCGCTCGCTCGCAAGAT	61	270
PRPSAP2 (II)	GTGATTTGGGGCTAGAGGCT	ACCACTTAGTCTGCACCAGG	61	270
AMOT (I)	CTTCCACTCCAGCACTCTCG	AAGGTCGAGGGGAGGACTAC	64	180
AMOT (II)	TCACAAGTCCTTTCCTCAGGC	TAAAGCCCCGCAAGTTCCC	58	120
VSIG10L (I)	CGTTGTGTCCTCAGGTCTGG	TGTCACATGGCAACAACGTG	61.5	60
VSIG10L (II)	CTGACACCAGGACAAGGCAA	ACCACAGTGCAGGTGATTAGG	58	150
SARDH (I)	CTGAGAGCTTGCAATGGGGA	CCCCAGCTCAGTGTTAAGGG	63.5	90
SARDH (II)	GTTTGACCCGGACAACAAGC	CACAGACAAATCCACCCGGA	62	105
PA2G4 (I)	GGGGAACCCTTGGGTGTTTT	GCCCGCCGTGGCTTATTTA	61.5	60
PA2G4 (II)	CGGGCGGCACTATTTCTCTC	TTTATTGGCGGCGCTACAGA	64	60
